# Supplementary material for: Dynamic changes in the plasmidome and resistome in the gastrointestinal tract of chickens
Source: Microbiol Spectr. 2026 Mar 26;14(5):e04074-25. doi: 10.1128/spectrum.04074-25 (PMC13142040; doi:10.1128/spectrum.04074-25)
Supplement: Table S1 — Assembly metadata obtained from analysis of plasmid and antibiotic resistance genes content. [file spectrum.04074-25-s0006.xlsx]

## Sheet: H1_13d
Table S1: Assembly stats
molecule type (final)	sample_id	molecule_type	primary_cluster_id	secondary_cluster_id	contig_id	size	circularity_status MOB suite	circularity_status flye	coverage	resistance genes	rep_type(s)	rep_type_accession(s)	relaxase_type(s)	relaxase_type_accession(s)	mpf_type	mpf_type_accession(s)	orit_type(s)	orit_accession(s)	predicted_mobility	mash_nearest_neighbor	mash_neighbor_distance	mash_neighbor_identification	repetitive_dna_id	repetitive_dna_type
chromosome	H1_13_bwa_racon	chromosome	-	-	contig_1 LN:i:5275 RC:i:66 XC:f:1.000000	5275	incomplete	N	21		-	-	-	-	-	-	-	-	-	-	-	-	-	-
chromosome	H1_13_bwa_racon	chromosome	-	-	contig_100 LN:i:631 RC:i:10 XC:f:1.000000	631	circular	Y	64		-	-	-	-	-	-	-	-	-	-	-	-	-	-
chromosome	H1_13_bwa_racon	chromosome	-	-	contig_1000 LN:i:8239 RC:i:24 XC:f:0.941176	8239	incomplete	Y	5		-	-	-	-	-	-	-	-	-	-	-	-	-	-
chromosome	H1_13_bwa_racon	chromosome	-	-	contig_1002 LN:i:22047 RC:i:10 XC:f:0.755556	22047	incomplete	N	3		-	-	-	-	-	-	-	-	-	-	-	-	-	-
chromosome	H1_13_bwa_racon	chromosome	-	-	contig_1003 LN:i:7711 RC:i:11 XC:f:1.000000	7711	circular	N	7		-	-	-	-	-	-	-	-	-	-	-	-	-	-
chromosome	H1_13_bwa_racon	chromosome	-	-	contig_1004 LN:i:5816 RC:i:6 XC:f:1.000000	5816	incomplete	N	5		-	-	-	-	-	-	-	-	-	-	-	-	-	-
chromosome	H1_13_bwa_racon	chromosome	-	-	contig_1005 LN:i:7561 RC:i:87 XC:f:1.000000	7561	incomplete	N	18		-	-	-	-	-	-	-	-	-	-	-	-	-	-
chromosome	H1_13_bwa_racon	chromosome	-	-	contig_1006 LN:i:3603 RC:i:11 XC:f:1.000000	3603	incomplete	Y	17		-	-	-	-	-	-	-	-	-	-	-	-	-	-
chromosome	H1_13_bwa_racon	chromosome	-	-	contig_1007 LN:i:10282 RC:i:21 XC:f:1.000000	10282	incomplete	N	5		-	-	-	-	-	-	-	-	-	-	-	-	-	-
chromosome	H1_13_bwa_racon	chromosome	-	-	contig_1008 LN:i:5410 RC:i:75 XC:f:1.000000	5410	incomplete	N	19		-	-	-	-	-	-	-	-	-	-	-	-	-	-
chromosome	H1_13_bwa_racon	chromosome	-	-	contig_101 LN:i:4088 RC:i:60 XC:f:1.000000	4088	incomplete	N	12		-	-	-	-	-	-	-	-	-	-	-	-	-	-
chromosome	H1_13_bwa_racon	chromosome	-	-	contig_1011 LN:i:4627 RC:i:18 XC:f:1.000000	4627	incomplete	N	12		-	-	-	-	-	-	-	-	-	-	-	-	-	-
chromosome	H1_13_bwa_racon	chromosome	-	-	contig_1012 LN:i:8432 RC:i:31 XC:f:0.941176	8432	incomplete	Y	13		-	-	-	-	-	-	-	-	-	-	-	-	-	-
chromosome	H1_13_bwa_racon	chromosome	-	-	contig_1015 LN:i:11102 RC:i:124 XC:f:0.920000	11102	incomplete	N	15		-	-	-	-	-	-	-	-	-	-	-	-	-	-
chromosome	H1_13_bwa_racon	chromosome	-	-	contig_1016 LN:i:5149 RC:i:93 XC:f:1.000000	5149	incomplete	N	29		-	-	-	-	-	-	-	-	-	-	-	-	-	-
chromosome	H1_13_bwa_racon	chromosome	-	-	contig_1017 LN:i:4281 RC:i:29 XC:f:1.000000	4281	circular	N	10		-	-	-	-	-	-	-	-	-	-	-	-	-	-
chromosome	H1_13_bwa_racon	chromosome	-	-	contig_1018 LN:i:4113 RC:i:7 XC:f:1.000000	4113	incomplete	N	12		-	-	-	-	-	-	-	-	-	-	-	-	-	-
chromosome	H1_13_bwa_racon	chromosome	-	-	contig_102 LN:i:2704 RC:i:3 XC:f:0.833333	2704	incomplete	Y	5		-	-	-	-	-	-	-	-	-	-	-	-	-	-
chromosome	H1_13_bwa_racon	chromosome	-	-	contig_1020 LN:i:1943 RC:i:266 XC:f:1.000000	1943	incomplete	Y	97		-	-	-	-	-	-	-	-	-	-	-	-	-	-
chromosome	H1_13_bwa_racon	chromosome	-	-	contig_1021 LN:i:1654 RC:i:134 XC:f:1.000000	1654	circular	Y	39		-	-	-	-	-	-	-	-	-	-	-	-	-	-
plasmid	H1_13_bwa_racon	plasmid	AB685	-	contig_1022 LN:i:7228 RC:i:67 XC:f:1.000000	7228	incomplete	N	9		Col(MG828)	NC_008486	-	-	-	-	MOBP	AB027308	-	CP011143	0.0515304	Escherichia coli VR50	-	-
chromosome	H1_13_bwa_racon	chromosome	-	-	contig_1023 LN:i:8127 RC:i:81 XC:f:1.000000	8127	circular	N	23		-	-	-	-	-	-	-	-	-	-	-	-	-	-
chromosome	H1_13_bwa_racon	chromosome	-	-	contig_1024 LN:i:3329 RC:i:9 XC:f:1.000000	3329	circular	Y	9		-	-	-	-	-	-	-	-	-	-	-	-	-	-
chromosome	H1_13_bwa_racon	chromosome	-	-	contig_1025 LN:i:5407 RC:i:49 XC:f:1.000000	5407	incomplete	N	20		-	-	-	-	-	-	-	-	-	-	-	-	-	-
chromosome	H1_13_bwa_racon	chromosome	-	-	contig_1026 LN:i:1492 RC:i:3 XC:f:0.666667	1492	incomplete	N	6		-	-	-	-	-	-	-	-	-	-	-	-	-	-
chromosome	H1_13_bwa_racon	chromosome	-	-	contig_1027 LN:i:1620 RC:i:31 XC:f:1.000000	1620	incomplete	N	14		-	-	-	-	-	-	-	-	-	-	-	-	-	-
chromosome	H1_13_bwa_racon	chromosome	-	-	contig_1029 LN:i:1383 RC:i:17 XC:f:1.000000	1383	incomplete	Y	3		-	-	-	-	-	-	-	-	-	-	-	-	-	-
chromosome	H1_13_bwa_racon	chromosome	-	-	contig_103 LN:i:1411 RC:i:11 XC:f:0.750000	1411	incomplete	N	29		-	-	-	-	-	-	-	-	-	-	-	-	-	-
chromosome	H1_13_bwa_racon	chromosome	-	-	contig_1030 LN:i:1745 RC:i:16 XC:f:0.750000	1745	incomplete	Y	7		-	-	-	-	-	-	-	-	-	-	-	-	-	-
chromosome	H1_13_bwa_racon	chromosome	-	-	contig_1031 LN:i:2555 RC:i:88 XC:f:1.000000	2555	incomplete	N	32		-	-	-	-	-	-	-	-	-	-	-	-	-	-
chromosome	H1_13_bwa_racon	chromosome	-	-	contig_1032 LN:i:454 RC:i:2 XC:f:1.000000	454	incomplete	N	10		-	-	-	-	-	-	-	-	-	-	-	-	-	-
chromosome	H1_13_bwa_racon	chromosome	-	-	contig_1033 LN:i:1713 RC:i:40 XC:f:0.800000	1713	circular	N	27		-	-	-	-	-	-	-	-	-	-	-	-	-	-
chromosome	H1_13_bwa_racon	chromosome	-	-	contig_1034 LN:i:450 RC:i:12 XC:f:1.000000	450	circular	N	5		-	-	-	-	-	-	-	-	-	-	-	-	-	-
chromosome	H1_13_bwa_racon	chromosome	-	-	contig_1035 LN:i:2346 RC:i:34 XC:f:1.000000	2346	incomplete	Y	15		-	-	-	-	-	-	-	-	-	-	-	-	-	-
chromosome	H1_13_bwa_racon	chromosome	-	-	contig_1036 LN:i:4578 RC:i:20 XC:f:1.000000	4578	circular	N	11		-	-	-	-	-	-	-	-	-	-	-	-	-	-
chromosome	H1_13_bwa_racon	chromosome	-	-	contig_1037 LN:i:1960 RC:i:29 XC:f:1.000000	1960	incomplete	N	11		-	-	-	-	-	-	-	-	-	-	-	-	-	-
chromosome	H1_13_bwa_racon	chromosome	-	-	contig_104 LN:i:535 RC:i:4 XC:f:0.500000	535	incomplete	N	28		-	-	-	-	-	-	-	-	-	-	-	-	-	-
chromosome	H1_13_bwa_racon	chromosome	-	-	contig_1040 LN:i:8727 RC:i:69 XC:f:1.000000	8727	incomplete	N	15		-	-	-	-	-	-	-	-	-	-	-	-	-	-
chromosome	H1_13_bwa_racon	chromosome	-	-	contig_1041 LN:i:3715 RC:i:26 XC:f:1.000000	3715	incomplete	Y	16		-	-	-	-	-	-	-	-	-	-	-	-	-	-
chromosome	H1_13_bwa_racon	chromosome	-	-	contig_1042 LN:i:2686 RC:i:212 XC:f:1.000000	2686	incomplete	N	34		-	-	-	-	-	-	-	-	-	-	-	-	-	-
chromosome	H1_13_bwa_racon	chromosome	-	-	contig_1043 LN:i:3088 RC:i:230 XC:f:1.000000	3088	incomplete	N	4		-	-	-	-	-	-	-	-	-	-	-	-	-	-
chromosome	H1_13_bwa_racon	chromosome	-	-	contig_1044 LN:i:7744 RC:i:155 XC:f:1.000000	7744	incomplete	N	21		-	-	-	-	-	-	-	-	-	-	-	-	-	-
chromosome	H1_13_bwa_racon	chromosome	-	-	contig_1045 LN:i:9798 RC:i:256 XC:f:1.000000	9798	circular	N	20		-	-	-	-	-	-	-	-	-	-	-	-	-	-
chromosome	H1_13_bwa_racon	chromosome	-	-	contig_1046 LN:i:2530 RC:i:37 XC:f:1.000000	2530	incomplete	N	50		-	-	-	-	-	-	-	-	-	-	-	-	-	-
chromosome	H1_13_bwa_racon	chromosome	-	-	contig_1047 LN:i:2360 RC:i:23 XC:f:1.000000	2360	circular	Y	18		-	-	-	-	-	-	-	-	-	-	-	-	-	-
chromosome	H1_13_bwa_racon	chromosome	-	-	contig_1048 LN:i:2485 RC:i:71 XC:f:1.000000	2485	circular	N	20		-	-	-	-	-	-	-	-	-	-	-	-	-	-
chromosome	H1_13_bwa_racon	chromosome	-	-	contig_1049 LN:i:1126 RC:i:152 XC:f:1.000000	1126	incomplete	N	67		-	-	-	-	-	-	-	-	-	-	-	-	-	-
chromosome	H1_13_bwa_racon	chromosome	-	-	contig_105 LN:i:3762 RC:i:10 XC:f:1.000000	3762	incomplete	Y	9		-	-	-	-	-	-	-	-	-	-	-	-	-	-
chromosome	H1_13_bwa_racon	chromosome	-	-	contig_1051 LN:i:772 RC:i:11 XC:f:1.000000	772	circular	N	56		-	-	-	-	-	-	-	-	-	-	-	-	-	-
chromosome	H1_13_bwa_racon	chromosome	-	-	contig_1052 LN:i:1398 RC:i:147 XC:f:1.000000	1398	circular	N	187		-	-	-	-	-	-	-	-	-	-	-	-	-	-
chromosome	H1_13_bwa_racon	chromosome	-	-	contig_1053 LN:i:727 RC:i:3 XC:f:0.500000	727	incomplete	N	8		-	-	-	-	-	-	-	-	-	-	-	-	-	-
chromosome	H1_13_bwa_racon	chromosome	-	-	contig_1054 LN:i:2975 RC:i:32 XC:f:1.000000	2975	incomplete	Y	28		-	-	-	-	-	-	-	-	-	-	-	-	-	-
chromosome	H1_13_bwa_racon	chromosome	-	-	contig_1055 LN:i:2414 RC:i:9 XC:f:1.000000	2414	circular	N	11		-	-	-	-	-	-	-	-	-	-	-	-	-	-
chromosome	H1_13_bwa_racon	chromosome	-	-	contig_1057 LN:i:2227 RC:i:14 XC:f:1.000000	2227	incomplete	Y	17		-	-	-	-	-	-	-	-	-	-	-	-	-	-
chromosome	H1_13_bwa_racon	chromosome	-	-	contig_1058 LN:i:1579 RC:i:16 XC:f:1.000000	1579	incomplete	N	3		-	-	-	-	-	-	-	-	-	-	-	-	-	-
chromosome	H1_13_bwa_racon	chromosome	-	-	contig_106 LN:i:6736 RC:i:54 XC:f:1.000000	6736	incomplete	N	14		-	-	-	-	-	-	-	-	-	-	-	-	-	-
chromosome	H1_13_bwa_racon	chromosome	-	-	contig_1060 LN:i:2481 RC:i:77 XC:f:1.000000	2481	incomplete	Y	31		-	-	-	-	-	-	-	-	-	-	-	-	-	-
chromosome	H1_13_bwa_racon	chromosome	-	-	contig_1061 LN:i:3271 RC:i:72 XC:f:1.000000	3271	circular	Y	21		-	-	-	-	-	-	-	-	-	-	-	-	-	-
chromosome	H1_13_bwa_racon	chromosome	-	-	contig_1063 LN:i:8725 RC:i:96 XC:f:1.000000	8725	incomplete	N	17		-	-	-	-	-	-	-	-	-	-	-	-	-	-
chromosome	H1_13_bwa_racon	chromosome	-	-	contig_1064 LN:i:4894 RC:i:115 XC:f:1.000000	4894	incomplete	N	30		-	-	-	-	-	-	-	-	-	-	-	-	-	-
chromosome	H1_13_bwa_racon	chromosome	-	-	contig_1065 LN:i:1039 RC:i:29 XC:f:1.000000	1039	incomplete	N	19		-	-	-	-	-	-	-	-	-	-	-	-	-	-
chromosome	H1_13_bwa_racon	chromosome	-	-	contig_1066 LN:i:567 RC:i:2 XC:f:1.000000	567	circular	N	21		-	-	-	-	-	-	-	-	-	-	-	-	-	-
chromosome	H1_13_bwa_racon	chromosome	-	-	contig_1067 LN:i:667 RC:i:8 XC:f:1.000000	667	circular	N	31		-	-	-	-	-	-	-	-	-	-	-	-	-	-
chromosome	H1_13_bwa_racon	chromosome	-	-	contig_1069 LN:i:3639 RC:i:343 XC:f:1.000000	3639	incomplete	N	80		-	-	-	-	-	-	-	-	-	-	-	-	-	-
chromosome	H1_13_bwa_racon	chromosome	-	-	contig_107 LN:i:8313 RC:i:106 XC:f:1.000000	8313	incomplete	N	26		-	-	-	-	-	-	-	-	-	-	-	-	-	-
chromosome	H1_13_bwa_racon	chromosome	-	-	contig_1070 LN:i:3627 RC:i:3459 XC:f:1.000000	3627	incomplete	N	455		-	-	-	-	-	-	-	-	-	-	-	-	-	-
chromosome	H1_13_bwa_racon	chromosome	-	-	contig_1071 LN:i:4984 RC:i:112 XC:f:1.000000	4984	incomplete	N	30		-	-	-	-	-	-	-	-	-	-	-	-	-	-
chromosome	H1_13_bwa_racon	chromosome	-	-	contig_1072 LN:i:3183 RC:i:18 XC:f:1.000000	3183	incomplete	N	18		-	-	-	-	-	-	-	-	-	-	-	-	-	-
chromosome	H1_13_bwa_racon	chromosome	-	-	contig_1073 LN:i:7654 RC:i:514 XC:f:0.937500	7654	incomplete	Y	103		-	-	-	-	-	-	-	-	-	-	-	-	-	-
chromosome	H1_13_bwa_racon	chromosome	-	-	contig_1076 LN:i:16599 RC:i:6 XC:f:1.000000	16599	circular	N	5		-	-	-	-	-	-	-	-	-	-	-	-	-	-
chromosome	H1_13_bwa_racon	chromosome	-	-	contig_1077 LN:i:6715 RC:i:41 XC:f:0.800000	6715	incomplete	N	18		-	-	-	-	-	-	-	-	-	-	-	-	-	-
chromosome	H1_13_bwa_racon	chromosome	-	-	contig_1078 LN:i:775 RC:i:597 XC:f:1.000000	775	circular	Y	470		-	-	-	-	-	-	-	-	-	-	-	-	-	-
chromosome	H1_13_bwa_racon	chromosome	-	-	contig_1079 LN:i:5313 RC:i:432 XC:f:1.000000	5313	incomplete	N	66		-	-	-	-	-	-	-	-	-	-	-	-	-	-
chromosome	H1_13_bwa_racon	chromosome	-	-	contig_108 LN:i:2704 RC:i:102 XC:f:0.875000	2704	incomplete	Y	19		-	-	-	-	-	-	-	-	-	-	-	-	-	-
chromosome	H1_13_bwa_racon	chromosome	-	-	contig_1080 LN:i:6021 RC:i:42 XC:f:1.000000	6021	incomplete	N	12		-	-	-	-	-	-	-	-	-	-	-	-	-	-
chromosome	H1_13_bwa_racon	chromosome	-	-	contig_1081 LN:i:2141 RC:i:33 XC:f:1.000000	2141	circular	Y	13		-	-	-	-	-	-	-	-	-	-	-	-	-	-
chromosome	H1_13_bwa_racon	chromosome	-	-	contig_1082 LN:i:969 RC:i:34 XC:f:1.000000	969	incomplete	Y	49		-	-	-	-	-	-	-	-	-	-	-	-	-	-
chromosome	H1_13_bwa_racon	chromosome	-	-	contig_1083 LN:i:5191 RC:i:15 XC:f:1.000000	5191	incomplete	N	7		-	-	-	-	-	-	-	-	-	-	-	-	-	-
chromosome	H1_13_bwa_racon	chromosome	-	-	contig_1084 LN:i:3669 RC:i:10 XC:f:1.000000	3669	incomplete	N	3		-	-	-	-	-	-	-	-	-	-	-	-	-	-
chromosome	H1_13_bwa_racon	chromosome	-	-	contig_1085 LN:i:2765 RC:i:145 XC:f:1.000000	2765	incomplete	Y	35		-	-	-	-	-	-	-	-	-	-	-	-	-	-
chromosome	H1_13_bwa_racon	chromosome	-	-	contig_1086 LN:i:3400 RC:i:55 XC:f:1.000000	3400	incomplete	N	15		-	-	-	-	-	-	-	-	-	-	-	-	-	-
chromosome	H1_13_bwa_racon	chromosome	-	-	contig_1087 LN:i:2408 RC:i:36 XC:f:1.000000	2408	incomplete	N	13		-	-	-	-	-	-	-	-	-	-	-	-	-	-
chromosome	H1_13_bwa_racon	chromosome	-	-	contig_1089 LN:i:2714 RC:i:47 XC:f:0.857143	2714	incomplete	Y	20		-	-	-	-	-	-	-	-	-	-	-	-	-	-
chromosome	H1_13_bwa_racon	chromosome	-	-	contig_109 LN:i:2282 RC:i:53 XC:f:1.000000	2282	incomplete	N	12		-	-	-	-	-	-	-	-	-	-	-	-	-	-
chromosome	H1_13_bwa_racon	chromosome	-	-	contig_1090 LN:i:3876 RC:i:125 XC:f:1.000000	3876	incomplete	N	29		-	-	-	-	-	-	-	-	-	-	-	-	-	-
chromosome	H1_13_bwa_racon	chromosome	-	-	contig_1091 LN:i:9577 RC:i:108 XC:f:1.000000	9577	incomplete	N	23		-	-	-	-	-	-	-	-	-	-	-	-	-	-
chromosome	H1_13_bwa_racon	chromosome	-	-	contig_1092 LN:i:2290 RC:i:54 XC:f:1.000000	2290	incomplete	Y	42		-	-	-	-	-	-	-	-	-	-	-	-	-	-
chromosome	H1_13_bwa_racon	chromosome	-	-	contig_1093 LN:i:9536 RC:i:903 XC:f:1.000000	9536	incomplete	N	93		-	-	-	-	-	-	-	-	-	-	-	-	-	-
chromosome	H1_13_bwa_racon	chromosome	-	-	contig_1094 LN:i:5944 RC:i:205 XC:f:1.000000	5944	incomplete	N	33		-	-	-	-	-	-	-	-	-	-	-	-	-	-
chromosome	H1_13_bwa_racon	chromosome	-	-	contig_1096 LN:i:923 RC:i:7 XC:f:1.000000	923	incomplete	N	18		-	-	-	-	-	-	-	-	-	-	-	-	-	-
chromosome	H1_13_bwa_racon	chromosome	-	-	contig_1098 LN:i:742 RC:i:12 XC:f:1.000000	742	circular	Y	20		-	-	-	-	-	-	-	-	-	-	-	-	-	-
chromosome	H1_13_bwa_racon	chromosome	-	-	contig_1099 LN:i:3904 RC:i:27 XC:f:1.000000	3904	circular	N	15		-	-	-	-	-	-	-	-	-	-	-	-	-	-
chromosome	H1_13_bwa_racon	chromosome	-	-	contig_110 LN:i:3895 RC:i:4 XC:f:1.000000	3895	incomplete	N	8		-	-	-	-	-	-	-	-	-	-	-	-	-	-
chromosome	H1_13_bwa_racon	chromosome	-	-	contig_1100 LN:i:4119 RC:i:70 XC:f:1.000000	4119	incomplete	N	11		-	-	-	-	-	-	-	-	-	-	-	-	-	-
chromosome	H1_13_bwa_racon	chromosome	-	-	contig_1101 LN:i:5289 RC:i:18 XC:f:1.000000	5289	incomplete	N	10		-	-	-	-	-	-	-	-	-	-	-	-	-	-
chromosome	H1_13_bwa_racon	chromosome	-	-	contig_1102 LN:i:6580 RC:i:131 XC:f:1.000000	6580	incomplete	N	46		-	-	-	-	-	-	-	-	-	-	-	-	-	-
chromosome	H1_13_bwa_racon	chromosome	-	-	contig_1103 LN:i:2159 RC:i:3 XC:f:0.800000	2159	incomplete	N	9		-	-	-	-	-	-	-	-	-	-	-	-	-	-
chromosome	H1_13_bwa_racon	chromosome	-	-	contig_1104 LN:i:11729 RC:i:94 XC:f:1.000000	11729	incomplete	N	16		-	-	-	-	-	-	-	-	-	-	-	-	-	-
chromosome	H1_13_bwa_racon	chromosome	-	-	contig_1105 LN:i:4175 RC:i:65 XC:f:1.000000	4175	circular	N	22		-	-	-	-	-	-	-	-	-	-	-	-	-	-
chromosome	H1_13_bwa_racon	chromosome	-	-	contig_1106 LN:i:1853 RC:i:23 XC:f:1.000000	1853	incomplete	Y	18		-	-	-	-	-	-	-	-	-	-	-	-	-	-
chromosome	H1_13_bwa_racon	chromosome	-	-	contig_1107 LN:i:4825 RC:i:26 XC:f:1.000000	4825	incomplete	N	14		-	-	-	-	-	-	-	-	-	-	-	-	-	-
chromosome	H1_13_bwa_racon	chromosome	-	-	contig_1108 LN:i:2398 RC:i:29 XC:f:1.000000	2398	incomplete	Y	10		-	-	-	-	-	-	-	-	-	-	-	-	-	-
chromosome	H1_13_bwa_racon	chromosome	-	-	contig_1109 LN:i:946 RC:i:79 XC:f:1.000000	946	incomplete	N	68		-	-	-	-	-	-	-	-	-	-	-	-	-	-
chromosome	H1_13_bwa_racon	chromosome	-	-	contig_111 LN:i:3323 RC:i:25 XC:f:0.750000	3323	incomplete	N	6		-	-	-	-	-	-	-	-	-	-	-	-	-	-
chromosome	H1_13_bwa_racon	chromosome	-	-	contig_1111 LN:i:5106 RC:i:940 XC:f:1.000000	5106	incomplete	N	23		-	-	-	-	-	-	-	-	-	-	-	-	-	-
chromosome	H1_13_bwa_racon	chromosome	-	-	contig_1112 LN:i:2219 RC:i:120 XC:f:1.000000	2219	incomplete	N	5		-	-	-	-	-	-	-	-	-	-	-	-	-	-
chromosome	H1_13_bwa_racon	chromosome	-	-	contig_1113 LN:i:414 RC:i:18 XC:f:1.000000	414	incomplete	N	152		-	-	-	-	-	-	-	-	-	-	-	-	-	-
chromosome	H1_13_bwa_racon	chromosome	-	-	contig_1114 LN:i:606 RC:i:5 XC:f:1.000000	606	incomplete	N	64		-	-	-	-	-	-	-	-	-	-	-	-	-	-
chromosome	H1_13_bwa_racon	chromosome	-	-	contig_1117 LN:i:981 RC:i:8 XC:f:1.000000	981	circular	N	25		-	-	-	-	-	-	-	-	-	-	-	-	-	-
chromosome	H1_13_bwa_racon	chromosome	-	-	contig_1119 LN:i:1292 RC:i:18 XC:f:1.000000	1292	circular	N	20		-	-	-	-	-	-	-	-	-	-	-	-	-	-
chromosome	H1_13_bwa_racon	chromosome	-	-	contig_1120 LN:i:5068 RC:i:58 XC:f:0.909091	5068	incomplete	N	17		-	-	-	-	-	-	-	-	-	-	-	-	-	-
chromosome	H1_13_bwa_racon	chromosome	-	-	contig_1121 LN:i:4100 RC:i:38 XC:f:1.000000	4100	circular	N	19		-	-	-	-	-	-	-	-	-	-	-	-	-	-
chromosome	H1_13_bwa_racon	chromosome	-	-	contig_1124 LN:i:6014 RC:i:125 XC:f:1.000000	6014	incomplete	Y	9		-	-	-	-	-	-	-	-	-	-	-	-	-	-
chromosome	H1_13_bwa_racon	chromosome	-	-	contig_1125 LN:i:2391 RC:i:28 XC:f:1.000000	2391	incomplete	N	36		-	-	-	-	-	-	-	-	-	-	-	-	-	-
chromosome	H1_13_bwa_racon	chromosome	-	-	contig_1127 LN:i:3963 RC:i:24 XC:f:1.000000	3963	incomplete	N	10		-	-	-	-	-	-	-	-	-	-	-	-	-	-
chromosome	H1_13_bwa_racon	chromosome	-	-	contig_1128 LN:i:7968 RC:i:52 XC:f:1.000000	7968	incomplete	N	23		-	-	-	-	-	-	-	-	-	-	-	-	-	-
chromosome	H1_13_bwa_racon	chromosome	-	-	contig_1129 LN:i:572 RC:i:2 XC:f:0.500000	572	incomplete	N	11		-	-	-	-	-	-	-	-	-	-	-	-	-	-
chromosome	H1_13_bwa_racon	chromosome	-	-	contig_113 LN:i:6311 RC:i:59 XC:f:0.928571	6311	incomplete	N	5		-	-	-	-	-	-	-	-	-	-	-	-	-	-
chromosome	H1_13_bwa_racon	chromosome	-	-	contig_1131 LN:i:724 RC:i:40 XC:f:1.000000	724	incomplete	N	43		-	-	-	-	-	-	-	-	-	-	-	-	-	-
chromosome	H1_13_bwa_racon	chromosome	-	-	contig_1132 LN:i:4024 RC:i:73 XC:f:1.000000	4024	incomplete	N	24		-	-	-	-	-	-	-	-	-	-	-	-	-	-
chromosome	H1_13_bwa_racon	chromosome	-	-	contig_1133 LN:i:8169 RC:i:250 XC:f:1.000000	8169	circular	N	85		-	-	-	-	-	-	-	-	-	-	-	-	-	-
chromosome	H1_13_bwa_racon	chromosome	-	-	contig_1134 LN:i:4199 RC:i:19 XC:f:0.888889	4199	incomplete	N	5		-	-	-	-	-	-	-	-	-	-	-	-	-	-
chromosome	H1_13_bwa_racon	chromosome	-	-	contig_1135 LN:i:2671 RC:i:53 XC:f:1.000000	2671	incomplete	N	40		-	-	-	-	-	-	-	-	-	-	-	-	-	-
chromosome	H1_13_bwa_racon	chromosome	-	-	contig_1136 LN:i:3582 RC:i:7 XC:f:1.000000	3582	incomplete	N	6		-	-	-	-	-	-	-	-	-	-	-	-	-	-
chromosome	H1_13_bwa_racon	chromosome	-	-	contig_1137 LN:i:1803 RC:i:9 XC:f:1.000000	1803	incomplete	Y	19		-	-	-	-	-	-	-	-	-	-	-	-	-	-
chromosome	H1_13_bwa_racon	chromosome	-	-	contig_1138 LN:i:2173 RC:i:123 XC:f:1.000000	2173	incomplete	N	25		-	-	-	-	-	-	-	-	-	-	-	-	-	-
chromosome	H1_13_bwa_racon	chromosome	-	-	contig_1139 LN:i:3984 RC:i:3 XC:f:1.000000	3984	incomplete	N	4		-	-	-	-	-	-	-	-	-	-	-	-	-	-
chromosome	H1_13_bwa_racon	chromosome	-	-	contig_114 LN:i:9837 RC:i:4 XC:f:0.450000	9837	incomplete	N	6		-	-	-	-	-	-	-	-	-	-	-	-	-	-
chromosome	H1_13_bwa_racon	chromosome	-	-	contig_1140 LN:i:6325 RC:i:6 XC:f:0.923077	6325	incomplete	N	6		-	-	-	-	-	-	-	-	-	-	-	-	-	-
chromosome	H1_13_bwa_racon	chromosome	-	-	contig_1141 LN:i:2721 RC:i:2 XC:f:1.000000	2721	incomplete	N	6		-	-	-	-	-	-	-	-	-	-	-	-	-	-
chromosome	H1_13_bwa_racon	chromosome	-	-	contig_1142 LN:i:7548 RC:i:57 XC:f:1.000000	7548	incomplete	N	16		-	-	-	-	-	-	-	-	-	-	-	-	-	-
chromosome	H1_13_bwa_racon	chromosome	-	-	contig_1143 LN:i:7748 RC:i:128 XC:f:1.000000	7748	incomplete	N	21		-	-	-	-	-	-	-	-	-	-	-	-	-	-
chromosome	H1_13_bwa_racon	chromosome	-	-	contig_1144 LN:i:3059 RC:i:66 XC:f:1.000000	3059	incomplete	N	4		-	-	-	-	-	-	-	-	-	-	-	-	-	-
chromosome	H1_13_bwa_racon	chromosome	-	-	contig_1145 LN:i:7389 RC:i:122 XC:f:1.000000	7389	incomplete	N	43		-	-	-	-	-	-	-	-	-	-	-	-	-	-
chromosome	H1_13_bwa_racon	chromosome	-	-	contig_1146 LN:i:1855 RC:i:100 XC:f:1.000000	1855	incomplete	N	18		-	-	-	-	-	-	-	-	-	-	-	-	-	-
chromosome	H1_13_bwa_racon	chromosome	-	-	contig_1147 LN:i:4697 RC:i:122 XC:f:1.000000	4697	incomplete	N	22		-	-	-	-	-	-	-	-	-	-	-	-	-	-
chromosome	H1_13_bwa_racon	chromosome	-	-	contig_1148 LN:i:2268 RC:i:14 XC:f:0.600000	2268	incomplete	N	10		-	-	-	-	-	-	-	-	-	-	-	-	-	-
chromosome	H1_13_bwa_racon	chromosome	-	-	contig_1149 LN:i:6993 RC:i:52 XC:f:1.000000	6993	incomplete	N	14		-	-	-	-	-	-	-	-	-	-	-	-	-	-
chromosome	H1_13_bwa_racon	chromosome	-	-	contig_115 LN:i:964 RC:i:35 XC:f:1.000000	964	circular	Y	52		-	-	-	-	-	-	-	-	-	-	-	-	-	-
chromosome	H1_13_bwa_racon	chromosome	-	-	contig_1150 LN:i:9207 RC:i:90 XC:f:1.000000	9207	incomplete	N	8		-	-	-	-	-	-	-	-	-	-	-	-	-	-
chromosome	H1_13_bwa_racon	chromosome	-	-	contig_1151 LN:i:2370 RC:i:65 XC:f:1.000000	2370	incomplete	Y	55		-	-	-	-	-	-	-	-	-	-	-	-	-	-
chromosome	H1_13_bwa_racon	chromosome	-	-	contig_1152 LN:i:4740 RC:i:2 XC:f:1.000000	4740	incomplete	N	6		-	-	-	-	-	-	-	-	-	-	-	-	-	-
chromosome	H1_13_bwa_racon	chromosome	-	-	contig_1153 LN:i:3359 RC:i:8 XC:f:1.000000	3359	incomplete	N	11		-	-	-	-	-	-	-	-	-	-	-	-	-	-
chromosome	H1_13_bwa_racon	chromosome	-	-	contig_1154 LN:i:2245 RC:i:29 XC:f:1.000000	2245	incomplete	Y	15		-	-	-	-	-	-	-	-	-	-	-	-	-	-
chromosome	H1_13_bwa_racon	chromosome	-	-	contig_1155 LN:i:1295 RC:i:23 XC:f:1.000000	1295	circular	Y	35		-	-	-	-	-	-	-	-	-	-	-	-	-	-
chromosome	H1_13_bwa_racon	chromosome	-	-	contig_1156 LN:i:5849 RC:i:935 XC:f:1.000000	5849	incomplete	N	175		-	-	-	-	-	-	-	-	-	-	-	-	-	-
chromosome	H1_13_bwa_racon	chromosome	-	-	contig_1158 LN:i:4200 RC:i:17 XC:f:0.888889	4200	incomplete	N	11		-	-	-	-	-	-	-	-	-	-	-	-	-	-
chromosome	H1_13_bwa_racon	chromosome	-	-	contig_1159 LN:i:4375 RC:i:43 XC:f:1.000000	4375	incomplete	N	11		-	-	-	-	-	-	-	-	-	-	-	-	-	-
chromosome	H1_13_bwa_racon	chromosome	-	-	contig_116 LN:i:3952 RC:i:21 XC:f:1.000000	3952	incomplete	Y	15		-	-	-	-	-	-	-	-	-	-	-	-	-	-
chromosome	H1_13_bwa_racon	chromosome	-	-	contig_1160 LN:i:8642 RC:i:481 XC:f:1.000000	8642	incomplete	N	77		-	-	-	-	-	-	-	-	-	-	-	-	-	-
chromosome	H1_13_bwa_racon	chromosome	-	-	contig_1161 LN:i:3868 RC:i:16 XC:f:0.875000	3868	incomplete	N	5	dfrG|pan_481	-	-	-	-	-	-	-	-	-	-	-	-	-	-
chromosome	H1_13_bwa_racon	chromosome	-	-	contig_1162 LN:i:2564 RC:i:45 XC:f:1.000000	2564	incomplete	N	25		-	-	-	-	-	-	-	-	-	-	-	-	-	-
chromosome	H1_13_bwa_racon	chromosome	-	-	contig_1163 LN:i:4953 RC:i:22 XC:f:1.000000	4953	incomplete	N	16		-	-	-	-	-	-	-	-	-	-	-	-	-	-
chromosome	H1_13_bwa_racon	chromosome	-	-	contig_1164 LN:i:8137 RC:i:33 XC:f:0.941176	8137	incomplete	N	14		-	-	-	-	-	-	-	-	-	-	-	-	-	-
chromosome	H1_13_bwa_racon	chromosome	-	-	contig_1165 LN:i:4340 RC:i:4 XC:f:0.333333	4340	circular	Y	6		-	-	-	-	-	-	-	-	-	-	-	-	-	-
chromosome	H1_13_bwa_racon	chromosome	-	-	contig_1166 LN:i:2242 RC:i:22 XC:f:1.000000	2242	incomplete	N	19		-	-	-	-	-	-	-	-	-	-	-	-	-	-
chromosome	H1_13_bwa_racon	chromosome	-	-	contig_1167 LN:i:2851 RC:i:98 XC:f:1.000000	2851	incomplete	N	21		-	-	-	-	-	-	-	-	-	-	-	-	-	-
chromosome	H1_13_bwa_racon	chromosome	-	-	contig_1168 LN:i:1871 RC:i:156 XC:f:1.000000	1871	incomplete	Y	20		-	-	-	-	-	-	-	-	-	-	-	-	-	-
chromosome	H1_13_bwa_racon	chromosome	-	-	contig_117 LN:i:5880 RC:i:40 XC:f:1.000000	5880	incomplete	Y	17		-	-	-	-	-	-	-	-	-	-	-	-	-	-
chromosome	H1_13_bwa_racon	chromosome	-	-	contig_1174 LN:i:1490 RC:i:4 XC:f:1.000000	1490	incomplete	N	20		-	-	-	-	-	-	-	-	-	-	-	-	-	-
chromosome	H1_13_bwa_racon	chromosome	-	-	contig_1175 LN:i:8579 RC:i:32 XC:f:1.000000	8579	incomplete	Y	12		-	-	-	-	-	-	-	-	-	-	-	-	-	-
chromosome	H1_13_bwa_racon	chromosome	-	-	contig_1176 LN:i:2462 RC:i:27 XC:f:1.000000	2462	circular	Y	9		-	-	-	-	-	-	-	-	-	-	-	-	-	-
chromosome	H1_13_bwa_racon	chromosome	-	-	contig_1177 LN:i:1425 RC:i:36 XC:f:1.000000	1425	incomplete	N	4		-	-	-	-	-	-	-	-	-	-	-	-	-	-
chromosome	H1_13_bwa_racon	chromosome	-	-	contig_1178 LN:i:4505 RC:i:22 XC:f:1.000000	4505	incomplete	N	7		-	-	-	-	-	-	-	-	-	-	-	-	-	-
chromosome	H1_13_bwa_racon	chromosome	-	-	contig_1179 LN:i:8925 RC:i:57 XC:f:0.894737	8925	incomplete	N	12		-	-	-	-	-	-	-	-	-	-	-	-	-	-
chromosome	H1_13_bwa_racon	chromosome	-	-	contig_118 LN:i:2849 RC:i:4 XC:f:1.000000	2849	circular	Y	3		-	-	-	-	-	-	-	-	-	-	-	-	-	-
chromosome	H1_13_bwa_racon	chromosome	-	-	contig_1180 LN:i:1717 RC:i:16 XC:f:0.600000	1717	circular	N	10		-	-	-	-	-	-	-	-	-	-	-	-	-	-
chromosome	H1_13_bwa_racon	chromosome	-	-	contig_1182 LN:i:8925 RC:i:81 XC:f:1.000000	8925	incomplete	N	19		-	-	-	-	-	-	-	-	-	-	-	-	-	-
chromosome	H1_13_bwa_racon	chromosome	-	-	contig_1183 LN:i:2550 RC:i:384 XC:f:1.000000	2550	incomplete	Y	207		-	-	-	-	-	-	-	-	-	-	-	-	AF479752	ISLjo1
chromosome	H1_13_bwa_racon	chromosome	-	-	contig_1184 LN:i:3390 RC:i:86 XC:f:0.888889	3390	incomplete	N	21		-	-	-	-	-	-	-	-	-	-	-	-	-	-
chromosome	H1_13_bwa_racon	chromosome	-	-	contig_1189 LN:i:2667 RC:i:17 XC:f:1.000000	2667	incomplete	N	12		-	-	-	-	-	-	-	-	-	-	-	-	-	-
chromosome	H1_13_bwa_racon	chromosome	-	-	contig_1190 LN:i:6271 RC:i:125 XC:f:1.000000	6271	incomplete	N	40		-	-	-	-	-	-	-	-	-	-	-	-	-	-
chromosome	H1_13_bwa_racon	chromosome	-	-	contig_1191 LN:i:1580 RC:i:8 XC:f:1.000000	1580	incomplete	Y	6		-	-	-	-	-	-	-	-	-	-	-	-	-	-
chromosome	H1_13_bwa_racon	chromosome	-	-	contig_1193 LN:i:991 RC:i:2 XC:f:0.666667	991	incomplete	N	3		-	-	-	-	-	-	-	-	-	-	-	-	-	-
chromosome	H1_13_bwa_racon	chromosome	-	-	contig_1194 LN:i:3323 RC:i:29 XC:f:1.000000	3323	incomplete	N	22		-	-	-	-	-	-	-	-	-	-	-	-	-	-
chromosome	H1_13_bwa_racon	chromosome	-	-	contig_1195 LN:i:576 RC:i:6 XC:f:1.000000	576	circular	Y	51		-	-	-	-	-	-	-	-	-	-	-	-	-	-
chromosome	H1_13_bwa_racon	chromosome	-	-	contig_1196 LN:i:3868 RC:i:45 XC:f:1.000000	3868	incomplete	N	17		-	-	-	-	-	-	-	-	-	-	-	-	-	-
chromosome	H1_13_bwa_racon	chromosome	-	-	contig_1197 LN:i:3652 RC:i:55 XC:f:1.000000	3652	incomplete	N	13		-	-	-	-	-	-	-	-	-	-	-	-	-	-
chromosome	H1_13_bwa_racon	chromosome	-	-	contig_1199 LN:i:4043 RC:i:43 XC:f:0.900000	4043	incomplete	N	5		-	-	-	-	-	-	-	-	-	-	-	-	-	-
plasmid	H1_13_bwa_racon	plasmid	AB685	AK563	contig_12 LN:i:6098 RC:i:1648 XC:f:1.000000	6098	incomplete	N	483		Col(MG828)	NC_008486	-	-	-	-	MOBP,MOB_unknown	AB027308,CP018359	-	CP023825	0.00157453	Escherichia coli	-	-
chromosome	H1_13_bwa_racon	chromosome	-	-	contig_120 LN:i:7667 RC:i:37 XC:f:1.000000	7667	incomplete	Y	14		-	-	-	-	-	-	-	-	-	-	-	-	-	-
chromosome	H1_13_bwa_racon	chromosome	-	-	contig_1201 LN:i:16346 RC:i:83 XC:f:0.970588	16346	incomplete	Y	10		-	-	-	-	-	-	-	-	-	-	-	-	-	-
chromosome	H1_13_bwa_racon	chromosome	-	-	contig_1204 LN:i:2271 RC:i:25 XC:f:1.000000	2271	incomplete	N	11		-	-	-	-	-	-	-	-	-	-	-	-	-	-
chromosome	H1_13_bwa_racon	chromosome	-	-	contig_1205 LN:i:3439 RC:i:55 XC:f:1.000000	3439	incomplete	Y	26		-	-	-	-	-	-	-	-	-	-	-	-	-	-
chromosome	H1_13_bwa_racon	chromosome	-	-	contig_1207 LN:i:4125 RC:i:79 XC:f:1.000000	4125	incomplete	Y	8		-	-	-	-	-	-	-	-	-	-	-	-	-	-
chromosome	H1_13_bwa_racon	chromosome	-	-	contig_1208 LN:i:9765 RC:i:53 XC:f:1.000000	9765	incomplete	N	6		-	-	-	-	-	-	-	-	-	-	-	-	-	-
chromosome	H1_13_bwa_racon	chromosome	-	-	contig_1209 LN:i:571 RC:i:19 XC:f:1.000000	571	circular	Y	358		-	-	-	-	-	-	-	-	-	-	-	-	-	-
chromosome	H1_13_bwa_racon	chromosome	-	-	contig_121 LN:i:6124 RC:i:102 XC:f:1.000000	6124	incomplete	N	9		-	-	-	-	-	-	-	-	-	-	-	-	-	-
chromosome	H1_13_bwa_racon	chromosome	-	-	contig_1210 LN:i:8797 RC:i:14 XC:f:0.888889	8797	incomplete	N	13		-	-	-	-	-	-	-	-	-	-	-	-	-	-
chromosome	H1_13_bwa_racon	chromosome	-	-	contig_1211 LN:i:2484 RC:i:3 XC:f:0.600000	2484	incomplete	N	5		-	-	-	-	-	-	-	-	-	-	-	-	-	-
chromosome	H1_13_bwa_racon	chromosome	-	-	contig_1212 LN:i:4300 RC:i:9 XC:f:1.000000	4300	incomplete	N	6		-	-	-	-	-	-	-	-	-	-	-	-	-	-
chromosome	H1_13_bwa_racon	chromosome	-	-	contig_1213 LN:i:4012 RC:i:57 XC:f:1.000000	4012	incomplete	N	22		-	-	-	-	-	-	-	-	-	-	-	-	-	-
chromosome	H1_13_bwa_racon	chromosome	-	-	contig_1214 LN:i:4151 RC:i:20 XC:f:1.000000	4151	incomplete	N	5		-	-	-	-	-	-	-	-	-	-	-	-	-	-
chromosome	H1_13_bwa_racon	chromosome	-	-	contig_1215 LN:i:2502 RC:i:20 XC:f:1.000000	2502	circular	Y	12		-	-	-	-	-	-	-	-	-	-	-	-	-	-
chromosome	H1_13_bwa_racon	chromosome	-	-	contig_1216 LN:i:3911 RC:i:236 XC:f:1.000000	3911	incomplete	N	43		-	-	-	-	-	-	-	-	-	-	-	-	-	-
chromosome	H1_13_bwa_racon	chromosome	-	-	contig_1217 LN:i:3678 RC:i:21 XC:f:1.000000	3678	circular	N	27		-	-	-	-	-	-	-	-	-	-	-	-	-	-
chromosome	H1_13_bwa_racon	chromosome	-	-	contig_1219 LN:i:4080 RC:i:20 XC:f:1.000000	4080	incomplete	Y	13		-	-	-	-	-	-	-	-	-	-	-	-	-	-
chromosome	H1_13_bwa_racon	chromosome	-	-	contig_1221 LN:i:14094 RC:i:12 XC:f:0.827586	14094	circular	N	4		-	-	-	-	-	-	-	-	-	-	-	-	-	-
chromosome	H1_13_bwa_racon	chromosome	-	-	contig_1222 LN:i:2211 RC:i:33 XC:f:1.000000	2211	incomplete	N	17		-	-	-	-	-	-	-	-	-	-	-	-	-	-
chromosome	H1_13_bwa_racon	chromosome	-	-	contig_1223 LN:i:3192 RC:i:21 XC:f:1.000000	3192	circular	N	13		-	-	-	-	-	-	-	-	-	-	-	-	-	-
chromosome	H1_13_bwa_racon	chromosome	-	-	contig_1224 LN:i:3131 RC:i:101 XC:f:1.000000	3131	incomplete	N	31		-	-	-	-	-	-	-	-	-	-	-	-	-	-
chromosome	H1_13_bwa_racon	chromosome	-	-	contig_1225 LN:i:1961 RC:i:12 XC:f:0.800000	1961	incomplete	N	19		-	-	-	-	-	-	-	-	-	-	-	-	-	-
chromosome	H1_13_bwa_racon	chromosome	-	-	contig_1226 LN:i:12029 RC:i:11 XC:f:0.666667	12029	incomplete	Y	5		-	-	-	-	-	-	-	-	-	-	-	-	-	-
chromosome	H1_13_bwa_racon	chromosome	-	-	contig_1227 LN:i:1025 RC:i:9 XC:f:0.666667	1025	incomplete	N	18		-	-	-	-	-	-	-	-	-	-	-	-	-	-
chromosome	H1_13_bwa_racon	chromosome	-	-	contig_1228 LN:i:2146 RC:i:32 XC:f:1.000000	2146	incomplete	N	27		-	-	-	-	-	-	-	-	-	-	-	-	-	-
chromosome	H1_13_bwa_racon	chromosome	-	-	contig_1229 LN:i:3358 RC:i:11 XC:f:1.000000	3358	incomplete	N	9		-	-	-	-	-	-	-	-	-	-	-	-	-	-
chromosome	H1_13_bwa_racon	chromosome	-	-	contig_123 LN:i:2859 RC:i:46 XC:f:1.000000	2859	incomplete	N	16		-	-	-	-	-	-	-	-	-	-	-	-	-	-
chromosome	H1_13_bwa_racon	chromosome	-	-	contig_1230 LN:i:865 RC:i:15 XC:f:1.000000	865	incomplete	N	11		-	-	-	-	-	-	-	-	-	-	-	-	-	-
chromosome	H1_13_bwa_racon	chromosome	-	-	contig_1231 LN:i:830 RC:i:3 XC:f:0.500000	830	incomplete	N	23		-	-	-	-	-	-	-	-	-	-	-	-	-	-
chromosome	H1_13_bwa_racon	chromosome	-	-	contig_1232 LN:i:812 RC:i:19 XC:f:1.000000	812	incomplete	N	57		-	-	-	-	-	-	-	-	-	-	-	-	-	-
chromosome	H1_13_bwa_racon	chromosome	-	-	contig_1233 LN:i:2306 RC:i:83 XC:f:1.000000	2306	incomplete	N	27		-	-	-	-	-	-	-	-	-	-	-	-	-	-
chromosome	H1_13_bwa_racon	chromosome	-	-	contig_1235 LN:i:4341 RC:i:26 XC:f:1.000000	4341	incomplete	N	14		-	-	-	-	-	-	-	-	-	-	-	-	-	-
chromosome	H1_13_bwa_racon	chromosome	-	-	contig_1237 LN:i:856 RC:i:5 XC:f:1.000000	856	incomplete	N	30		-	-	-	-	-	-	-	-	-	-	-	-	-	-
chromosome	H1_13_bwa_racon	chromosome	-	-	contig_1238 LN:i:561 RC:i:13 XC:f:1.000000	561	incomplete	N	12		-	-	-	-	-	-	-	-	-	-	-	-	-	-
chromosome	H1_13_bwa_racon	chromosome	-	-	contig_1239 LN:i:2476 RC:i:24 XC:f:1.000000	2476	incomplete	N	15		-	-	-	-	-	-	-	-	-	-	-	-	-	-
chromosome	H1_13_bwa_racon	chromosome	-	-	contig_124 LN:i:4596 RC:i:56 XC:f:1.000000	4596	circular	N	16		-	-	-	-	-	-	-	-	-	-	-	-	-	-
chromosome	H1_13_bwa_racon	chromosome	-	-	contig_1240 LN:i:1420 RC:i:27 XC:f:1.000000	1420	incomplete	Y	22		-	-	-	-	-	-	-	-	-	-	-	-	-	-
chromosome	H1_13_bwa_racon	chromosome	-	-	contig_1245 LN:i:16311 RC:i:46 XC:f:0.939394	16311	incomplete	Y	14		-	-	-	-	-	-	-	-	-	-	-	-	-	-
chromosome	H1_13_bwa_racon	chromosome	-	-	contig_1246 LN:i:3961 RC:i:88 XC:f:1.000000	3961	incomplete	Y	61		-	-	-	-	-	-	-	-	-	-	-	-	-	-
chromosome	H1_13_bwa_racon	chromosome	-	-	contig_1247 LN:i:8871 RC:i:633 XC:f:1.000000	8871	incomplete	N	179		-	-	-	-	-	-	-	-	-	-	-	-	-	-
chromosome	H1_13_bwa_racon	chromosome	-	-	contig_1249 LN:i:9468 RC:i:59 XC:f:1.000000	9468	circular	N	16		-	-	-	-	-	-	-	-	-	-	-	-	-	-
chromosome	H1_13_bwa_racon	chromosome	-	-	contig_1250 LN:i:8373 RC:i:19 XC:f:0.888889	8373	incomplete	N	4		-	-	-	-	-	-	-	-	-	-	-	-	-	-
chromosome	H1_13_bwa_racon	chromosome	-	-	contig_1251 LN:i:3711 RC:i:117 XC:f:1.000000	3711	incomplete	N	52		-	-	-	-	-	-	-	-	-	-	-	-	-	-
chromosome	H1_13_bwa_racon	chromosome	-	-	contig_1252 LN:i:5124 RC:i:210 XC:f:1.000000	5124	circular	N	62		-	-	-	-	-	-	-	-	-	-	-	-	-	-
chromosome	H1_13_bwa_racon	chromosome	-	-	contig_1253 LN:i:2166 RC:i:14 XC:f:1.000000	2166	incomplete	N	10		-	-	-	-	-	-	-	-	-	-	-	-	-	-
chromosome	H1_13_bwa_racon	chromosome	-	-	contig_1254 LN:i:2462 RC:i:97 XC:f:1.000000	2462	incomplete	N	25		-	-	-	-	-	-	-	-	-	-	-	-	-	-
chromosome	H1_13_bwa_racon	chromosome	-	-	contig_1255 LN:i:5831 RC:i:84 XC:f:0.923077	5831	incomplete	Y	13		-	-	-	-	-	-	-	-	-	-	-	-	-	-
chromosome	H1_13_bwa_racon	chromosome	-	-	contig_1256 LN:i:9476 RC:i:165 XC:f:1.000000	9476	incomplete	N	24		-	-	-	-	-	-	-	-	-	-	-	-	-	-
chromosome	H1_13_bwa_racon	chromosome	-	-	contig_1257 LN:i:3715 RC:i:24 XC:f:1.000000	3715	circular	N	15		-	-	-	-	-	-	-	-	-	-	-	-	-	-
chromosome	H1_13_bwa_racon	chromosome	-	-	contig_1258 LN:i:2290 RC:i:15 XC:f:0.833333	2290	incomplete	Y	10		-	-	-	-	-	-	-	-	-	-	-	-	-	-
chromosome	H1_13_bwa_racon	chromosome	-	-	contig_1259 LN:i:2337 RC:i:4 XC:f:1.000000	2337	circular	Y	9		-	-	-	-	-	-	-	-	-	-	-	-	-	-
chromosome	H1_13_bwa_racon	chromosome	-	-	contig_126 LN:i:2085 RC:i:49 XC:f:0.833333	2085	incomplete	N	36		-	-	-	-	-	-	-	-	-	-	-	-	-	-
chromosome	H1_13_bwa_racon	chromosome	-	-	contig_1260 LN:i:5261 RC:i:4 XC:f:1.000000	5261	incomplete	N	7		-	-	-	-	-	-	-	-	-	-	-	-	-	-
chromosome	H1_13_bwa_racon	chromosome	-	-	contig_1261 LN:i:728 RC:i:15 XC:f:1.000000	728	incomplete	Y	57		-	-	-	-	-	-	-	-	-	-	-	-	-	-
chromosome	H1_13_bwa_racon	chromosome	-	-	contig_1262 LN:i:2757 RC:i:34 XC:f:1.000000	2757	incomplete	Y	10		-	-	-	-	-	-	-	-	-	-	-	-	-	-
chromosome	H1_13_bwa_racon	chromosome	-	-	contig_1263 LN:i:752 RC:i:4 XC:f:1.000000	752	circular	N	79		-	-	-	-	-	-	-	-	-	-	-	-	-	-
chromosome	H1_13_bwa_racon	chromosome	-	-	contig_1264 LN:i:1100 RC:i:260 XC:f:1.000000	1100	circular	N	452		-	-	-	-	-	-	-	-	-	-	-	-	-	-
chromosome	H1_13_bwa_racon	chromosome	-	-	contig_1265 LN:i:4037 RC:i:124 XC:f:1.000000	4037	circular	N	20		-	-	-	-	-	-	-	-	-	-	-	-	-	-
chromosome	H1_13_bwa_racon	chromosome	-	-	contig_1266 LN:i:5864 RC:i:36 XC:f:1.000000	5864	incomplete	N	18		-	-	-	-	-	-	-	-	-	-	-	-	-	-
chromosome	H1_13_bwa_racon	chromosome	-	-	contig_1268 LN:i:553 RC:i:6 XC:f:1.000000	553	incomplete	N	51		-	-	-	-	-	-	-	-	-	-	-	-	-	-
chromosome	H1_13_bwa_racon	chromosome	-	-	contig_1269 LN:i:481 RC:i:73 XC:f:1.000000	481	incomplete	N	106		-	-	-	-	-	-	-	-	-	-	-	-	-	-
chromosome	H1_13_bwa_racon	chromosome	-	-	contig_1270 LN:i:565 RC:i:9 XC:f:1.000000	565	incomplete	N	28		-	-	-	-	-	-	-	-	-	-	-	-	-	-
chromosome	H1_13_bwa_racon	chromosome	-	-	contig_1271 LN:i:6986 RC:i:160 XC:f:1.000000	6986	incomplete	N	35		-	-	-	-	-	-	-	-	-	-	-	-	-	-
chromosome	H1_13_bwa_racon	chromosome	-	-	contig_1272 LN:i:6822 RC:i:26 XC:f:0.928571	6822	incomplete	N	12		-	-	-	-	-	-	-	-	-	-	-	-	-	-
chromosome	H1_13_bwa_racon	chromosome	-	-	contig_1276 LN:i:7981 RC:i:250 XC:f:1.000000	7981	incomplete	N	40		-	-	-	-	-	-	-	-	-	-	-	-	-	-
chromosome	H1_13_bwa_racon	chromosome	-	-	contig_1277 LN:i:2206 RC:i:23 XC:f:1.000000	2206	incomplete	N	13		-	-	-	-	-	-	-	-	-	-	-	-	-	-
chromosome	H1_13_bwa_racon	chromosome	-	-	contig_1278 LN:i:2074 RC:i:26 XC:f:1.000000	2074	incomplete	Y	16		-	-	-	-	-	-	-	-	-	-	-	-	-	-
chromosome	H1_13_bwa_racon	chromosome	-	-	contig_1279 LN:i:2131 RC:i:30 XC:f:1.000000	2131	incomplete	N	15		-	-	-	-	-	-	-	-	-	-	-	-	-	-
chromosome	H1_13_bwa_racon	chromosome	-	-	contig_1280 LN:i:640 RC:i:3 XC:f:0.500000	640	incomplete	N	7		-	-	-	-	-	-	-	-	-	-	-	-	-	-
chromosome	H1_13_bwa_racon	chromosome	-	-	contig_1281 LN:i:1979 RC:i:146 XC:f:1.000000	1979	incomplete	Y	10		-	-	-	-	-	-	-	-	-	-	-	-	-	-
chromosome	H1_13_bwa_racon	chromosome	-	-	contig_1282 LN:i:3107 RC:i:23 XC:f:1.000000	3107	incomplete	N	14		-	-	-	-	-	-	-	-	-	-	-	-	-	-
chromosome	H1_13_bwa_racon	chromosome	-	-	contig_1283 LN:i:3299 RC:i:28 XC:f:1.000000	3299	incomplete	N	14		-	-	-	-	-	-	-	-	-	-	-	-	-	-
chromosome	H1_13_bwa_racon	chromosome	-	-	contig_1284 LN:i:4958 RC:i:47 XC:f:1.000000	4958	incomplete	Y	16		-	-	-	-	-	-	-	-	-	-	-	-	-	-
chromosome	H1_13_bwa_racon	chromosome	-	-	contig_1285 LN:i:800 RC:i:10 XC:f:1.000000	800	circular	Y	90		-	-	-	-	-	-	-	-	-	-	-	-	-	-
chromosome	H1_13_bwa_racon	chromosome	-	-	contig_1286 LN:i:2677 RC:i:10 XC:f:1.000000	2677	incomplete	N	6		-	-	-	-	-	-	-	-	-	-	-	-	-	-
chromosome	H1_13_bwa_racon	chromosome	-	-	contig_1287 LN:i:2749 RC:i:53 XC:f:1.000000	2749	incomplete	Y	5		-	-	-	-	-	-	-	-	-	-	-	-	-	-
chromosome	H1_13_bwa_racon	chromosome	-	-	contig_1288 LN:i:3750 RC:i:11 XC:f:1.000000	3750	circular	N	15		-	-	-	-	-	-	-	-	-	-	-	-	-	-
chromosome	H1_13_bwa_racon	chromosome	-	-	contig_1289 LN:i:2412 RC:i:10 XC:f:0.600000	2412	incomplete	N	8		-	-	-	-	-	-	-	-	-	-	-	-	-	-
chromosome	H1_13_bwa_racon	chromosome	-	-	contig_129 LN:i:3227 RC:i:85 XC:f:1.000000	3227	incomplete	N	25		-	-	-	-	-	-	-	-	-	-	-	-	-	-
chromosome	H1_13_bwa_racon	chromosome	-	-	contig_1290 LN:i:1981 RC:i:26 XC:f:1.000000	1981	incomplete	N	23		-	-	-	-	-	-	-	-	-	-	-	-	-	-
chromosome	H1_13_bwa_racon	chromosome	-	-	contig_1291 LN:i:3497 RC:i:25 XC:f:1.000000	3497	incomplete	N	20		-	-	-	-	-	-	-	-	-	-	-	-	-	-
chromosome	H1_13_bwa_racon	chromosome	-	-	contig_1292 LN:i:8777 RC:i:36 XC:f:1.000000	8777	incomplete	N	12		-	-	-	-	-	-	-	-	-	-	-	-	-	-
chromosome	H1_13_bwa_racon	chromosome	-	-	contig_1293 LN:i:4026 RC:i:26 XC:f:1.000000	4026	incomplete	Y	16		-	-	-	-	-	-	-	-	-	-	-	-	-	-
chromosome	H1_13_bwa_racon	chromosome	-	-	contig_1294 LN:i:6315 RC:i:3 XC:f:0.846154	6315	circular	N	6		-	-	-	-	-	-	-	-	-	-	-	-	-	-
chromosome	H1_13_bwa_racon	chromosome	-	-	contig_1295 LN:i:2575 RC:i:235 XC:f:1.000000	2575	circular	N	124		-	-	-	-	-	-	-	-	-	-	-	-	-	-
chromosome	H1_13_bwa_racon	chromosome	-	-	contig_1296 LN:i:3174 RC:i:13 XC:f:1.000000	3174	incomplete	N	14		-	-	-	-	-	-	-	-	-	-	-	-	-	-
chromosome	H1_13_bwa_racon	chromosome	-	-	contig_1297 LN:i:3600 RC:i:13 XC:f:1.000000	3600	incomplete	N	6		-	-	-	-	-	-	-	-	-	-	-	-	-	-
chromosome	H1_13_bwa_racon	chromosome	-	-	contig_1298 LN:i:1787 RC:i:39 XC:f:1.000000	1787	incomplete	N	11		-	-	-	-	-	-	-	-	-	-	-	-	-	-
chromosome	H1_13_bwa_racon	chromosome	-	-	contig_1299 LN:i:4525 RC:i:32 XC:f:1.000000	4525	incomplete	N	18		-	-	-	-	-	-	-	-	-	-	-	-	-	-
chromosome	H1_13_bwa_racon	chromosome	-	-	contig_130 LN:i:4824 RC:i:32 XC:f:1.000000	4824	incomplete	N	15		-	-	-	-	-	-	-	-	-	-	-	-	-	-
chromosome	H1_13_bwa_racon	chromosome	-	-	contig_1300 LN:i:4534 RC:i:3 XC:f:1.000000	4534	incomplete	N	4		-	-	-	-	-	-	-	-	-	-	-	-	-	-
chromosome	H1_13_bwa_racon	chromosome	-	-	contig_1301 LN:i:501 RC:i:94 XC:f:0.500000	501	circular	Y	433		-	-	-	-	-	-	-	-	-	-	-	-	-	-
chromosome	H1_13_bwa_racon	chromosome	-	-	contig_1302 LN:i:6064 RC:i:14 XC:f:0.923077	6064	incomplete	N	10		-	-	-	-	-	-	-	-	-	-	-	-	-	-
chromosome	H1_13_bwa_racon	chromosome	-	-	contig_1303 LN:i:1423 RC:i:25 XC:f:1.000000	1423	incomplete	Y	7		-	-	-	-	-	-	-	-	-	-	-	-	-	-
plasmid	H1_13_bwa_racon	chromosome	-	-	contig_1304 LN:i:4213 RC:i:15 XC:f:1.000000	4213	incomplete	N	9		-	-	-	-	-	-	MOB_unknown	CP018359	-	-	-	-	-	-
chromosome	H1_13_bwa_racon	chromosome	-	-	contig_1305 LN:i:2765 RC:i:3 XC:f:1.000000	2765	incomplete	N	4		-	-	-	-	-	-	-	-	-	-	-	-	-	-
chromosome	H1_13_bwa_racon	chromosome	-	-	contig_1306 LN:i:4517 RC:i:268 XC:f:1.000000	4517	incomplete	N	27		-	-	-	-	-	-	-	-	-	-	-	-	-	-
chromosome	H1_13_bwa_racon	chromosome	-	-	contig_1307 LN:i:3828 RC:i:155 XC:f:1.000000	3828	incomplete	N	75		-	-	-	-	-	-	-	-	-	-	-	-	-	-
chromosome	H1_13_bwa_racon	chromosome	-	-	contig_1308 LN:i:1883 RC:i:86 XC:f:1.000000	1883	incomplete	Y	37		-	-	-	-	-	-	-	-	-	-	-	-	-	-
chromosome	H1_13_bwa_racon	chromosome	-	-	contig_1309 LN:i:559 RC:i:87 XC:f:1.000000	559	incomplete	Y	442		-	-	-	-	-	-	-	-	-	-	-	-	-	-
chromosome	H1_13_bwa_racon	chromosome	-	-	contig_131 LN:i:6686 RC:i:126 XC:f:1.000000	6686	incomplete	N	69		-	-	-	-	-	-	-	-	-	-	-	-	-	-
chromosome	H1_13_bwa_racon	chromosome	-	-	contig_1310 LN:i:544 RC:i:17 XC:f:0.500000	544	circular	N	17		-	-	-	-	-	-	-	-	-	-	-	-	-	-
chromosome	H1_13_bwa_racon	chromosome	-	-	contig_1311 LN:i:4748 RC:i:18 XC:f:1.000000	4748	circular	N	14		-	-	-	-	-	-	-	-	-	-	-	-	-	-
chromosome	H1_13_bwa_racon	chromosome	-	-	contig_1312 LN:i:1886 RC:i:21 XC:f:1.000000	1886	circular	Y	13		-	-	-	-	-	-	-	-	-	-	-	-	-	-
chromosome	H1_13_bwa_racon	chromosome	-	-	contig_1313 LN:i:6675 RC:i:36 XC:f:1.000000	6675	incomplete	N	10		-	-	-	-	-	-	-	-	-	-	-	-	-	-
chromosome	H1_13_bwa_racon	chromosome	-	-	contig_1314 LN:i:4117 RC:i:4 XC:f:0.555556	4117	incomplete	N	6		-	-	-	-	-	-	-	-	-	-	-	-	-	-
chromosome	H1_13_bwa_racon	chromosome	-	-	contig_1315 LN:i:12726 RC:i:225 XC:f:1.000000	12726	incomplete	N	5		-	-	-	-	-	-	-	-	-	-	-	-	-	-
chromosome	H1_13_bwa_racon	chromosome	-	-	contig_1316 LN:i:2301 RC:i:10 XC:f:1.000000	2301	incomplete	N	7		-	-	-	-	-	-	-	-	-	-	-	-	-	-
chromosome	H1_13_bwa_racon	chromosome	-	-	contig_1317 LN:i:12006 RC:i:58 XC:f:0.920000	12006	incomplete	Y	6		-	-	-	-	-	-	-	-	-	-	-	-	-	-
chromosome	H1_13_bwa_racon	chromosome	-	-	contig_1318 LN:i:2316 RC:i:13 XC:f:1.000000	2316	incomplete	N	12		-	-	-	-	-	-	-	-	-	-	-	-	-	-
chromosome	H1_13_bwa_racon	chromosome	-	-	contig_1319 LN:i:2735 RC:i:38 XC:f:1.000000	2735	incomplete	N	13		-	-	-	-	-	-	-	-	-	-	-	-	-	-
chromosome	H1_13_bwa_racon	chromosome	-	-	contig_132 LN:i:728 RC:i:8 XC:f:1.000000	728	circular	N	32		-	-	-	-	-	-	-	-	-	-	-	-	-	-
chromosome	H1_13_bwa_racon	chromosome	-	-	contig_1321 LN:i:2816 RC:i:24 XC:f:1.000000	2816	incomplete	Y	14		-	-	-	-	-	-	-	-	-	-	-	-	-	-
chromosome	H1_13_bwa_racon	chromosome	-	-	contig_1323 LN:i:2978 RC:i:21 XC:f:0.857143	2978	circular	N	22		-	-	-	-	-	-	-	-	-	-	-	-	-	-
chromosome	H1_13_bwa_racon	chromosome	-	-	contig_1325 LN:i:5525 RC:i:94 XC:f:1.000000	5525	incomplete	N	57		-	-	-	-	-	-	-	-	-	-	-	-	-	-
chromosome	H1_13_bwa_racon	chromosome	-	-	contig_1326 LN:i:2253 RC:i:26 XC:f:1.000000	2253	incomplete	Y	16		-	-	-	-	-	-	-	-	-	-	-	-	-	-
chromosome	H1_13_bwa_racon	chromosome	-	-	contig_1328 LN:i:1877 RC:i:15 XC:f:1.000000	1877	circular	N	17		-	-	-	-	-	-	-	-	-	-	-	-	-	-
chromosome	H1_13_bwa_racon	chromosome	-	-	contig_1329 LN:i:1102 RC:i:3 XC:f:1.000000	1102	circular	N	12		-	-	-	-	-	-	-	-	-	-	-	-	-	-
chromosome	H1_13_bwa_racon	chromosome	-	-	contig_133 LN:i:1029 RC:i:24 XC:f:1.000000	1029	incomplete	N	117		-	-	-	-	-	-	-	-	-	-	-	-	-	-
chromosome	H1_13_bwa_racon	chromosome	-	-	contig_1332 LN:i:1078 RC:i:3 XC:f:1.000000	1078	incomplete	N	14		-	-	-	-	-	-	-	-	-	-	-	-	-	-
chromosome	H1_13_bwa_racon	chromosome	-	-	contig_1334 LN:i:1240 RC:i:4 XC:f:1.000000	1240	incomplete	N	10		-	-	-	-	-	-	-	-	-	-	-	-	-	-
chromosome	H1_13_bwa_racon	chromosome	-	-	contig_1336 LN:i:4580 RC:i:21 XC:f:0.900000	4580	incomplete	Y	12		-	-	-	-	-	-	-	-	-	-	-	-	-	-
chromosome	H1_13_bwa_racon	chromosome	-	-	contig_1337 LN:i:2297 RC:i:6 XC:f:0.800000	2297	incomplete	N	6		-	-	-	-	-	-	-	-	-	-	-	-	-	-
chromosome	H1_13_bwa_racon	chromosome	-	-	contig_1338 LN:i:5825 RC:i:24 XC:f:1.000000	5825	incomplete	N	8		-	-	-	-	-	-	-	-	-	-	-	-	-	-
chromosome	H1_13_bwa_racon	chromosome	-	-	contig_1339 LN:i:2893 RC:i:11 XC:f:1.000000	2893	incomplete	N	7		-	-	-	-	-	-	-	-	-	-	-	-	-	-
chromosome	H1_13_bwa_racon	chromosome	-	-	contig_134 LN:i:517 RC:i:13 XC:f:1.000000	517	incomplete	N	29		-	-	-	-	-	-	-	-	-	-	-	-	-	-
chromosome	H1_13_bwa_racon	chromosome	-	-	contig_1340 LN:i:1878 RC:i:92 XC:f:1.000000	1878	incomplete	Y	65		-	-	-	-	-	-	-	-	-	-	-	-	-	-
chromosome	H1_13_bwa_racon	chromosome	-	-	contig_1341 LN:i:6670 RC:i:14 XC:f:1.000000	6670	incomplete	N	5		-	-	-	-	-	-	-	-	-	-	-	-	-	-
chromosome	H1_13_bwa_racon	chromosome	-	-	contig_1342 LN:i:2248 RC:i:130 XC:f:1.000000	2248	incomplete	N	17		-	-	-	-	-	-	-	-	-	-	-	-	-	-
chromosome	H1_13_bwa_racon	chromosome	-	-	contig_1343 LN:i:4168 RC:i:30 XC:f:1.000000	4168	circular	N	12		-	-	-	-	-	-	-	-	-	-	-	-	-	-
chromosome	H1_13_bwa_racon	chromosome	-	-	contig_1344 LN:i:4938 RC:i:25 XC:f:1.000000	4938	incomplete	N	13		-	-	-	-	-	-	-	-	-	-	-	-	-	-
chromosome	H1_13_bwa_racon	chromosome	-	-	contig_1345 LN:i:2056 RC:i:33 XC:f:1.000000	2056	incomplete	N	18		-	-	-	-	-	-	-	-	-	-	-	-	-	-
chromosome	H1_13_bwa_racon	chromosome	-	-	contig_1346 LN:i:7004 RC:i:28 XC:f:1.000000	7004	incomplete	Y	15		-	-	-	-	-	-	-	-	-	-	-	-	-	-
chromosome	H1_13_bwa_racon	chromosome	-	-	contig_1347 LN:i:10522 RC:i:12 XC:f:0.809524	10522	incomplete	N	4		-	-	-	-	-	-	-	-	-	-	-	-	-	-
chromosome	H1_13_bwa_racon	chromosome	-	-	contig_1348 LN:i:6401 RC:i:51 XC:f:1.000000	6401	incomplete	N	10		-	-	-	-	-	-	-	-	-	-	-	-	-	-
chromosome	H1_13_bwa_racon	chromosome	-	-	contig_1349 LN:i:5573 RC:i:24 XC:f:0.833333	5573	incomplete	N	11		-	-	-	-	-	-	-	-	-	-	-	-	-	-
chromosome	H1_13_bwa_racon	chromosome	-	-	contig_135 LN:i:622 RC:i:2 XC:f:0.500000	622	incomplete	N	18		-	-	-	-	-	-	-	-	-	-	-	-	-	-
chromosome	H1_13_bwa_racon	chromosome	-	-	contig_1350 LN:i:1883 RC:i:6 XC:f:0.600000	1883	incomplete	N	5		-	-	-	-	-	-	-	-	-	-	-	-	-	-
chromosome	H1_13_bwa_racon	chromosome	-	-	contig_1351 LN:i:647 RC:i:11 XC:f:1.000000	647	circular	Y	69		-	-	-	-	-	-	-	-	-	-	-	-	-	-
chromosome	H1_13_bwa_racon	chromosome	-	-	contig_1352 LN:i:2166 RC:i:27 XC:f:1.000000	2166	incomplete	Y	19		-	-	-	-	-	-	-	-	-	-	-	-	-	-
chromosome	H1_13_bwa_racon	chromosome	-	-	contig_1353 LN:i:6711 RC:i:382 XC:f:1.000000	6711	incomplete	N	65		-	-	-	-	-	-	-	-	-	-	-	-	-	-
chromosome	H1_13_bwa_racon	chromosome	-	-	contig_1354 LN:i:2186 RC:i:15 XC:f:1.000000	2186	incomplete	Y	12		-	-	-	-	-	-	-	-	-	-	-	-	-	-
chromosome	H1_13_bwa_racon	chromosome	-	-	contig_1355 LN:i:3259 RC:i:3 XC:f:0.714286	3259	incomplete	N	3		-	-	-	-	-	-	-	-	-	-	-	-	-	-
chromosome	H1_13_bwa_racon	chromosome	-	-	contig_1356 LN:i:3386 RC:i:46 XC:f:1.000000	3386	incomplete	N	5		-	-	-	-	-	-	-	-	-	-	-	-	-	-
chromosome	H1_13_bwa_racon	chromosome	-	-	contig_1357 LN:i:2902 RC:i:24 XC:f:1.000000	2902	incomplete	N	5		-	-	-	-	-	-	-	-	-	-	-	-	-	-
chromosome	H1_13_bwa_racon	chromosome	-	-	contig_1358 LN:i:2321 RC:i:4 XC:f:1.000000	2321	incomplete	Y	7		-	-	-	-	-	-	-	-	-	-	-	-	-	-
chromosome	H1_13_bwa_racon	chromosome	-	-	contig_1359 LN:i:4027 RC:i:36 XC:f:1.000000	4027	incomplete	N	19		-	-	-	-	-	-	-	-	-	-	-	-	-	-
chromosome	H1_13_bwa_racon	chromosome	-	-	contig_136 LN:i:2442 RC:i:363 XC:f:1.000000	2442	circular	N	440		-	-	-	-	-	-	-	-	-	-	-	-	-	-
chromosome	H1_13_bwa_racon	chromosome	-	-	contig_1360 LN:i:8573 RC:i:12 XC:f:0.833333	8573	incomplete	N	6		-	-	-	-	-	-	-	-	-	-	-	-	-	-
chromosome	H1_13_bwa_racon	chromosome	-	-	contig_1363 LN:i:10260 RC:i:173 XC:f:1.000000	10260	incomplete	N	20		-	-	-	-	-	-	-	-	-	-	-	-	-	-
chromosome	H1_13_bwa_racon	chromosome	-	-	contig_1369 LN:i:13777 RC:i:35 XC:f:0.827586	13777	incomplete	N	12		-	-	-	-	-	-	-	-	-	-	-	-	-	-
chromosome	H1_13_bwa_racon	chromosome	-	-	contig_137 LN:i:768 RC:i:11 XC:f:1.000000	768	incomplete	Y	27		-	-	-	-	-	-	-	-	-	-	-	-	-	-
chromosome	H1_13_bwa_racon	chromosome	-	-	contig_1372 LN:i:5860 RC:i:14 XC:f:1.000000	5860	incomplete	N	6		-	-	-	-	-	-	-	-	-	-	-	-	-	-
chromosome	H1_13_bwa_racon	chromosome	-	-	contig_1374 LN:i:3466 RC:i:20 XC:f:1.000000	3466	incomplete	Y	16		-	-	-	-	-	-	-	-	-	-	-	-	-	-
chromosome	H1_13_bwa_racon	chromosome	-	-	contig_1375 LN:i:1555 RC:i:62 XC:f:1.000000	1555	incomplete	N	14		-	-	-	-	-	-	-	-	-	-	-	-	-	-
chromosome	H1_13_bwa_racon	chromosome	-	-	contig_1376 LN:i:5549 RC:i:86 XC:f:1.000000	5549	incomplete	N	17		-	-	-	-	-	-	-	-	-	-	-	-	-	-
chromosome	H1_13_bwa_racon	chromosome	-	-	contig_1377 LN:i:5155 RC:i:87 XC:f:0.928571	5155	incomplete	N	8		-	-	-	-	-	-	-	-	-	-	-	-	-	-
chromosome	H1_13_bwa_racon	chromosome	-	-	contig_1378 LN:i:10507 RC:i:235 XC:f:1.000000	10507	incomplete	N	17		-	-	-	-	-	-	-	-	-	-	-	-	-	-
chromosome	H1_13_bwa_racon	chromosome	-	-	contig_1379 LN:i:2256 RC:i:14 XC:f:1.000000	2256	incomplete	N	10		-	-	-	-	-	-	-	-	-	-	-	-	-	-
chromosome	H1_13_bwa_racon	chromosome	-	-	contig_138 LN:i:1703 RC:i:304 XC:f:1.000000	1703	incomplete	Y	80		-	-	-	-	-	-	-	-	-	-	-	-	-	-
chromosome	H1_13_bwa_racon	chromosome	-	-	contig_1380 LN:i:2739 RC:i:44 XC:f:1.000000	2739	incomplete	N	8		-	-	-	-	-	-	-	-	-	-	-	-	-	-
chromosome	H1_13_bwa_racon	chromosome	-	-	contig_1381 LN:i:9313 RC:i:731 XC:f:1.000000	9313	circular	N	90		-	-	-	-	-	-	-	-	-	-	-	-	-	-
chromosome	H1_13_bwa_racon	chromosome	-	-	contig_1382 LN:i:4138 RC:i:28 XC:f:0.800000	4138	incomplete	N	6		-	-	-	-	-	-	-	-	-	-	-	-	-	-
chromosome	H1_13_bwa_racon	chromosome	-	-	contig_1383 LN:i:5910 RC:i:49 XC:f:1.000000	5910	incomplete	Y	16		-	-	-	-	-	-	-	-	-	-	-	-	-	-
chromosome	H1_13_bwa_racon	chromosome	-	-	contig_1384 LN:i:1891 RC:i:8 XC:f:1.000000	1891	incomplete	N	19		-	-	-	-	-	-	-	-	-	-	-	-	-	-
chromosome	H1_13_bwa_racon	chromosome	-	-	contig_1385 LN:i:1607 RC:i:26 XC:f:1.000000	1607	incomplete	N	5		-	-	-	-	-	-	-	-	-	-	-	-	-	-
chromosome	H1_13_bwa_racon	chromosome	-	-	contig_1386 LN:i:1131 RC:i:44 XC:f:1.000000	1131	incomplete	N	16		-	-	-	-	-	-	-	-	-	-	-	-	-	-
chromosome	H1_13_bwa_racon	chromosome	-	-	contig_1387 LN:i:2893 RC:i:50 XC:f:1.000000	2893	circular	Y	14		-	-	-	-	-	-	-	-	-	-	-	-	-	-
chromosome	H1_13_bwa_racon	chromosome	-	-	contig_1388 LN:i:3784 RC:i:64 XC:f:1.000000	3784	incomplete	Y	36		-	-	-	-	-	-	-	-	-	-	-	-	-	-
chromosome	H1_13_bwa_racon	chromosome	-	-	contig_1389 LN:i:2353 RC:i:26 XC:f:1.000000	2353	circular	N	11		-	-	-	-	-	-	-	-	-	-	-	-	-	-
chromosome	H1_13_bwa_racon	chromosome	-	-	contig_139 LN:i:3949 RC:i:1362 XC:f:1.000000	3949	incomplete	N	746		-	-	-	-	-	-	-	-	-	-	-	-	-	-
chromosome	H1_13_bwa_racon	chromosome	-	-	contig_1390 LN:i:6227 RC:i:17 XC:f:1.000000	6227	incomplete	Y	15		-	-	-	-	-	-	-	-	-	-	-	-	-	-
chromosome	H1_13_bwa_racon	chromosome	-	-	contig_1391 LN:i:2315 RC:i:6 XC:f:0.800000	2315	incomplete	N	3		-	-	-	-	-	-	-	-	-	-	-	-	-	-
chromosome	H1_13_bwa_racon	chromosome	-	-	contig_1393 LN:i:2354 RC:i:26 XC:f:1.000000	2354	incomplete	N	6		-	-	-	-	-	-	-	-	-	-	-	-	-	-
chromosome	H1_13_bwa_racon	chromosome	-	-	contig_1394 LN:i:1678 RC:i:43 XC:f:1.000000	1678	incomplete	N	26		-	-	-	-	-	-	-	-	-	-	-	-	-	-
chromosome	H1_13_bwa_racon	chromosome	-	-	contig_1396 LN:i:8154 RC:i:20 XC:f:1.000000	8154	incomplete	N	9		-	-	-	-	-	-	-	-	-	-	-	-	-	-
chromosome	H1_13_bwa_racon	chromosome	-	-	contig_1397 LN:i:1685 RC:i:58 XC:f:1.000000	1685	incomplete	Y	9		-	-	-	-	-	-	-	-	-	-	-	-	-	-
chromosome	H1_13_bwa_racon	chromosome	-	-	contig_1398 LN:i:2170 RC:i:15 XC:f:1.000000	2170	incomplete	N	13		-	-	-	-	-	-	-	-	-	-	-	-	-	-
chromosome	H1_13_bwa_racon	chromosome	-	-	contig_1399 LN:i:958 RC:i:18 XC:f:1.000000	958	incomplete	N	7		-	-	-	-	-	-	-	-	-	-	-	-	-	-
chromosome	H1_13_bwa_racon	chromosome	-	-	contig_140 LN:i:711 RC:i:21 XC:f:1.000000	711	circular	Y	42		-	-	-	-	-	-	-	-	-	-	-	-	-	-
chromosome	H1_13_bwa_racon	chromosome	-	-	contig_1400 LN:i:1294 RC:i:34 XC:f:0.750000	1294	incomplete	Y	24		-	-	-	-	-	-	-	-	-	-	-	-	-	-
chromosome	H1_13_bwa_racon	chromosome	-	-	contig_1402 LN:i:15824 RC:i:47 XC:f:0.939394	15824	incomplete	N	14		-	-	-	-	-	-	-	-	-	-	-	-	-	-
chromosome	H1_13_bwa_racon	chromosome	-	-	contig_1404 LN:i:6800 RC:i:29 XC:f:1.000000	6800	incomplete	N	12		-	-	-	-	-	-	-	-	-	-	-	-	-	-
chromosome	H1_13_bwa_racon	chromosome	-	-	contig_1405 LN:i:2646 RC:i:9 XC:f:0.666667	2646	incomplete	N	7		-	-	-	-	-	-	-	-	-	-	-	-	-	-
chromosome	H1_13_bwa_racon	chromosome	-	-	contig_1406 LN:i:2777 RC:i:14 XC:f:1.000000	2777	incomplete	N	14		-	-	-	-	-	-	-	-	-	-	-	-	-	-
chromosome	H1_13_bwa_racon	chromosome	-	-	contig_1407 LN:i:1784 RC:i:145 XC:f:1.000000	1784	incomplete	Y	42		-	-	-	-	-	-	-	-	-	-	-	-	-	-
chromosome	H1_13_bwa_racon	chromosome	-	-	contig_1408 LN:i:11618 RC:i:52 XC:f:0.750000	11618	incomplete	N	9		-	-	-	-	-	-	-	-	-	-	-	-	-	-
chromosome	H1_13_bwa_racon	chromosome	-	-	contig_1409 LN:i:2290 RC:i:27 XC:f:1.000000	2290	incomplete	Y	13		-	-	-	-	-	-	-	-	-	-	-	-	-	-
chromosome	H1_13_bwa_racon	chromosome	-	-	contig_141 LN:i:449 RC:i:13 XC:f:1.000000	449	incomplete	Y	41		-	-	-	-	-	-	-	-	-	-	-	-	-	-
chromosome	H1_13_bwa_racon	chromosome	-	-	contig_1410 LN:i:2667 RC:i:15 XC:f:1.000000	2667	incomplete	N	11		-	-	-	-	-	-	-	-	-	-	-	-	-	-
chromosome	H1_13_bwa_racon	chromosome	-	-	contig_1411 LN:i:4881 RC:i:8 XC:f:0.900000	4881	incomplete	Y	7		-	-	-	-	-	-	-	-	-	-	-	-	-	-
chromosome	H1_13_bwa_racon	chromosome	-	-	contig_1412 LN:i:5849 RC:i:21 XC:f:1.000000	5849	incomplete	Y	12		-	-	-	-	-	-	-	-	-	-	-	-	-	-
chromosome	H1_13_bwa_racon	chromosome	-	-	contig_1413 LN:i:2701 RC:i:8 XC:f:0.833333	2701	incomplete	N	4		-	-	-	-	-	-	-	-	-	-	-	-	-	-
chromosome	H1_13_bwa_racon	chromosome	-	-	contig_1415 LN:i:2381 RC:i:10 XC:f:1.000000	2381	circular	Y	12		-	-	-	-	-	-	-	-	-	-	-	-	-	-
chromosome	H1_13_bwa_racon	chromosome	-	-	contig_1416 LN:i:538 RC:i:11 XC:f:1.000000	538	circular	Y	17		-	-	-	-	-	-	-	-	-	-	-	-	-	-
chromosome	H1_13_bwa_racon	chromosome	-	-	contig_1417 LN:i:10522 RC:i:68 XC:f:0.727273	10522	incomplete	Y	10		-	-	-	-	-	-	-	-	-	-	-	-	-	-
chromosome	H1_13_bwa_racon	chromosome	-	-	contig_1418 LN:i:2192 RC:i:54 XC:f:1.000000	2192	incomplete	Y	24		-	-	-	-	-	-	-	-	-	-	-	-	-	-
chromosome	H1_13_bwa_racon	chromosome	-	-	contig_142 LN:i:559 RC:i:5 XC:f:1.000000	559	circular	Y	47		-	-	-	-	-	-	-	-	-	-	-	-	-	-
chromosome	H1_13_bwa_racon	chromosome	-	-	contig_1421 LN:i:4523 RC:i:30 XC:f:1.000000	4523	incomplete	N	6		-	-	-	-	-	-	-	-	-	-	-	-	-	-
chromosome	H1_13_bwa_racon	chromosome	-	-	contig_1422 LN:i:2920 RC:i:31 XC:f:1.000000	2920	incomplete	N	13		-	-	-	-	-	-	-	-	-	-	-	-	-	-
chromosome	H1_13_bwa_racon	chromosome	-	-	contig_1423 LN:i:5142 RC:i:64 XC:f:1.000000	5142	incomplete	Y	18		-	-	-	-	-	-	-	-	-	-	-	-	-	-
chromosome	H1_13_bwa_racon	chromosome	-	-	contig_1424 LN:i:2200 RC:i:28 XC:f:1.000000	2200	incomplete	Y	9		-	-	-	-	-	-	-	-	-	-	-	-	-	-
chromosome	H1_13_bwa_racon	chromosome	-	-	contig_1425 LN:i:5622 RC:i:60 XC:f:1.000000	5622	incomplete	Y	14		-	-	-	-	-	-	-	-	-	-	-	-	-	-
chromosome	H1_13_bwa_racon	chromosome	-	-	contig_1426 LN:i:2836 RC:i:17 XC:f:1.000000	2836	incomplete	Y	13		-	-	-	-	-	-	-	-	-	-	-	-	-	-
chromosome	H1_13_bwa_racon	chromosome	-	-	contig_1427 LN:i:5329 RC:i:13 XC:f:0.818182	5329	circular	Y	6		-	-	-	-	-	-	-	-	-	-	-	-	-	-
chromosome	H1_13_bwa_racon	chromosome	-	-	contig_1428 LN:i:4041 RC:i:40 XC:f:1.000000	4041	incomplete	Y	29		-	-	-	-	-	-	-	-	-	-	-	-	-	-
chromosome	H1_13_bwa_racon	chromosome	-	-	contig_1429 LN:i:2697 RC:i:38 XC:f:1.000000	2697	incomplete	Y	20		-	-	-	-	-	-	-	-	-	-	-	-	-	-
chromosome	H1_13_bwa_racon	chromosome	-	-	contig_143 LN:i:7281 RC:i:177 XC:f:1.000000	7281	incomplete	N	52		-	-	-	-	-	-	-	-	-	-	-	-	-	-
chromosome	H1_13_bwa_racon	chromosome	-	-	contig_1430 LN:i:6610 RC:i:17 XC:f:0.714286	6610	incomplete	Y	8		-	-	-	-	-	-	-	-	-	-	-	-	-	-
chromosome	H1_13_bwa_racon	chromosome	-	-	contig_1431 LN:i:6268 RC:i:34 XC:f:0.923077	6268	incomplete	N	14		-	-	-	-	-	-	-	-	-	-	-	-	-	-
chromosome	H1_13_bwa_racon	chromosome	-	-	contig_1432 LN:i:5427 RC:i:114 XC:f:1.000000	5427	incomplete	Y	25		-	-	-	-	-	-	-	-	-	-	-	-	-	-
chromosome	H1_13_bwa_racon	chromosome	-	-	contig_1433 LN:i:2526 RC:i:30 XC:f:1.000000	2526	incomplete	Y	21		-	-	-	-	-	-	-	-	-	-	-	-	-	-
chromosome	H1_13_bwa_racon	chromosome	-	-	contig_1434 LN:i:3494 RC:i:9 XC:f:1.000000	3494	incomplete	Y	7		-	-	-	-	-	-	-	-	-	-	-	-	-	-
chromosome	H1_13_bwa_racon	chromosome	-	-	contig_1435 LN:i:7115 RC:i:16 XC:f:1.000000	7115	incomplete	N	6		-	-	-	-	-	-	-	-	-	-	-	-	-	-
chromosome	H1_13_bwa_racon	chromosome	-	-	contig_1436 LN:i:4174 RC:i:188 XC:f:1.000000	4174	circular	Y	49		-	-	-	-	-	-	-	-	-	-	-	-	-	-
chromosome	H1_13_bwa_racon	chromosome	-	-	contig_1437 LN:i:1508 RC:i:17 XC:f:1.000000	1508	incomplete	Y	23		-	-	-	-	-	-	-	-	-	-	-	-	-	-
chromosome	H1_13_bwa_racon	chromosome	-	-	contig_1438 LN:i:4545 RC:i:27 XC:f:0.700000	4545	incomplete	N	5		-	-	-	-	-	-	-	-	-	-	-	-	-	-
chromosome	H1_13_bwa_racon	chromosome	-	-	contig_1439 LN:i:4515 RC:i:4 XC:f:0.900000	4515	incomplete	Y	4		-	-	-	-	-	-	-	-	-	-	-	-	-	-
chromosome	H1_13_bwa_racon	chromosome	-	-	contig_144 LN:i:2603 RC:i:165 XC:f:1.000000	2603	incomplete	Y	65		-	-	-	-	-	-	-	-	-	-	-	-	-	-
chromosome	H1_13_bwa_racon	chromosome	-	-	contig_1440 LN:i:3321 RC:i:33 XC:f:1.000000	3321	circular	Y	19		-	-	-	-	-	-	-	-	-	-	-	-	-	-
chromosome	H1_13_bwa_racon	chromosome	-	-	contig_1441 LN:i:10454 RC:i:93 XC:f:1.000000	10454	incomplete	Y	20		-	-	-	-	-	-	-	-	-	-	-	-	-	-
chromosome	H1_13_bwa_racon	chromosome	-	-	contig_1442 LN:i:3112 RC:i:69 XC:f:1.000000	3112	incomplete	Y	27		-	-	-	-	-	-	-	-	-	-	-	-	-	-
chromosome	H1_13_bwa_racon	chromosome	-	-	contig_1443 LN:i:4061 RC:i:13 XC:f:0.555556	4061	incomplete	Y	5		-	-	-	-	-	-	-	-	-	-	-	-	-	-
chromosome	H1_13_bwa_racon	chromosome	-	-	contig_1444 LN:i:4462 RC:i:32 XC:f:1.000000	4462	incomplete	Y	13		-	-	-	-	-	-	-	-	-	-	-	-	-	-
chromosome	H1_13_bwa_racon	chromosome	-	-	contig_1445 LN:i:3125 RC:i:13 XC:f:1.000000	3125	incomplete	Y	6		-	-	-	-	-	-	-	-	-	-	-	-	-	-
chromosome	H1_13_bwa_racon	chromosome	-	-	contig_1446 LN:i:9271 RC:i:35 XC:f:0.842105	9271	incomplete	N	15		-	-	-	-	-	-	-	-	-	-	-	-	-	-
chromosome	H1_13_bwa_racon	chromosome	-	-	contig_1447 LN:i:3253 RC:i:12 XC:f:1.000000	3253	incomplete	Y	12		-	-	-	-	-	-	-	-	-	-	-	-	-	-
chromosome	H1_13_bwa_racon	chromosome	-	-	contig_1448 LN:i:7555 RC:i:11 XC:f:0.866667	7555	incomplete	N	8		-	-	-	-	-	-	-	-	-	-	-	-	-	-
chromosome	H1_13_bwa_racon	chromosome	-	-	contig_1449 LN:i:2230 RC:i:4 XC:f:1.000000	2230	circular	Y	6		-	-	-	-	-	-	-	-	-	-	-	-	-	-
chromosome	H1_13_bwa_racon	chromosome	-	-	contig_145 LN:i:2292 RC:i:74 XC:f:1.000000	2292	incomplete	N	13		-	-	-	-	-	-	-	-	-	-	-	-	-	-
chromosome	H1_13_bwa_racon	chromosome	-	-	contig_1450 LN:i:6487 RC:i:9 XC:f:1.000000	6487	incomplete	Y	7		-	-	-	-	-	-	-	-	-	-	-	-	-	-
chromosome	H1_13_bwa_racon	chromosome	-	-	contig_1451 LN:i:3046 RC:i:60 XC:f:1.000000	3046	incomplete	Y	29		-	-	-	-	-	-	-	-	-	-	-	-	-	-
chromosome	H1_13_bwa_racon	chromosome	-	-	contig_1452 LN:i:6958 RC:i:226 XC:f:1.000000	6958	incomplete	Y	19		-	-	-	-	-	-	-	-	-	-	-	-	-	-
chromosome	H1_13_bwa_racon	chromosome	-	-	contig_1453 LN:i:3951 RC:i:78 XC:f:0.900000	3951	incomplete	Y	7		-	-	-	-	-	-	-	-	-	-	-	-	-	-
chromosome	H1_13_bwa_racon	chromosome	-	-	contig_1454 LN:i:3300 RC:i:25 XC:f:1.000000	3300	incomplete	Y	18		-	-	-	-	-	-	-	-	-	-	-	-	-	-
chromosome	H1_13_bwa_racon	chromosome	-	-	contig_1455 LN:i:3620 RC:i:45 XC:f:1.000000	3620	circular	Y	22		-	-	-	-	-	-	-	-	-	-	-	-	-	-
chromosome	H1_13_bwa_racon	chromosome	-	-	contig_1456 LN:i:3468 RC:i:137 XC:f:1.000000	3468	incomplete	Y	44		-	-	-	-	-	-	-	-	-	-	-	-	-	-
chromosome	H1_13_bwa_racon	chromosome	-	-	contig_1457 LN:i:12111 RC:i:78 XC:f:1.000000	12111	incomplete	Y	14		-	-	-	-	-	-	-	-	-	-	-	-	-	-
chromosome	H1_13_bwa_racon	chromosome	-	-	contig_1458 LN:i:3547 RC:i:17 XC:f:1.000000	3547	incomplete	Y	17		-	-	-	-	-	-	-	-	-	-	-	-	-	-
chromosome	H1_13_bwa_racon	chromosome	-	-	contig_1459 LN:i:6698 RC:i:30 XC:f:0.928571	6698	incomplete	Y	10		-	-	-	-	-	-	-	-	-	-	-	-	-	-
chromosome	H1_13_bwa_racon	chromosome	-	-	contig_146 LN:i:16291 RC:i:28 XC:f:0.818182	16291	incomplete	N	6		-	-	-	-	-	-	-	-	-	-	-	-	-	-
chromosome	H1_13_bwa_racon	chromosome	-	-	contig_1460 LN:i:7433 RC:i:9 XC:f:0.600000	7433	incomplete	Y	5		-	-	-	-	-	-	-	-	-	-	-	-	-	-
chromosome	H1_13_bwa_racon	chromosome	-	-	contig_1461 LN:i:2254 RC:i:795 XC:f:1.000000	2254	incomplete	Y	82		-	-	-	-	-	-	-	-	-	-	-	-	-	-
chromosome	H1_13_bwa_racon	chromosome	-	-	contig_1462 LN:i:4555 RC:i:13 XC:f:0.900000	4555	incomplete	Y	6		-	-	-	-	-	-	-	-	-	-	-	-	-	-
chromosome	H1_13_bwa_racon	chromosome	-	-	contig_1463 LN:i:8599 RC:i:114 XC:f:0.947368	8599	incomplete	Y	20		-	-	-	-	-	-	-	-	-	-	-	-	-	-
chromosome	H1_13_bwa_racon	chromosome	-	-	contig_1464 LN:i:6203 RC:i:21 XC:f:1.000000	6203	incomplete	Y	12		-	-	-	-	-	-	-	-	-	-	-	-	-	-
chromosome	H1_13_bwa_racon	chromosome	-	-	contig_1465 LN:i:3165 RC:i:65 XC:f:1.000000	3165	incomplete	Y	20		-	-	-	-	-	-	-	-	-	-	-	-	-	-
chromosome	H1_13_bwa_racon	chromosome	-	-	contig_1466 LN:i:13499 RC:i:7 XC:f:0.500000	13499	incomplete	Y	3		-	-	-	-	-	-	-	-	-	-	-	-	-	-
chromosome	H1_13_bwa_racon	chromosome	-	-	contig_1467 LN:i:5994 RC:i:39 XC:f:1.000000	5994	incomplete	Y	9		-	-	-	-	-	-	-	-	-	-	-	-	-	-
chromosome	H1_13_bwa_racon	chromosome	-	-	contig_1468 LN:i:6491 RC:i:14 XC:f:1.000000	6491	circular	Y	5		-	-	-	-	-	-	-	-	-	-	-	-	-	-
chromosome	H1_13_bwa_racon	chromosome	-	-	contig_1469 LN:i:6401 RC:i:32 XC:f:0.923077	6401	incomplete	Y	3		-	-	-	-	-	-	-	-	-	-	-	-	-	-
chromosome	H1_13_bwa_racon	chromosome	-	-	contig_147 LN:i:3112 RC:i:120 XC:f:1.000000	3112	incomplete	N	91		-	-	-	-	-	-	-	-	-	-	-	-	-	-
chromosome	H1_13_bwa_racon	chromosome	-	-	contig_1470 LN:i:8366 RC:i:91 XC:f:1.000000	8366	incomplete	Y	10		-	-	-	-	-	-	-	-	-	-	-	-	-	-
chromosome	H1_13_bwa_racon	chromosome	-	-	contig_1471 LN:i:8664 RC:i:9136 XC:f:1.000000	8664	incomplete	Y	642		-	-	-	-	-	-	-	-	-	-	-	-	-	-
chromosome	H1_13_bwa_racon	chromosome	-	-	contig_1472 LN:i:2286 RC:i:36 XC:f:1.000000	2286	incomplete	Y	10		-	-	-	-	-	-	-	-	-	-	-	-	-	-
chromosome	H1_13_bwa_racon	chromosome	-	-	contig_1473 LN:i:1619 RC:i:5 XC:f:1.000000	1619	incomplete	N	4		-	-	-	-	-	-	-	-	-	-	-	-	-	-
chromosome	H1_13_bwa_racon	chromosome	-	-	contig_1474 LN:i:8888 RC:i:217 XC:f:1.000000	8888	incomplete	Y	21		-	-	-	-	-	-	-	-	-	-	-	-	-	-
chromosome	H1_13_bwa_racon	chromosome	-	-	contig_1475 LN:i:6594 RC:i:83 XC:f:1.000000	6594	incomplete	Y	41		-	-	-	-	-	-	-	-	-	-	-	-	-	-
chromosome	H1_13_bwa_racon	chromosome	-	-	contig_1476 LN:i:3744 RC:i:43 XC:f:1.000000	3744	incomplete	Y	15		-	-	-	-	-	-	-	-	-	-	-	-	-	-
chromosome	H1_13_bwa_racon	chromosome	-	-	contig_1477 LN:i:7303 RC:i:10 XC:f:0.800000	7303	incomplete	N	4		-	-	-	-	-	-	-	-	-	-	-	-	-	-
chromosome	H1_13_bwa_racon	chromosome	-	-	contig_1478 LN:i:6276 RC:i:98 XC:f:1.000000	6276	incomplete	Y	27		-	-	-	-	-	-	-	-	-	-	-	-	-	-
chromosome	H1_13_bwa_racon	chromosome	-	-	contig_1479 LN:i:2081 RC:i:3 XC:f:1.000000	2081	incomplete	Y	9		-	-	-	-	-	-	-	-	-	-	-	-	-	-
chromosome	H1_13_bwa_racon	chromosome	-	-	contig_1480 LN:i:3751 RC:i:65 XC:f:0.444444	3751	incomplete	N	3		-	-	-	-	-	-	-	-	-	-	-	-	-	-
plasmid	H1_13_bwa_racon	chromosome	-	-	contig_1481 LN:i:8246 RC:i:16 XC:f:0.882353	8246	incomplete	Y	8		-	-	-	-	MPF_F,MPF_F	NC_017630_00031,NC_017639_00094	-	-	-	-	-	-	-	-
chromosome	H1_13_bwa_racon	chromosome	-	-	contig_1482 LN:i:5185 RC:i:13 XC:f:1.000000	5185	incomplete	Y	7		-	-	-	-	-	-	-	-	-	-	-	-	-	-
chromosome	H1_13_bwa_racon	chromosome	-	-	contig_1483 LN:i:6863 RC:i:28 XC:f:0.933333	6863	incomplete	Y	10		-	-	-	-	-	-	-	-	-	-	-	-	-	-
chromosome	H1_13_bwa_racon	chromosome	-	-	contig_1484 LN:i:4821 RC:i:25 XC:f:1.000000	4821	incomplete	Y	8		-	-	-	-	-	-	-	-	-	-	-	-	-	-
chromosome	H1_13_bwa_racon	chromosome	-	-	contig_1485 LN:i:5663 RC:i:43 XC:f:1.000000	5663	incomplete	Y	6		-	-	-	-	-	-	-	-	-	-	-	-	-	-
chromosome	H1_13_bwa_racon	chromosome	-	-	contig_1486 LN:i:3622 RC:i:17 XC:f:1.000000	3622	circular	Y	14		-	-	-	-	-	-	-	-	-	-	-	-	-	-
chromosome	H1_13_bwa_racon	chromosome	-	-	contig_1487 LN:i:7371 RC:i:95 XC:f:1.000000	7371	incomplete	Y	11		-	-	-	-	-	-	-	-	-	-	-	-	-	-
chromosome	H1_13_bwa_racon	chromosome	-	-	contig_1488 LN:i:7195 RC:i:21 XC:f:0.933333	7195	incomplete	Y	3		-	-	-	-	-	-	-	-	-	-	-	-	-	-
chromosome	H1_13_bwa_racon	chromosome	-	-	contig_1489 LN:i:3293 RC:i:3 XC:f:1.000000	3293	circular	Y	14		-	-	-	-	-	-	-	-	-	-	-	-	-	-
chromosome	H1_13_bwa_racon	chromosome	-	-	contig_149 LN:i:1194 RC:i:7 XC:f:1.000000	1194	incomplete	N	16		-	-	-	-	-	-	-	-	-	-	-	-	-	-
chromosome	H1_13_bwa_racon	chromosome	-	-	contig_1490 LN:i:5665 RC:i:11 XC:f:0.666667	5665	incomplete	Y	3		-	-	-	-	-	-	-	-	-	-	-	-	-	-
chromosome	H1_13_bwa_racon	chromosome	-	-	contig_1491 LN:i:6822 RC:i:32 XC:f:0.928571	6822	incomplete	Y	13		-	-	-	-	-	-	-	-	-	-	-	-	-	-
chromosome	H1_13_bwa_racon	chromosome	-	-	contig_1492 LN:i:4294 RC:i:53 XC:f:1.000000	4294	incomplete	Y	26		-	-	-	-	-	-	-	-	-	-	-	-	-	-
chromosome	H1_13_bwa_racon	chromosome	-	-	contig_1493 LN:i:10621 RC:i:36 XC:f:0.818182	10621	incomplete	N	3		-	-	-	-	-	-	-	-	-	-	-	-	-	-
chromosome	H1_13_bwa_racon	chromosome	-	-	contig_1494 LN:i:7464 RC:i:5 XC:f:1.000000	7464	circular	Y	3		-	-	-	-	-	-	-	-	-	-	-	-	-	-
chromosome	H1_13_bwa_racon	chromosome	-	-	contig_1495 LN:i:1635 RC:i:4 XC:f:1.000000	1635	incomplete	N	11		-	-	-	-	-	-	-	-	-	-	-	-	-	-
chromosome	H1_13_bwa_racon	chromosome	-	-	contig_1496 LN:i:2651 RC:i:96 XC:f:1.000000	2651	incomplete	Y	38		-	-	-	-	-	-	-	-	-	-	-	-	-	-
chromosome	H1_13_bwa_racon	chromosome	-	-	contig_1497 LN:i:2667 RC:i:17 XC:f:1.000000	2667	incomplete	Y	9		-	-	-	-	-	-	-	-	-	-	-	-	-	-
chromosome	H1_13_bwa_racon	chromosome	-	-	contig_1498 LN:i:5039 RC:i:24 XC:f:1.000000	5039	incomplete	Y	10		-	-	-	-	-	-	-	-	-	-	-	-	-	-
chromosome	H1_13_bwa_racon	chromosome	-	-	contig_1499 LN:i:3991 RC:i:14 XC:f:1.000000	3991	incomplete	Y	12		-	-	-	-	-	-	-	-	-	-	-	-	-	-
plasmid	H1_13_bwa_racon	plasmid	AB685	AK563	contig_15 LN:i:2420 RC:i:288 XC:f:1.000000	2420	circular	N	311		Col(MG828)	NC_008486	-	-	-	-	MOBP,MOB_unknown	AB027308,CP018359	-	CP023825	0.000361208	Escherichia coli	-	-
chromosome	H1_13_bwa_racon	chromosome	-	-	contig_1500 LN:i:2872 RC:i:28 XC:f:1.000000	2872	incomplete	Y	20		-	-	-	-	-	-	-	-	-	-	-	-	-	-
chromosome	H1_13_bwa_racon	chromosome	-	-	contig_1501 LN:i:11385 RC:i:12 XC:f:0.913043	11385	incomplete	Y	5		-	-	-	-	-	-	-	-	-	-	-	-	-	-
chromosome	H1_13_bwa_racon	chromosome	-	-	contig_1502 LN:i:3636 RC:i:5 XC:f:0.750000	3636	incomplete	Y	6		-	-	-	-	-	-	-	-	-	-	-	-	-	-
chromosome	H1_13_bwa_racon	chromosome	-	-	contig_1503 LN:i:6166 RC:i:243 XC:f:1.000000	6166	circular	Y	20		-	-	-	-	-	-	-	-	-	-	-	-	-	-
chromosome	H1_13_bwa_racon	chromosome	-	-	contig_1504 LN:i:5091 RC:i:32 XC:f:1.000000	5091	incomplete	Y	19		-	-	-	-	-	-	-	-	-	-	-	-	-	-
chromosome	H1_13_bwa_racon	chromosome	-	-	contig_1505 LN:i:3399 RC:i:8 XC:f:0.857143	3399	incomplete	N	4		-	-	-	-	-	-	-	-	-	-	-	-	-	-
chromosome	H1_13_bwa_racon	chromosome	-	-	contig_1506 LN:i:5344 RC:i:64 XC:f:1.000000	5344	incomplete	Y	8		-	-	-	-	-	-	-	-	-	-	-	-	-	-
chromosome	H1_13_bwa_racon	chromosome	-	-	contig_1507 LN:i:7454 RC:i:43 XC:f:1.000000	7454	circular	Y	11		-	-	-	-	-	-	-	-	-	-	-	-	-	-
chromosome	H1_13_bwa_racon	chromosome	-	-	contig_1508 LN:i:5265 RC:i:39 XC:f:1.000000	5265	incomplete	Y	9		-	-	-	-	-	-	-	-	-	-	-	-	-	-
chromosome	H1_13_bwa_racon	chromosome	-	-	contig_1509 LN:i:3519 RC:i:347 XC:f:1.000000	3519	incomplete	N	22		-	-	-	-	-	-	-	-	-	-	-	-	-	-
chromosome	H1_13_bwa_racon	chromosome	-	-	contig_151 LN:i:6483 RC:i:7 XC:f:0.857143	6483	incomplete	N	4		-	-	-	-	-	-	-	-	-	-	-	-	-	-
chromosome	H1_13_bwa_racon	chromosome	-	-	contig_1510 LN:i:2565 RC:i:148 XC:f:0.875000	2565	incomplete	N	34		-	-	-	-	-	-	-	-	-	-	-	-	-	-
chromosome	H1_13_bwa_racon	chromosome	-	-	contig_1511 LN:i:5731 RC:i:51 XC:f:1.000000	5731	incomplete	N	19		-	-	-	-	-	-	-	-	-	-	-	-	-	-
chromosome	H1_13_bwa_racon	chromosome	-	-	contig_1512 LN:i:4027 RC:i:18 XC:f:0.888889	4027	incomplete	Y	10		-	-	-	-	-	-	-	-	-	-	-	-	-	-
chromosome	H1_13_bwa_racon	chromosome	-	-	contig_1513 LN:i:3355 RC:i:35 XC:f:1.000000	3355	incomplete	Y	10		-	-	-	-	-	-	-	-	-	-	-	-	-	-
chromosome	H1_13_bwa_racon	chromosome	-	-	contig_1514 LN:i:3182 RC:i:15 XC:f:1.000000	3182	circular	Y	3		-	-	-	-	-	-	-	-	-	-	-	-	-	-
chromosome	H1_13_bwa_racon	chromosome	-	-	contig_1515 LN:i:2005 RC:i:25 XC:f:1.000000	2005	incomplete	Y	17		-	-	-	-	-	-	-	-	-	-	-	-	-	-
chromosome	H1_13_bwa_racon	chromosome	-	-	contig_1516 LN:i:1839 RC:i:5 XC:f:0.500000	1839	incomplete	N	4		-	-	-	-	-	-	-	-	-	-	-	-	-	-
chromosome	H1_13_bwa_racon	chromosome	-	-	contig_1517 LN:i:5102 RC:i:35 XC:f:1.000000	5102	incomplete	Y	10		-	-	-	-	-	-	-	-	-	-	-	-	-	-
chromosome	H1_13_bwa_racon	chromosome	-	-	contig_1518 LN:i:1934 RC:i:25 XC:f:1.000000	1934	incomplete	Y	12		-	-	-	-	-	-	-	-	-	-	-	-	-	-
chromosome	H1_13_bwa_racon	chromosome	-	-	contig_1519 LN:i:6556 RC:i:3 XC:f:1.000000	6556	incomplete	Y	9		-	-	-	-	-	-	-	-	-	-	-	-	-	-
chromosome	H1_13_bwa_racon	chromosome	-	-	contig_152 LN:i:588 RC:i:2 XC:f:1.000000	588	incomplete	Y	27		-	-	-	-	-	-	-	-	-	-	-	-	-	-
chromosome	H1_13_bwa_racon	chromosome	-	-	contig_1520 LN:i:3466 RC:i:106 XC:f:1.000000	3466	incomplete	Y	44		-	-	-	-	-	-	-	-	-	-	-	-	-	-
chromosome	H1_13_bwa_racon	chromosome	-	-	contig_1521 LN:i:5887 RC:i:18 XC:f:1.000000	5887	incomplete	Y	8		-	-	-	-	-	-	-	-	-	-	-	-	-	-
chromosome	H1_13_bwa_racon	chromosome	-	-	contig_1523 LN:i:8667 RC:i:59 XC:f:1.000000	8667	incomplete	Y	15		-	-	-	-	-	-	-	-	-	-	-	-	-	-
chromosome	H1_13_bwa_racon	chromosome	-	-	contig_1524 LN:i:10381 RC:i:87 XC:f:1.000000	10381	incomplete	Y	19		-	-	-	-	-	-	-	-	-	-	-	-	-	-
chromosome	H1_13_bwa_racon	chromosome	-	-	contig_1525 LN:i:6656 RC:i:21 XC:f:0.733333	6656	incomplete	Y	5		-	-	-	-	-	-	-	-	-	-	-	-	-	-
chromosome	H1_13_bwa_racon	chromosome	-	-	contig_1526 LN:i:4217 RC:i:4 XC:f:1.000000	4217	incomplete	Y	6		-	-	-	-	-	-	-	-	-	-	-	-	-	-
chromosome	H1_13_bwa_racon	chromosome	-	-	contig_1527 LN:i:6926 RC:i:31 XC:f:0.800000	6926	incomplete	Y	4		-	-	-	-	-	-	-	-	-	-	-	-	-	-
chromosome	H1_13_bwa_racon	chromosome	-	-	contig_1528 LN:i:3631 RC:i:42 XC:f:0.888889	3631	incomplete	Y	9		-	-	-	-	-	-	-	-	-	-	-	-	-	-
chromosome	H1_13_bwa_racon	chromosome	-	-	contig_1529 LN:i:5325 RC:i:47 XC:f:1.000000	5325	incomplete	Y	27		-	-	-	-	-	-	-	-	-	-	-	-	-	-
chromosome	H1_13_bwa_racon	chromosome	-	-	contig_153 LN:i:19754 RC:i:58 XC:f:0.853659	19754	incomplete	N	6		-	-	-	-	-	-	-	-	-	-	-	-	-	-
chromosome	H1_13_bwa_racon	chromosome	-	-	contig_1531 LN:i:12118 RC:i:33 XC:f:0.923077	12118	incomplete	Y	3		-	-	-	-	-	-	-	-	-	-	-	-	-	-
chromosome	H1_13_bwa_racon	chromosome	-	-	contig_1532 LN:i:6150 RC:i:194 XC:f:1.000000	6150	incomplete	Y	22		-	-	-	-	-	-	-	-	-	-	-	-	-	-
chromosome	H1_13_bwa_racon	chromosome	-	-	contig_1533 LN:i:2866 RC:i:90 XC:f:1.000000	2866	incomplete	Y	28		-	-	-	-	-	-	-	-	-	-	-	-	-	-
chromosome	H1_13_bwa_racon	chromosome	-	-	contig_1534 LN:i:3432 RC:i:157 XC:f:1.000000	3432	incomplete	Y	35		-	-	-	-	-	-	-	-	-	-	-	-	-	-
chromosome	H1_13_bwa_racon	chromosome	-	-	contig_1535 LN:i:4693 RC:i:83 XC:f:1.000000	4693	incomplete	Y	15		-	-	-	-	-	-	-	-	-	-	-	-	-	-
chromosome	H1_13_bwa_racon	chromosome	-	-	contig_1536 LN:i:3715 RC:i:13 XC:f:1.000000	3715	incomplete	Y	8		-	-	-	-	-	-	-	-	-	-	-	-	-	-
chromosome	H1_13_bwa_racon	chromosome	-	-	contig_1537 LN:i:6355 RC:i:112 XC:f:1.000000	6355	incomplete	Y	25		-	-	-	-	-	-	-	-	-	-	-	-	-	-
chromosome	H1_13_bwa_racon	chromosome	-	-	contig_1538 LN:i:3943 RC:i:4 XC:f:1.000000	3943	incomplete	Y	4		-	-	-	-	-	-	-	-	-	-	-	-	-	-
chromosome	H1_13_bwa_racon	chromosome	-	-	contig_1539 LN:i:2116 RC:i:2 XC:f:0.800000	2116	incomplete	Y	6		-	-	-	-	-	-	-	-	-	-	-	-	-	-
chromosome	H1_13_bwa_racon	chromosome	-	-	contig_154 LN:i:5930 RC:i:4 XC:f:1.000000	5930	circular	N	3		-	-	-	-	-	-	-	-	-	-	-	-	-	-
chromosome	H1_13_bwa_racon	chromosome	-	-	contig_1540 LN:i:4209 RC:i:64 XC:f:1.000000	4209	incomplete	Y	6		-	-	-	-	-	-	-	-	-	-	-	-	-	-
chromosome	H1_13_bwa_racon	chromosome	-	-	contig_1541 LN:i:5329 RC:i:67 XC:f:1.000000	5329	incomplete	Y	19		-	-	-	-	-	-	-	-	-	-	-	-	-	-
chromosome	H1_13_bwa_racon	chromosome	-	-	contig_1542 LN:i:3725 RC:i:16 XC:f:1.000000	3725	circular	Y	15		-	-	-	-	-	-	-	-	-	-	-	-	-	-
chromosome	H1_13_bwa_racon	chromosome	-	-	contig_1543 LN:i:5108 RC:i:51 XC:f:1.000000	5108	incomplete	Y	12		-	-	-	-	-	-	-	-	-	-	-	-	-	-
chromosome	H1_13_bwa_racon	chromosome	-	-	contig_1544 LN:i:6813 RC:i:37 XC:f:1.000000	6813	incomplete	Y	9		-	-	-	-	-	-	-	-	-	-	-	-	-	-
chromosome	H1_13_bwa_racon	chromosome	-	-	contig_1545 LN:i:5588 RC:i:56 XC:f:1.000000	5588	incomplete	Y	21		-	-	-	-	-	-	-	-	-	-	-	-	-	-
chromosome	H1_13_bwa_racon	chromosome	-	-	contig_1546 LN:i:4237 RC:i:15 XC:f:1.000000	4237	incomplete	Y	11		-	-	-	-	-	-	-	-	-	-	-	-	-	-
chromosome	H1_13_bwa_racon	chromosome	-	-	contig_1547 LN:i:4434 RC:i:51 XC:f:0.900000	4434	incomplete	N	16	narB|pan_9184	-	-	-	-	-	-	-	-	-	-	-	-	-	-
chromosome	H1_13_bwa_racon	chromosome	-	-	contig_1548 LN:i:8605 RC:i:33 XC:f:0.944444	8605	incomplete	Y	6		-	-	-	-	-	-	-	-	-	-	-	-	-	-
chromosome	H1_13_bwa_racon	chromosome	-	-	contig_1549 LN:i:3793 RC:i:31 XC:f:0.888889	3793	incomplete	Y	16		-	-	-	-	-	-	-	-	-	-	-	-	-	-
chromosome	H1_13_bwa_racon	chromosome	-	-	contig_155 LN:i:2052 RC:i:17 XC:f:1.000000	2052	incomplete	Y	13		-	-	-	-	-	-	-	-	-	-	-	-	-	-
chromosome	H1_13_bwa_racon	chromosome	-	-	contig_1550 LN:i:4183 RC:i:125 XC:f:1.000000	4183	incomplete	Y	11		-	-	-	-	-	-	-	-	-	-	-	-	-	-
chromosome	H1_13_bwa_racon	chromosome	-	-	contig_1551 LN:i:3656 RC:i:34 XC:f:1.000000	3656	incomplete	Y	17		-	-	-	-	-	-	-	-	-	-	-	-	-	-
chromosome	H1_13_bwa_racon	chromosome	-	-	contig_1553 LN:i:2692 RC:i:167 XC:f:1.000000	2692	incomplete	Y	88		-	-	-	-	-	-	-	-	-	-	-	-	-	-
chromosome	H1_13_bwa_racon	chromosome	-	-	contig_1554 LN:i:7268 RC:i:26 XC:f:0.933333	7268	incomplete	Y	6		-	-	-	-	-	-	-	-	-	-	-	-	-	-
chromosome	H1_13_bwa_racon	chromosome	-	-	contig_1555 LN:i:5648 RC:i:58 XC:f:1.000000	5648	incomplete	N	20		-	-	-	-	-	-	-	-	-	-	-	-	-	-
chromosome	H1_13_bwa_racon	chromosome	-	-	contig_1556 LN:i:4196 RC:i:80 XC:f:1.000000	4196	incomplete	N	8		-	-	-	-	-	-	-	-	-	-	-	-	-	-
chromosome	H1_13_bwa_racon	chromosome	-	-	contig_1557 LN:i:2447 RC:i:11 XC:f:1.000000	2447	incomplete	N	23		-	-	-	-	-	-	-	-	-	-	-	-	-	-
chromosome	H1_13_bwa_racon	chromosome	-	-	contig_1559 LN:i:7654 RC:i:21 XC:f:1.000000	7654	circular	N	6		-	-	-	-	-	-	-	-	-	-	-	-	-	-
chromosome	H1_13_bwa_racon	chromosome	-	-	contig_156 LN:i:1696 RC:i:106 XC:f:1.000000	1696	incomplete	N	4		-	-	-	-	-	-	-	-	-	-	-	-	-	-
chromosome	H1_13_bwa_racon	chromosome	-	-	contig_1560 LN:i:1361 RC:i:16 XC:f:1.000000	1361	incomplete	Y	5		-	-	-	-	-	-	-	-	-	-	-	-	-	-
chromosome	H1_13_bwa_racon	chromosome	-	-	contig_1561 LN:i:6569 RC:i:26 XC:f:1.000000	6569	incomplete	Y	16		-	-	-	-	-	-	-	-	-	-	-	-	-	-
chromosome	H1_13_bwa_racon	chromosome	-	-	contig_1562 LN:i:4241 RC:i:23 XC:f:1.000000	4241	incomplete	Y	13		-	-	-	-	-	-	-	-	-	-	-	-	-	-
chromosome	H1_13_bwa_racon	chromosome	-	-	contig_1563 LN:i:3028 RC:i:35 XC:f:1.000000	3028	incomplete	Y	19		-	-	-	-	-	-	-	-	-	-	-	-	-	-
chromosome	H1_13_bwa_racon	chromosome	-	-	contig_1564 LN:i:3245 RC:i:15 XC:f:1.000000	3245	incomplete	Y	8		-	-	-	-	-	-	-	-	-	-	-	-	-	-
chromosome	H1_13_bwa_racon	chromosome	-	-	contig_1565 LN:i:4217 RC:i:68 XC:f:1.000000	4217	incomplete	Y	15		-	-	-	-	-	-	-	-	-	-	-	-	-	-
chromosome	H1_13_bwa_racon	chromosome	-	-	contig_1566 LN:i:4259 RC:i:13 XC:f:0.888889	4259	incomplete	Y	10		-	-	-	-	-	-	-	-	-	-	-	-	-	-
chromosome	H1_13_bwa_racon	chromosome	-	-	contig_1567 LN:i:2748 RC:i:43 XC:f:0.857143	2748	incomplete	Y	14		-	-	-	-	-	-	-	-	-	-	-	-	-	-
chromosome	H1_13_bwa_racon	chromosome	-	-	contig_1568 LN:i:6240 RC:i:6 XC:f:1.000000	6240	circular	Y	6		-	-	-	-	-	-	-	-	-	-	-	-	-	-
chromosome	H1_13_bwa_racon	chromosome	-	-	contig_1569 LN:i:4339 RC:i:10 XC:f:1.000000	4339	incomplete	Y	9		-	-	-	-	-	-	-	-	-	-	-	-	-	-
chromosome	H1_13_bwa_racon	chromosome	-	-	contig_157 LN:i:8611 RC:i:28 XC:f:0.888889	8611	incomplete	Y	9		-	-	-	-	-	-	-	-	-	-	-	-	-	-
chromosome	H1_13_bwa_racon	chromosome	-	-	contig_1570 LN:i:1926 RC:i:5 XC:f:1.000000	1926	circular	Y	13		-	-	-	-	-	-	-	-	-	-	-	-	-	-
chromosome	H1_13_bwa_racon	chromosome	-	-	contig_1571 LN:i:2604 RC:i:14 XC:f:0.833333	2604	incomplete	Y	6		-	-	-	-	-	-	-	-	-	-	-	-	-	-
chromosome	H1_13_bwa_racon	chromosome	-	-	contig_1572 LN:i:5366 RC:i:12 XC:f:1.000000	5366	incomplete	N	4		-	-	-	-	-	-	-	-	-	-	-	-	-	-
chromosome	H1_13_bwa_racon	chromosome	-	-	contig_1573 LN:i:3254 RC:i:5 XC:f:1.000000	3254	incomplete	N	8		-	-	-	-	-	-	-	-	-	-	-	-	-	-
chromosome	H1_13_bwa_racon	chromosome	-	-	contig_1574 LN:i:3755 RC:i:6 XC:f:1.000000	3755	incomplete	Y	8		-	-	-	-	-	-	-	-	-	-	-	-	-	-
chromosome	H1_13_bwa_racon	chromosome	-	-	contig_1575 LN:i:4360 RC:i:97 XC:f:1.000000	4360	incomplete	N	20		-	-	-	-	-	-	-	-	-	-	-	-	-	-
chromosome	H1_13_bwa_racon	chromosome	-	-	contig_1576 LN:i:5563 RC:i:28 XC:f:0.916667	5563	incomplete	Y	10		-	-	-	-	-	-	-	-	-	-	-	-	-	-
plasmid	H1_13_bwa_racon	chromosome	-	-	contig_1577 LN:i:6614 RC:i:115 XC:f:1.000000	6614	incomplete	Y	33		-	-	MOBP	NC_015979_00031	-	-	-	-	-	-	-	-	-	-
chromosome	H1_13_bwa_racon	chromosome	-	-	contig_1578 LN:i:2653 RC:i:7 XC:f:1.000000	2653	incomplete	Y	6		-	-	-	-	-	-	-	-	-	-	-	-	-	-
chromosome	H1_13_bwa_racon	chromosome	-	-	contig_1579 LN:i:2143 RC:i:35 XC:f:1.000000	2143	incomplete	Y	20		-	-	-	-	-	-	-	-	-	-	-	-	-	-
chromosome	H1_13_bwa_racon	chromosome	-	-	contig_158 LN:i:4073 RC:i:5 XC:f:0.666667	4073	incomplete	Y	6		-	-	-	-	-	-	-	-	-	-	-	-	-	-
chromosome	H1_13_bwa_racon	chromosome	-	-	contig_1580 LN:i:9919 RC:i:11 XC:f:0.950000	9919	incomplete	Y	5		-	-	-	-	-	-	-	-	-	-	-	-	-	-
chromosome	H1_13_bwa_racon	chromosome	-	-	contig_1581 LN:i:2973 RC:i:34 XC:f:1.000000	2973	incomplete	Y	10		-	-	-	-	-	-	-	-	-	-	-	-	-	-
chromosome	H1_13_bwa_racon	chromosome	-	-	contig_1582 LN:i:2400 RC:i:9 XC:f:1.000000	2400	incomplete	Y	5		-	-	-	-	-	-	-	-	-	-	-	-	-	-
chromosome	H1_13_bwa_racon	chromosome	-	-	contig_1583 LN:i:3897 RC:i:134 XC:f:1.000000	3897	incomplete	Y	19		-	-	-	-	-	-	-	-	-	-	-	-	-	-
chromosome	H1_13_bwa_racon	chromosome	-	-	contig_1584 LN:i:3002 RC:i:60 XC:f:1.000000	3002	incomplete	Y	20		-	-	-	-	-	-	-	-	-	-	-	-	-	-
chromosome	H1_13_bwa_racon	chromosome	-	-	contig_1585 LN:i:1279 RC:i:44 XC:f:1.000000	1279	incomplete	Y	55		-	-	-	-	-	-	-	-	-	-	-	-	-	-
chromosome	H1_13_bwa_racon	chromosome	-	-	contig_1586 LN:i:3271 RC:i:53 XC:f:1.000000	3271	incomplete	Y	8		-	-	-	-	-	-	-	-	-	-	-	-	-	-
chromosome	H1_13_bwa_racon	chromosome	-	-	contig_1587 LN:i:4626 RC:i:26 XC:f:1.000000	4626	incomplete	Y	5		-	-	-	-	-	-	-	-	-	-	-	-	-	-
chromosome	H1_13_bwa_racon	chromosome	-	-	contig_1588 LN:i:5390 RC:i:30 XC:f:1.000000	5390	incomplete	Y	19		-	-	-	-	-	-	-	-	-	-	-	-	-	-
chromosome	H1_13_bwa_racon	chromosome	-	-	contig_1589 LN:i:4795 RC:i:27 XC:f:1.000000	4795	incomplete	Y	9		-	-	-	-	-	-	-	-	-	-	-	-	-	-
chromosome	H1_13_bwa_racon	chromosome	-	-	contig_159 LN:i:518 RC:i:493 XC:f:1.000000	518	incomplete	Y	4271		-	-	-	-	-	-	-	-	-	-	-	-	-	-
chromosome	H1_13_bwa_racon	chromosome	-	-	contig_1590 LN:i:4071 RC:i:11 XC:f:0.888889	4071	incomplete	Y	6		-	-	-	-	-	-	-	-	-	-	-	-	-	-
chromosome	H1_13_bwa_racon	chromosome	-	-	contig_1591 LN:i:4551 RC:i:28 XC:f:0.900000	4551	incomplete	Y	18		-	-	-	-	-	-	-	-	-	-	-	-	-	-
chromosome	H1_13_bwa_racon	chromosome	-	-	contig_1592 LN:i:5093 RC:i:46 XC:f:1.000000	5093	incomplete	Y	8		-	-	-	-	-	-	-	-	-	-	-	-	-	-
chromosome	H1_13_bwa_racon	chromosome	-	-	contig_1593 LN:i:4340 RC:i:33 XC:f:1.000000	4340	circular	Y	19		-	-	-	-	-	-	-	-	-	-	-	-	-	-
chromosome	H1_13_bwa_racon	chromosome	-	-	contig_1594 LN:i:4667 RC:i:49 XC:f:1.000000	4667	circular	Y	32		-	-	-	-	-	-	-	-	-	-	-	-	-	-
chromosome	H1_13_bwa_racon	chromosome	-	-	contig_1595 LN:i:4118 RC:i:81 XC:f:1.000000	4118	incomplete	Y	50		-	-	-	-	-	-	-	-	-	-	-	-	-	-
chromosome	H1_13_bwa_racon	chromosome	-	-	contig_1596 LN:i:2220 RC:i:18 XC:f:0.800000	2220	incomplete	Y	19		-	-	-	-	-	-	-	-	-	-	-	-	-	-
chromosome	H1_13_bwa_racon	chromosome	-	-	contig_1597 LN:i:3035 RC:i:93 XC:f:1.000000	3035	incomplete	Y	20		-	-	-	-	-	-	-	-	-	-	-	-	-	-
chromosome	H1_13_bwa_racon	chromosome	-	-	contig_1599 LN:i:4297 RC:i:2 XC:f:1.000000	4297	incomplete	N	8		-	-	-	-	-	-	-	-	-	-	-	-	-	-
plasmid	H1_13_bwa_racon	chromosome	-	-	contig_16 LN:i:392 RC:i:5 XC:f:1.000000	392	incomplete	N	9		-	-	-	-	-	-	MOB_unknown	CP018359	-	-	-	-	-	-
chromosome	H1_13_bwa_racon	chromosome	-	-	contig_160 LN:i:11005 RC:i:80 XC:f:1.000000	11005	incomplete	N	20		-	-	-	-	-	-	-	-	-	-	-	-	-	-
chromosome	H1_13_bwa_racon	chromosome	-	-	contig_1600 LN:i:5204 RC:i:57 XC:f:1.000000	5204	incomplete	Y	14		-	-	-	-	-	-	-	-	-	-	-	-	-	-
chromosome	H1_13_bwa_racon	chromosome	-	-	contig_1601 LN:i:1847 RC:i:3 XC:f:0.750000	1847	incomplete	N	5		-	-	-	-	-	-	-	-	-	-	-	-	-	-
chromosome	H1_13_bwa_racon	chromosome	-	-	contig_1602 LN:i:2119 RC:i:43 XC:f:1.000000	2119	circular	N	68		-	-	-	-	-	-	-	-	-	-	-	-	-	-
chromosome	H1_13_bwa_racon	chromosome	-	-	contig_1603 LN:i:3453 RC:i:49 XC:f:0.900000	3453	incomplete	Y	7		-	-	-	-	-	-	-	-	-	-	-	-	-	-
chromosome	H1_13_bwa_racon	chromosome	-	-	contig_1604 LN:i:3633 RC:i:133 XC:f:1.000000	3633	circular	Y	53		-	-	-	-	-	-	-	-	-	-	-	-	-	-
chromosome	H1_13_bwa_racon	chromosome	-	-	contig_1605 LN:i:3915 RC:i:21 XC:f:1.000000	3915	incomplete	Y	6		-	-	-	-	-	-	-	-	-	-	-	-	-	-
chromosome	H1_13_bwa_racon	chromosome	-	-	contig_1606 LN:i:8316 RC:i:118 XC:f:1.000000	8316	incomplete	Y	11		-	-	-	-	-	-	-	-	-	-	-	-	-	-
chromosome	H1_13_bwa_racon	chromosome	-	-	contig_1607 LN:i:3839 RC:i:13 XC:f:0.750000	3839	incomplete	Y	5		-	-	-	-	-	-	-	-	-	-	-	-	-	-
chromosome	H1_13_bwa_racon	chromosome	-	-	contig_1608 LN:i:5059 RC:i:59 XC:f:1.000000	5059	incomplete	Y	7		-	-	-	-	-	-	-	-	-	-	-	-	-	-
chromosome	H1_13_bwa_racon	chromosome	-	-	contig_1609 LN:i:3837 RC:i:338 XC:f:1.000000	3837	circular	N	91		-	-	-	-	-	-	-	-	-	-	-	-	-	-
chromosome	H1_13_bwa_racon	chromosome	-	-	contig_161 LN:i:1840 RC:i:99 XC:f:1.000000	1840	incomplete	N	41		-	-	-	-	-	-	-	-	-	-	-	-	-	-
chromosome	H1_13_bwa_racon	chromosome	-	-	contig_1610 LN:i:5109 RC:i:32 XC:f:1.000000	5109	incomplete	Y	9		-	-	-	-	-	-	-	-	-	-	-	-	-	-
chromosome	H1_13_bwa_racon	chromosome	-	-	contig_1611 LN:i:2363 RC:i:69 XC:f:1.000000	2363	incomplete	Y	40		-	-	-	-	-	-	-	-	-	-	-	-	-	-
chromosome	H1_13_bwa_racon	chromosome	-	-	contig_1612 LN:i:3497 RC:i:28 XC:f:0.875000	3497	incomplete	Y	8		-	-	-	-	-	-	-	-	-	-	-	-	-	-
chromosome	H1_13_bwa_racon	chromosome	-	-	contig_1613 LN:i:8403 RC:i:1877 XC:f:1.000000	8403	incomplete	Y	152		-	-	-	-	-	-	-	-	-	-	-	-	-	-
chromosome	H1_13_bwa_racon	chromosome	-	-	contig_1614 LN:i:4935 RC:i:18 XC:f:0.900000	4935	incomplete	Y	8		-	-	-	-	-	-	-	-	-	-	-	-	-	-
chromosome	H1_13_bwa_racon	chromosome	-	-	contig_1616 LN:i:3283 RC:i:13 XC:f:1.000000	3283	circular	Y	15		-	-	-	-	-	-	-	-	-	-	-	-	-	-
chromosome	H1_13_bwa_racon	chromosome	-	-	contig_1617 LN:i:2853 RC:i:19 XC:f:1.000000	2853	incomplete	Y	11		-	-	-	-	-	-	-	-	-	-	-	-	-	-
chromosome	H1_13_bwa_racon	chromosome	-	-	contig_1619 LN:i:4016 RC:i:34 XC:f:1.000000	4016	incomplete	Y	16		-	-	-	-	-	-	-	-	-	-	-	-	-	-
chromosome	H1_13_bwa_racon	chromosome	-	-	contig_1620 LN:i:3717 RC:i:8 XC:f:0.750000	3717	incomplete	Y	7		-	-	-	-	-	-	-	-	-	-	-	-	-	-
chromosome	H1_13_bwa_racon	chromosome	-	-	contig_1621 LN:i:6762 RC:i:96 XC:f:1.000000	6762	incomplete	N	21		-	-	-	-	-	-	-	-	-	-	-	-	-	-
chromosome	H1_13_bwa_racon	chromosome	-	-	contig_1622 LN:i:2230 RC:i:38 XC:f:1.000000	2230	incomplete	Y	18		-	-	-	-	-	-	-	-	-	-	-	-	-	-
chromosome	H1_13_bwa_racon	chromosome	-	-	contig_1623 LN:i:1497 RC:i:14 XC:f:1.000000	1497	incomplete	N	20		-	-	-	-	-	-	-	-	-	-	-	-	-	-
chromosome	H1_13_bwa_racon	chromosome	-	-	contig_1624 LN:i:2725 RC:i:46 XC:f:0.857143	2725	incomplete	Y	18		-	-	-	-	-	-	-	-	-	-	-	-	-	-
chromosome	H1_13_bwa_racon	chromosome	-	-	contig_1625 LN:i:4284 RC:i:91 XC:f:1.000000	4284	incomplete	Y	10		-	-	-	-	-	-	-	-	-	-	-	-	-	-
chromosome	H1_13_bwa_racon	chromosome	-	-	contig_1626 LN:i:5291 RC:i:82 XC:f:1.000000	5291	incomplete	Y	22		-	-	-	-	-	-	-	-	-	-	-	-	-	-
chromosome	H1_13_bwa_racon	chromosome	-	-	contig_1627 LN:i:4502 RC:i:60 XC:f:0.909091	4502	incomplete	Y	16		-	-	-	-	-	-	-	-	-	-	-	-	-	-
chromosome	H1_13_bwa_racon	chromosome	-	-	contig_1628 LN:i:12397 RC:i:72 XC:f:0.960000	12397	incomplete	Y	12		-	-	-	-	-	-	-	-	-	-	-	-	-	-
chromosome	H1_13_bwa_racon	chromosome	-	-	contig_1629 LN:i:5492 RC:i:91 XC:f:1.000000	5492	incomplete	Y	31		-	-	-	-	-	-	-	-	-	-	-	-	-	-
chromosome	H1_13_bwa_racon	chromosome	-	-	contig_163 LN:i:682 RC:i:3 XC:f:1.000000	682	incomplete	N	12		-	-	-	-	-	-	-	-	-	-	-	-	-	-
chromosome	H1_13_bwa_racon	chromosome	-	-	contig_1630 LN:i:4619 RC:i:21 XC:f:0.900000	4619	incomplete	Y	5		-	-	-	-	-	-	-	-	-	-	-	-	-	-
chromosome	H1_13_bwa_racon	chromosome	-	-	contig_1631 LN:i:3465 RC:i:12 XC:f:1.000000	3465	incomplete	Y	12		-	-	-	-	-	-	-	-	-	-	-	-	-	-
chromosome	H1_13_bwa_racon	chromosome	-	-	contig_1632 LN:i:7772 RC:i:411 XC:f:1.000000	7772	circular	N	20		-	-	-	-	-	-	-	-	-	-	-	-	-	-
chromosome	H1_13_bwa_racon	chromosome	-	-	contig_1633 LN:i:4073 RC:i:67 XC:f:1.000000	4073	incomplete	Y	42		-	-	-	-	-	-	-	-	-	-	-	-	-	-
chromosome	H1_13_bwa_racon	chromosome	-	-	contig_1634 LN:i:2280 RC:i:27 XC:f:0.857143	2280	incomplete	Y	7		-	-	-	-	-	-	-	-	-	-	-	-	-	-
chromosome	H1_13_bwa_racon	chromosome	-	-	contig_1635 LN:i:5315 RC:i:61 XC:f:1.000000	5315	incomplete	Y	16		-	-	-	-	-	-	-	-	-	-	-	-	-	-
chromosome	H1_13_bwa_racon	chromosome	-	-	contig_1636 LN:i:3507 RC:i:112 XC:f:1.000000	3507	incomplete	Y	61		-	-	-	-	-	-	-	-	-	-	-	-	-	-
chromosome	H1_13_bwa_racon	chromosome	-	-	contig_1637 LN:i:4354 RC:i:131 XC:f:1.000000	4354	incomplete	Y	31		-	-	-	-	-	-	-	-	-	-	-	-	-	-
chromosome	H1_13_bwa_racon	chromosome	-	-	contig_1638 LN:i:2818 RC:i:52 XC:f:1.000000	2818	incomplete	Y	19		-	-	-	-	-	-	-	-	-	-	-	-	-	-
chromosome	H1_13_bwa_racon	chromosome	-	-	contig_1639 LN:i:3934 RC:i:77 XC:f:0.888889	3934	incomplete	Y	49		-	-	-	-	-	-	-	-	-	-	-	-	-	-
chromosome	H1_13_bwa_racon	chromosome	-	-	contig_164 LN:i:20701 RC:i:554 XC:f:1.000000	20701	incomplete	N	44		-	-	-	-	-	-	-	-	-	-	-	-	-	-
chromosome	H1_13_bwa_racon	chromosome	-	-	contig_1640 LN:i:5106 RC:i:162 XC:f:1.000000	5106	incomplete	Y	40		-	-	-	-	-	-	-	-	-	-	-	-	-	-
chromosome	H1_13_bwa_racon	chromosome	-	-	contig_1641 LN:i:6711 RC:i:51 XC:f:1.000000	6711	incomplete	Y	17		-	-	-	-	-	-	-	-	-	-	-	-	-	-
chromosome	H1_13_bwa_racon	chromosome	-	-	contig_1642 LN:i:5365 RC:i:4 XC:f:1.000000	5365	incomplete	Y	7		-	-	-	-	-	-	-	-	-	-	-	-	-	-
chromosome	H1_13_bwa_racon	chromosome	-	-	contig_1643 LN:i:4511 RC:i:19 XC:f:1.000000	4511	circular	N	19		-	-	-	-	-	-	-	-	-	-	-	-	-	-
chromosome	H1_13_bwa_racon	chromosome	-	-	contig_1644 LN:i:6738 RC:i:93 XC:f:1.000000	6738	incomplete	Y	31		-	-	-	-	-	-	-	-	-	-	-	-	-	-
chromosome	H1_13_bwa_racon	chromosome	-	-	contig_1645 LN:i:3795 RC:i:40 XC:f:1.000000	3795	incomplete	Y	17		-	-	-	-	-	-	-	-	-	-	-	-	-	-
chromosome	H1_13_bwa_racon	chromosome	-	-	contig_1646 LN:i:3461 RC:i:29 XC:f:1.000000	3461	circular	N	19		-	-	-	-	-	-	-	-	-	-	-	-	-	-
plasmid	H1_13_bwa_racon	plasmid	AB062	-	contig_1647 LN:i:7047 RC:i:234 XC:f:1.000000	7047	incomplete	N	77		rep_cluster_2350	CP035723_00002	-	-	-	-	MOBP	KY014464	-	CP039863	0.0318865	Salmonella enterica subsp. enterica	-	-
chromosome	H1_13_bwa_racon	chromosome	-	-	contig_1648 LN:i:5067 RC:i:51 XC:f:0.909091	5067	incomplete	Y	10		-	-	-	-	-	-	-	-	-	-	-	-	-	-
chromosome	H1_13_bwa_racon	chromosome	-	-	contig_1649 LN:i:4982 RC:i:46 XC:f:1.000000	4982	incomplete	Y	4		-	-	-	-	-	-	-	-	-	-	-	-	-	-
chromosome	H1_13_bwa_racon	chromosome	-	-	contig_165 LN:i:3146 RC:i:32 XC:f:1.000000	3146	incomplete	N	7		-	-	-	-	-	-	-	-	-	-	-	-	-	-
chromosome	H1_13_bwa_racon	chromosome	-	-	contig_1650 LN:i:10867 RC:i:9 XC:f:0.500000	10867	incomplete	Y	4		-	-	-	-	-	-	-	-	-	-	-	-	-	-
chromosome	H1_13_bwa_racon	chromosome	-	-	contig_1651 LN:i:5374 RC:i:16 XC:f:0.909091	5374	incomplete	Y	10		-	-	-	-	-	-	-	-	-	-	-	-	-	-
chromosome	H1_13_bwa_racon	chromosome	-	-	contig_1652 LN:i:2281 RC:i:24 XC:f:1.000000	2281	incomplete	Y	43		-	-	-	-	-	-	-	-	-	-	-	-	-	-
chromosome	H1_13_bwa_racon	chromosome	-	-	contig_1653 LN:i:8296 RC:i:7 XC:f:1.000000	8296	incomplete	Y	6		-	-	-	-	-	-	-	-	-	-	-	-	-	-
chromosome	H1_13_bwa_racon	chromosome	-	-	contig_1654 LN:i:7127 RC:i:15 XC:f:1.000000	7127	circular	Y	9		-	-	-	-	-	-	-	-	-	-	-	-	-	-
chromosome	H1_13_bwa_racon	chromosome	-	-	contig_1655 LN:i:2496 RC:i:234 XC:f:1.000000	2496	incomplete	Y	49		-	-	-	-	-	-	-	-	-	-	-	-	-	-
chromosome	H1_13_bwa_racon	chromosome	-	-	contig_1656 LN:i:7441 RC:i:83 XC:f:1.000000	7441	incomplete	Y	19		-	-	-	-	-	-	-	-	-	-	-	-	-	-
chromosome	H1_13_bwa_racon	chromosome	-	-	contig_1657 LN:i:3313 RC:i:239 XC:f:1.000000	3313	incomplete	Y	50		-	-	-	-	-	-	-	-	-	-	-	-	-	-
chromosome	H1_13_bwa_racon	chromosome	-	-	contig_1658 LN:i:3532 RC:i:7 XC:f:1.000000	3532	incomplete	Y	9		-	-	-	-	-	-	-	-	-	-	-	-	-	-
chromosome	H1_13_bwa_racon	chromosome	-	-	contig_1659 LN:i:4695 RC:i:6 XC:f:1.000000	4695	circular	N	11		-	-	-	-	-	-	-	-	-	-	-	-	-	-
chromosome	H1_13_bwa_racon	chromosome	-	-	contig_166 LN:i:2438 RC:i:58 XC:f:1.000000	2438	incomplete	Y	14		-	-	-	-	-	-	-	-	-	-	-	-	-	-
chromosome	H1_13_bwa_racon	chromosome	-	-	contig_1660 LN:i:3175 RC:i:45 XC:f:1.000000	3175	incomplete	Y	20		-	-	-	-	-	-	-	-	-	-	-	-	-	-
chromosome	H1_13_bwa_racon	chromosome	-	-	contig_1661 LN:i:5535 RC:i:282 XC:f:1.000000	5535	incomplete	N	38		-	-	-	-	-	-	-	-	-	-	-	-	-	-
chromosome	H1_13_bwa_racon	chromosome	-	-	contig_1662 LN:i:1759 RC:i:5 XC:f:1.000000	1759	incomplete	N	10		-	-	-	-	-	-	-	-	-	-	-	-	-	-
chromosome	H1_13_bwa_racon	chromosome	-	-	contig_1663 LN:i:2282 RC:i:10 XC:f:1.000000	2282	incomplete	Y	17		-	-	-	-	-	-	-	-	-	-	-	-	-	-
chromosome	H1_13_bwa_racon	chromosome	-	-	contig_1664 LN:i:1444 RC:i:35 XC:f:1.000000	1444	incomplete	Y	17		-	-	-	-	-	-	-	-	-	-	-	-	-	-
chromosome	H1_13_bwa_racon	chromosome	-	-	contig_1665 LN:i:6575 RC:i:94 XC:f:1.000000	6575	circular	N	21		-	-	-	-	-	-	-	-	-	-	-	-	-	-
chromosome	H1_13_bwa_racon	chromosome	-	-	contig_1666 LN:i:3584 RC:i:793 XC:f:1.000000	3584	incomplete	Y	24		-	-	-	-	-	-	-	-	-	-	-	-	-	-
chromosome	H1_13_bwa_racon	chromosome	-	-	contig_1667 LN:i:4409 RC:i:8 XC:f:0.444444	4409	incomplete	Y	5		-	-	-	-	-	-	-	-	-	-	-	-	-	-
chromosome	H1_13_bwa_racon	chromosome	-	-	contig_1668 LN:i:7336 RC:i:59 XC:f:1.000000	7336	incomplete	Y	15		-	-	-	-	-	-	-	-	-	-	-	-	-	-
chromosome	H1_13_bwa_racon	chromosome	-	-	contig_1669 LN:i:2633 RC:i:2 XC:f:1.000000	2633	incomplete	Y	4		-	-	-	-	-	-	-	-	-	-	-	-	-	-
chromosome	H1_13_bwa_racon	chromosome	-	-	contig_167 LN:i:2605 RC:i:29 XC:f:1.000000	2605	incomplete	Y	6		-	-	-	-	-	-	-	-	-	-	-	-	-	-
chromosome	H1_13_bwa_racon	chromosome	-	-	contig_1670 LN:i:3326 RC:i:100 XC:f:1.000000	3326	incomplete	Y	25		-	-	-	-	-	-	-	-	-	-	-	-	-	-
chromosome	H1_13_bwa_racon	chromosome	-	-	contig_1671 LN:i:18742 RC:i:139 XC:f:1.000000	18742	incomplete	Y	14		-	-	-	-	-	-	-	-	-	-	-	-	-	-
chromosome	H1_13_bwa_racon	chromosome	-	-	contig_1672 LN:i:3031 RC:i:33 XC:f:1.000000	3031	incomplete	Y	14		-	-	-	-	-	-	-	-	-	-	-	-	-	-
chromosome	H1_13_bwa_racon	chromosome	-	-	contig_1673 LN:i:4735 RC:i:4 XC:f:0.700000	4735	incomplete	N	7		-	-	-	-	-	-	-	-	-	-	-	-	-	-
chromosome	H1_13_bwa_racon	chromosome	-	-	contig_1675 LN:i:2746 RC:i:56 XC:f:1.000000	2746	incomplete	Y	33		-	-	-	-	-	-	-	-	-	-	-	-	-	-
chromosome	H1_13_bwa_racon	chromosome	-	-	contig_1676 LN:i:2602 RC:i:12 XC:f:1.000000	2602	incomplete	Y	10		-	-	-	-	-	-	-	-	-	-	-	-	-	-
chromosome	H1_13_bwa_racon	chromosome	-	-	contig_1677 LN:i:5213 RC:i:227 XC:f:1.000000	5213	incomplete	Y	22		-	-	-	-	-	-	-	-	-	-	-	-	-	-
chromosome	H1_13_bwa_racon	chromosome	-	-	contig_1678 LN:i:1623 RC:i:20 XC:f:1.000000	1623	incomplete	Y	19		-	-	-	-	-	-	-	-	-	-	-	-	-	-
chromosome	H1_13_bwa_racon	chromosome	-	-	contig_1679 LN:i:15393 RC:i:38 XC:f:1.000000	15393	incomplete	N	9	robA|pan_5328	-	-	-	-	-	-	-	-	-	-	-	-	-	-
chromosome	H1_13_bwa_racon	chromosome	-	-	contig_168 LN:i:1837 RC:i:58 XC:f:1.000000	1837	incomplete	N	19		-	-	-	-	-	-	-	-	-	-	-	-	-	-
chromosome	H1_13_bwa_racon	chromosome	-	-	contig_1680 LN:i:2288 RC:i:177 XC:f:1.000000	2288	incomplete	N	63		-	-	-	-	-	-	-	-	-	-	-	-	-	-
chromosome	H1_13_bwa_racon	chromosome	-	-	contig_1681 LN:i:6760 RC:i:70 XC:f:0.933333	6760	incomplete	Y	25		-	-	-	-	-	-	-	-	-	-	-	-	-	-
chromosome	H1_13_bwa_racon	chromosome	-	-	contig_1682 LN:i:1560 RC:i:8 XC:f:1.000000	1560	incomplete	Y	10		-	-	-	-	-	-	-	-	-	-	-	-	-	-
chromosome	H1_13_bwa_racon	chromosome	-	-	contig_1683 LN:i:7487 RC:i:39 XC:f:1.000000	7487	incomplete	Y	11		-	-	-	-	-	-	-	-	-	-	-	-	-	-
chromosome	H1_13_bwa_racon	chromosome	-	-	contig_1684 LN:i:7715 RC:i:4 XC:f:1.000000	7715	incomplete	Y	4		-	-	-	-	-	-	-	-	-	-	-	-	-	-
chromosome	H1_13_bwa_racon	chromosome	-	-	contig_1685 LN:i:11262 RC:i:102 XC:f:0.958333	11262	incomplete	N	18		-	-	-	-	-	-	-	-	-	-	-	-	-	-
chromosome	H1_13_bwa_racon	chromosome	-	-	contig_1686 LN:i:5093 RC:i:5 XC:f:1.000000	5093	incomplete	Y	6		-	-	-	-	-	-	-	-	-	-	-	-	-	-
chromosome	H1_13_bwa_racon	chromosome	-	-	contig_1687 LN:i:3152 RC:i:6 XC:f:1.000000	3152	incomplete	Y	9		-	-	-	-	-	-	-	-	-	-	-	-	-	-
chromosome	H1_13_bwa_racon	chromosome	-	-	contig_1688 LN:i:6413 RC:i:41 XC:f:1.000000	6413	incomplete	Y	13		-	-	-	-	-	-	-	-	-	-	-	-	-	-
chromosome	H1_13_bwa_racon	chromosome	-	-	contig_1689 LN:i:3272 RC:i:87 XC:f:1.000000	3272	incomplete	Y	44		-	-	-	-	-	-	-	-	-	-	-	-	-	-
chromosome	H1_13_bwa_racon	chromosome	-	-	contig_169 LN:i:9170 RC:i:20 XC:f:0.947368	9170	incomplete	N	11		-	-	-	-	-	-	-	-	-	-	-	-	-	-
chromosome	H1_13_bwa_racon	chromosome	-	-	contig_1690 LN:i:4736 RC:i:16 XC:f:0.909091	4736	incomplete	Y	6		-	-	-	-	-	-	-	-	-	-	-	-	-	-
chromosome	H1_13_bwa_racon	chromosome	-	-	contig_1692 LN:i:5076 RC:i:81 XC:f:1.000000	5076	incomplete	Y	13		-	-	-	-	-	-	-	-	-	-	-	-	-	-
chromosome	H1_13_bwa_racon	chromosome	-	-	contig_1693 LN:i:4662 RC:i:5 XC:f:0.900000	4662	incomplete	Y	4		-	-	-	-	-	-	-	-	-	-	-	-	-	-
chromosome	H1_13_bwa_racon	chromosome	-	-	contig_1694 LN:i:3613 RC:i:28 XC:f:1.000000	3613	incomplete	Y	7		-	-	-	-	-	-	-	-	-	-	-	-	-	-
chromosome	H1_13_bwa_racon	chromosome	-	-	contig_1695 LN:i:3195 RC:i:4 XC:f:1.000000	3195	circular	Y	14		-	-	-	-	-	-	-	-	-	-	-	-	-	-
chromosome	H1_13_bwa_racon	chromosome	-	-	contig_1696 LN:i:4851 RC:i:34 XC:f:1.000000	4851	incomplete	Y	15		-	-	-	-	-	-	-	-	-	-	-	-	-	-
chromosome	H1_13_bwa_racon	chromosome	-	-	contig_1697 LN:i:3540 RC:i:73 XC:f:1.000000	3540	incomplete	Y	17		-	-	-	-	-	-	-	-	-	-	-	-	-	-
chromosome	H1_13_bwa_racon	chromosome	-	-	contig_1698 LN:i:2311 RC:i:63 XC:f:1.000000	2311	incomplete	Y	20		-	-	-	-	-	-	-	-	-	-	-	-	-	-
chromosome	H1_13_bwa_racon	chromosome	-	-	contig_1699 LN:i:1235 RC:i:39 XC:f:1.000000	1235	circular	Y	17		-	-	-	-	-	-	-	-	-	-	-	-	-	-
chromosome	H1_13_bwa_racon	chromosome	-	-	contig_17 LN:i:2621 RC:i:32 XC:f:1.000000	2621	incomplete	N	8		-	-	-	-	-	-	-	-	-	-	-	-	-	-
chromosome	H1_13_bwa_racon	chromosome	-	-	contig_1700 LN:i:2269 RC:i:21 XC:f:1.000000	2269	circular	Y	20		-	-	-	-	-	-	-	-	-	-	-	-	-	-
chromosome	H1_13_bwa_racon	chromosome	-	-	contig_1701 LN:i:2910 RC:i:142 XC:f:1.000000	2910	incomplete	Y	38		-	-	-	-	-	-	-	-	-	-	-	-	-	-
chromosome	H1_13_bwa_racon	chromosome	-	-	contig_1702 LN:i:6700 RC:i:42 XC:f:0.928571	6700	incomplete	Y	6		-	-	-	-	-	-	-	-	-	-	-	-	-	-
chromosome	H1_13_bwa_racon	chromosome	-	-	contig_1703 LN:i:3559 RC:i:8 XC:f:1.000000	3559	incomplete	Y	8		-	-	-	-	-	-	-	-	-	-	-	-	-	-
chromosome	H1_13_bwa_racon	chromosome	-	-	contig_1704 LN:i:3863 RC:i:23 XC:f:1.000000	3863	incomplete	Y	13		-	-	-	-	-	-	-	-	-	-	-	-	-	-
chromosome	H1_13_bwa_racon	chromosome	-	-	contig_1705 LN:i:3141 RC:i:6 XC:f:1.000000	3141	circular	Y	14		-	-	-	-	-	-	-	-	-	-	-	-	-	-
chromosome	H1_13_bwa_racon	chromosome	-	-	contig_1706 LN:i:3258 RC:i:75 XC:f:1.000000	3258	incomplete	Y	19		-	-	-	-	-	-	-	-	-	-	-	-	-	-
chromosome	H1_13_bwa_racon	chromosome	-	-	contig_1707 LN:i:3774 RC:i:15 XC:f:1.000000	3774	incomplete	N	6		-	-	-	-	-	-	-	-	-	-	-	-	-	-
chromosome	H1_13_bwa_racon	chromosome	-	-	contig_1708 LN:i:2225 RC:i:8 XC:f:1.000000	2225	circular	Y	9		-	-	-	-	-	-	-	-	-	-	-	-	-	-
chromosome	H1_13_bwa_racon	chromosome	-	-	contig_1709 LN:i:4147 RC:i:31 XC:f:1.000000	4147	incomplete	N	20		-	-	-	-	-	-	-	-	-	-	-	-	-	-
chromosome	H1_13_bwa_racon	chromosome	-	-	contig_1710 LN:i:6543 RC:i:36 XC:f:0.928571	6543	incomplete	Y	14		-	-	-	-	-	-	-	-	-	-	-	-	-	-
chromosome	H1_13_bwa_racon	chromosome	-	-	contig_1711 LN:i:3978 RC:i:4 XC:f:0.500000	3978	circular	Y	3		-	-	-	-	-	-	-	-	-	-	-	-	-	-
chromosome	H1_13_bwa_racon	chromosome	-	-	contig_1712 LN:i:6407 RC:i:28 XC:f:0.500000	6407	incomplete	Y	7		-	-	-	-	-	-	-	-	-	-	-	-	-	-
chromosome	H1_13_bwa_racon	chromosome	-	-	contig_1713 LN:i:7793 RC:i:67 XC:f:1.000000	7793	incomplete	Y	10		-	-	-	-	-	-	-	-	-	-	-	-	-	-
chromosome	H1_13_bwa_racon	chromosome	-	-	contig_1714 LN:i:1207 RC:i:65 XC:f:1.000000	1207	incomplete	Y	36		-	-	-	-	-	-	-	-	-	-	-	-	-	-
chromosome	H1_13_bwa_racon	chromosome	-	-	contig_1715 LN:i:3344 RC:i:21 XC:f:1.000000	3344	incomplete	Y	20		-	-	-	-	-	-	-	-	-	-	-	-	-	-
chromosome	H1_13_bwa_racon	chromosome	-	-	contig_1716 LN:i:5059 RC:i:124 XC:f:1.000000	5059	incomplete	Y	18		-	-	-	-	-	-	-	-	-	-	-	-	-	-
chromosome	H1_13_bwa_racon	chromosome	-	-	contig_1717 LN:i:1445 RC:i:19 XC:f:1.000000	1445	incomplete	Y	15		-	-	-	-	-	-	-	-	-	-	-	-	-	-
chromosome	H1_13_bwa_racon	chromosome	-	-	contig_1718 LN:i:6515 RC:i:100 XC:f:1.000000	6515	incomplete	Y	22		-	-	-	-	-	-	-	-	-	-	-	-	-	-
chromosome	H1_13_bwa_racon	chromosome	-	-	contig_1719 LN:i:2439 RC:i:4 XC:f:1.000000	2439	incomplete	Y	9		-	-	-	-	-	-	-	-	-	-	-	-	-	-
chromosome	H1_13_bwa_racon	chromosome	-	-	contig_172 LN:i:2909 RC:i:19 XC:f:1.000000	2909	incomplete	N	13		-	-	-	-	-	-	-	-	-	-	-	-	-	-
chromosome	H1_13_bwa_racon	chromosome	-	-	contig_1720 LN:i:3927 RC:i:76 XC:f:1.000000	3927	incomplete	Y	17		-	-	-	-	-	-	-	-	-	-	-	-	-	-
chromosome	H1_13_bwa_racon	chromosome	-	-	contig_1721 LN:i:13114 RC:i:16 XC:f:0.481481	13114	incomplete	Y	6		-	-	-	-	-	-	-	-	-	-	-	-	-	-
chromosome	H1_13_bwa_racon	chromosome	-	-	contig_1722 LN:i:2187 RC:i:2 XC:f:0.600000	2187	incomplete	Y	6		-	-	-	-	-	-	-	-	-	-	-	-	-	-
chromosome	H1_13_bwa_racon	chromosome	-	-	contig_1723 LN:i:6260 RC:i:13 XC:f:0.846154	6260	incomplete	Y	4		-	-	-	-	-	-	-	-	-	-	-	-	-	-
chromosome	H1_13_bwa_racon	chromosome	-	-	contig_1725 LN:i:3490 RC:i:43 XC:f:1.000000	3490	circular	Y	19		-	-	-	-	-	-	-	-	-	-	-	-	-	-
chromosome	H1_13_bwa_racon	chromosome	-	-	contig_1726 LN:i:4926 RC:i:17 XC:f:1.000000	4926	incomplete	Y	6		-	-	-	-	-	-	-	-	-	-	-	-	-	-
chromosome	H1_13_bwa_racon	chromosome	-	-	contig_1727 LN:i:9003 RC:i:58 XC:f:1.000000	9003	incomplete	Y	8		-	-	-	-	-	-	-	-	-	-	-	-	-	-
chromosome	H1_13_bwa_racon	chromosome	-	-	contig_1728 LN:i:3043 RC:i:26 XC:f:1.000000	3043	incomplete	Y	16		-	-	-	-	-	-	-	-	-	-	-	-	-	-
chromosome	H1_13_bwa_racon	chromosome	-	-	contig_1729 LN:i:7645 RC:i:94 XC:f:1.000000	7645	incomplete	Y	28		-	-	-	-	-	-	-	-	-	-	-	-	-	-
chromosome	H1_13_bwa_racon	chromosome	-	-	contig_173 LN:i:527 RC:i:12 XC:f:1.000000	527	circular	Y	44		-	-	-	-	-	-	-	-	-	-	-	-	-	-
chromosome	H1_13_bwa_racon	chromosome	-	-	contig_1730 LN:i:3324 RC:i:32 XC:f:1.000000	3324	incomplete	Y	11		-	-	-	-	-	-	-	-	-	-	-	-	-	-
chromosome	H1_13_bwa_racon	chromosome	-	-	contig_1731 LN:i:8912 RC:i:151 XC:f:0.900000	8912	incomplete	Y	16		-	-	-	-	-	-	-	-	-	-	-	-	-	-
chromosome	H1_13_bwa_racon	chromosome	-	-	contig_1732 LN:i:4243 RC:i:234 XC:f:1.000000	4243	incomplete	Y	28		-	-	-	-	-	-	-	-	-	-	-	-	-	-
chromosome	H1_13_bwa_racon	chromosome	-	-	contig_1733 LN:i:4937 RC:i:32 XC:f:1.000000	4937	incomplete	Y	14		-	-	-	-	-	-	-	-	-	-	-	-	-	-
chromosome	H1_13_bwa_racon	chromosome	-	-	contig_1734 LN:i:5169 RC:i:389 XC:f:1.000000	5169	incomplete	Y	110		-	-	-	-	-	-	-	-	-	-	-	-	-	-
chromosome	H1_13_bwa_racon	chromosome	-	-	contig_1735 LN:i:3733 RC:i:19 XC:f:0.888889	3733	incomplete	Y	10		-	-	-	-	-	-	-	-	-	-	-	-	-	-
chromosome	H1_13_bwa_racon	chromosome	-	-	contig_1736 LN:i:5871 RC:i:50 XC:f:1.000000	5871	incomplete	Y	18		-	-	-	-	-	-	-	-	-	-	-	-	-	-
chromosome	H1_13_bwa_racon	chromosome	-	-	contig_1737 LN:i:7028 RC:i:14 XC:f:1.000000	7028	incomplete	Y	13		-	-	-	-	-	-	-	-	-	-	-	-	-	-
chromosome	H1_13_bwa_racon	chromosome	-	-	contig_1738 LN:i:5777 RC:i:165 XC:f:0.928571	5777	incomplete	Y	15		-	-	-	-	-	-	-	-	-	-	-	-	-	-
chromosome	H1_13_bwa_racon	chromosome	-	-	contig_1739 LN:i:5617 RC:i:19 XC:f:1.000000	5617	circular	Y	6		-	-	-	-	-	-	-	-	-	-	-	-	-	-
chromosome	H1_13_bwa_racon	chromosome	-	-	contig_174 LN:i:3638 RC:i:12 XC:f:1.000000	3638	incomplete	Y	13		-	-	-	-	-	-	-	-	-	-	-	-	-	-
chromosome	H1_13_bwa_racon	chromosome	-	-	contig_1740 LN:i:2599 RC:i:158 XC:f:1.000000	2599	incomplete	Y	136		-	-	-	-	-	-	-	-	-	-	-	-	-	-
chromosome	H1_13_bwa_racon	chromosome	-	-	contig_1741 LN:i:3596 RC:i:15 XC:f:1.000000	3596	incomplete	Y	8		-	-	-	-	-	-	-	-	-	-	-	-	-	-
chromosome	H1_13_bwa_racon	chromosome	-	-	contig_1742 LN:i:3311 RC:i:18 XC:f:1.000000	3311	incomplete	Y	7		-	-	-	-	-	-	-	-	-	-	-	-	-	-
chromosome	H1_13_bwa_racon	chromosome	-	-	contig_1743 LN:i:5970 RC:i:76 XC:f:1.000000	5970	incomplete	Y	15		-	-	-	-	-	-	-	-	-	-	-	-	-	-
chromosome	H1_13_bwa_racon	chromosome	-	-	contig_1744 LN:i:3696 RC:i:11 XC:f:0.875000	3696	incomplete	Y	9		-	-	-	-	-	-	-	-	-	-	-	-	-	-
chromosome	H1_13_bwa_racon	chromosome	-	-	contig_1745 LN:i:6313 RC:i:28 XC:f:1.000000	6313	incomplete	Y	13		-	-	-	-	-	-	-	-	-	-	-	-	-	-
chromosome	H1_13_bwa_racon	chromosome	-	-	contig_1746 LN:i:3171 RC:i:12 XC:f:0.857143	3171	incomplete	Y	6		-	-	-	-	-	-	-	-	-	-	-	-	-	-
chromosome	H1_13_bwa_racon	chromosome	-	-	contig_1747 LN:i:4140 RC:i:40 XC:f:1.000000	4140	incomplete	Y	17		-	-	-	-	-	-	-	-	-	-	-	-	-	-
chromosome	H1_13_bwa_racon	chromosome	-	-	contig_1748 LN:i:1964 RC:i:103 XC:f:1.000000	1964	incomplete	Y	42		-	-	-	-	-	-	-	-	-	-	-	-	-	-
chromosome	H1_13_bwa_racon	chromosome	-	-	contig_1749 LN:i:4277 RC:i:35 XC:f:1.000000	4277	incomplete	Y	17		-	-	-	-	-	-	-	-	-	-	-	-	-	-
chromosome	H1_13_bwa_racon	chromosome	-	-	contig_175 LN:i:2281 RC:i:4 XC:f:1.000000	2281	circular	N	6		-	-	-	-	-	-	-	-	-	-	-	-	-	-
chromosome	H1_13_bwa_racon	chromosome	-	-	contig_1750 LN:i:5754 RC:i:70 XC:f:1.000000	5754	incomplete	Y	12		-	-	-	-	-	-	-	-	-	-	-	-	-	-
chromosome	H1_13_bwa_racon	chromosome	-	-	contig_1751 LN:i:3323 RC:i:39 XC:f:0.875000	3323	incomplete	Y	23		-	-	-	-	-	-	-	-	-	-	-	-	-	-
chromosome	H1_13_bwa_racon	chromosome	-	-	contig_1752 LN:i:4322 RC:i:10 XC:f:1.000000	4322	incomplete	Y	10		-	-	-	-	-	-	-	-	-	-	-	-	-	-
chromosome	H1_13_bwa_racon	chromosome	-	-	contig_1753 LN:i:5502 RC:i:24 XC:f:0.750000	5502	incomplete	Y	6		-	-	-	-	-	-	-	-	-	-	-	-	-	-
chromosome	H1_13_bwa_racon	chromosome	-	-	contig_1754 LN:i:2044 RC:i:11 XC:f:1.000000	2044	incomplete	Y	11		-	-	-	-	-	-	-	-	-	-	-	-	-	-
chromosome	H1_13_bwa_racon	chromosome	-	-	contig_1755 LN:i:3514 RC:i:14 XC:f:1.000000	3514	incomplete	Y	20		-	-	-	-	-	-	-	-	-	-	-	-	-	-
chromosome	H1_13_bwa_racon	chromosome	-	-	contig_1756 LN:i:4537 RC:i:82 XC:f:1.000000	4537	incomplete	Y	10		-	-	-	-	-	-	-	-	-	-	-	-	-	-
chromosome	H1_13_bwa_racon	chromosome	-	-	contig_1757 LN:i:3665 RC:i:67 XC:f:1.000000	3665	incomplete	Y	14		-	-	-	-	-	-	-	-	-	-	-	-	-	-
chromosome	H1_13_bwa_racon	chromosome	-	-	contig_1758 LN:i:7087 RC:i:30 XC:f:1.000000	7087	incomplete	Y	11		-	-	-	-	-	-	-	-	-	-	-	-	-	-
chromosome	H1_13_bwa_racon	chromosome	-	-	contig_1759 LN:i:5371 RC:i:21 XC:f:1.000000	5371	circular	Y	13		-	-	-	-	-	-	-	-	-	-	-	-	-	-
chromosome	H1_13_bwa_racon	chromosome	-	-	contig_176 LN:i:12135 RC:i:14 XC:f:0.680000	12135	incomplete	Y	4		-	-	-	-	-	-	-	-	-	-	-	-	-	-
chromosome	H1_13_bwa_racon	chromosome	-	-	contig_1760 LN:i:3669 RC:i:87 XC:f:1.000000	3669	incomplete	Y	17		-	-	-	-	-	-	-	-	-	-	-	-	-	-
chromosome	H1_13_bwa_racon	chromosome	-	-	contig_1761 LN:i:2797 RC:i:97 XC:f:1.000000	2797	incomplete	Y	31		-	-	-	-	-	-	-	-	-	-	-	-	-	-
chromosome	H1_13_bwa_racon	chromosome	-	-	contig_1762 LN:i:10567 RC:i:187 XC:f:1.000000	10567	incomplete	Y	20		-	-	-	-	-	-	-	-	-	-	-	-	-	-
chromosome	H1_13_bwa_racon	chromosome	-	-	contig_1763 LN:i:4493 RC:i:52 XC:f:0.800000	4493	incomplete	Y	5		-	-	-	-	-	-	-	-	-	-	-	-	-	-
chromosome	H1_13_bwa_racon	chromosome	-	-	contig_1764 LN:i:4696 RC:i:6 XC:f:1.000000	4696	incomplete	Y	7		-	-	-	-	-	-	-	-	-	-	-	-	-	-
chromosome	H1_13_bwa_racon	chromosome	-	-	contig_1765 LN:i:8990 RC:i:2 XC:f:0.444444	8990	circular	N	3		-	-	-	-	-	-	-	-	-	-	-	-	-	-
chromosome	H1_13_bwa_racon	chromosome	-	-	contig_1766 LN:i:6486 RC:i:38 XC:f:1.000000	6486	incomplete	Y	7		-	-	-	-	-	-	-	-	-	-	-	-	-	-
chromosome	H1_13_bwa_racon	chromosome	-	-	contig_1767 LN:i:3291 RC:i:9 XC:f:1.000000	3291	incomplete	Y	10		-	-	-	-	-	-	-	-	-	-	-	-	-	-
chromosome	H1_13_bwa_racon	chromosome	-	-	contig_1768 LN:i:5887 RC:i:19 XC:f:1.000000	5887	incomplete	Y	12		-	-	-	-	-	-	-	-	-	-	-	-	-	-
chromosome	H1_13_bwa_racon	chromosome	-	-	contig_1769 LN:i:1681 RC:i:3 XC:f:1.000000	1681	circular	Y	9		-	-	-	-	-	-	-	-	-	-	-	-	-	-
chromosome	H1_13_bwa_racon	chromosome	-	-	contig_177 LN:i:2178 RC:i:21 XC:f:1.000000	2178	incomplete	N	20		-	-	-	-	-	-	-	-	-	-	-	-	-	-
chromosome	H1_13_bwa_racon	chromosome	-	-	contig_1770 LN:i:1533 RC:i:12 XC:f:1.000000	1533	circular	Y	15		-	-	-	-	-	-	-	-	-	-	-	-	-	-
chromosome	H1_13_bwa_racon	chromosome	-	-	contig_1771 LN:i:3584 RC:i:49 XC:f:1.000000	3584	incomplete	Y	16		-	-	-	-	-	-	-	-	-	-	-	-	-	-
chromosome	H1_13_bwa_racon	chromosome	-	-	contig_1772 LN:i:6944 RC:i:35 XC:f:1.000000	6944	incomplete	Y	8		-	-	-	-	-	-	-	-	-	-	-	-	-	-
chromosome	H1_13_bwa_racon	chromosome	-	-	contig_1773 LN:i:4579 RC:i:99 XC:f:1.000000	4579	incomplete	Y	25		-	-	-	-	-	-	-	-	-	-	-	-	-	-
chromosome	H1_13_bwa_racon	chromosome	-	-	contig_1774 LN:i:13856 RC:i:85 XC:f:1.000000	13856	incomplete	Y	11		-	-	-	-	-	-	-	-	-	-	-	-	-	-
chromosome	H1_13_bwa_racon	chromosome	-	-	contig_1775 LN:i:4509 RC:i:11 XC:f:1.000000	4509	incomplete	Y	9		-	-	-	-	-	-	-	-	-	-	-	-	-	-
chromosome	H1_13_bwa_racon	chromosome	-	-	contig_1776 LN:i:2946 RC:i:167 XC:f:1.000000	2946	incomplete	Y	19		-	-	-	-	-	-	-	-	-	-	-	-	-	-
chromosome	H1_13_bwa_racon	chromosome	-	-	contig_1777 LN:i:5843 RC:i:23 XC:f:0.916667	5843	incomplete	Y	10		-	-	-	-	-	-	-	-	-	-	-	-	-	-
chromosome	H1_13_bwa_racon	chromosome	-	-	contig_1778 LN:i:3792 RC:i:78 XC:f:1.000000	3792	incomplete	Y	18		-	-	-	-	-	-	-	-	-	-	-	-	-	-
chromosome	H1_13_bwa_racon	chromosome	-	-	contig_1779 LN:i:2011 RC:i:9 XC:f:1.000000	2011	circular	Y	8		-	-	-	-	-	-	-	-	-	-	-	-	-	-
chromosome	H1_13_bwa_racon	chromosome	-	-	contig_178 LN:i:7012 RC:i:20 XC:f:0.933333	7012	circular	N	5		-	-	-	-	-	-	-	-	-	-	-	-	-	-
chromosome	H1_13_bwa_racon	chromosome	-	-	contig_1780 LN:i:2470 RC:i:116 XC:f:1.000000	2470	incomplete	Y	16		-	-	-	-	-	-	-	-	-	-	-	-	-	-
chromosome	H1_13_bwa_racon	chromosome	-	-	contig_1781 LN:i:3764 RC:i:175 XC:f:1.000000	3764	incomplete	Y	11		-	-	-	-	-	-	-	-	-	-	-	-	-	-
chromosome	H1_13_bwa_racon	chromosome	-	-	contig_1782 LN:i:5505 RC:i:207 XC:f:1.000000	5505	incomplete	Y	38		-	-	-	-	-	-	-	-	-	-	-	-	-	-
chromosome	H1_13_bwa_racon	chromosome	-	-	contig_1783 LN:i:4424 RC:i:19 XC:f:1.000000	4424	incomplete	Y	17		-	-	-	-	-	-	-	-	-	-	-	-	-	-
chromosome	H1_13_bwa_racon	chromosome	-	-	contig_1784 LN:i:3223 RC:i:68 XC:f:1.000000	3223	incomplete	Y	14		-	-	-	-	-	-	-	-	-	-	-	-	-	-
chromosome	H1_13_bwa_racon	chromosome	-	-	contig_1785 LN:i:5864 RC:i:78 XC:f:1.000000	5864	incomplete	Y	14		-	-	-	-	-	-	-	-	-	-	-	-	-	-
chromosome	H1_13_bwa_racon	chromosome	-	-	contig_1786 LN:i:1874 RC:i:12 XC:f:1.000000	1874	incomplete	Y	26		-	-	-	-	-	-	-	-	-	-	-	-	-	-
chromosome	H1_13_bwa_racon	chromosome	-	-	contig_1787 LN:i:4049 RC:i:315 XC:f:1.000000	4049	incomplete	Y	79		-	-	-	-	-	-	-	-	-	-	-	-	-	-
chromosome	H1_13_bwa_racon	chromosome	-	-	contig_1788 LN:i:6265 RC:i:45 XC:f:1.000000	6265	incomplete	Y	22		-	-	-	-	-	-	-	-	-	-	-	-	-	-
chromosome	H1_13_bwa_racon	chromosome	-	-	contig_1789 LN:i:5560 RC:i:6 XC:f:1.000000	5560	incomplete	N	5		-	-	-	-	-	-	-	-	-	-	-	-	-	-
chromosome	H1_13_bwa_racon	chromosome	-	-	contig_179 LN:i:6798 RC:i:32 XC:f:1.000000	6798	incomplete	N	9		-	-	-	-	-	-	-	-	-	-	-	-	-	-
chromosome	H1_13_bwa_racon	chromosome	-	-	contig_1790 LN:i:6644 RC:i:139 XC:f:0.941176	6644	incomplete	Y	11		-	-	-	-	-	-	-	-	-	-	-	-	-	-
chromosome	H1_13_bwa_racon	chromosome	-	-	contig_1791 LN:i:5920 RC:i:36 XC:f:0.916667	5920	incomplete	Y	14		-	-	-	-	-	-	-	-	-	-	-	-	-	-
chromosome	H1_13_bwa_racon	chromosome	-	-	contig_1792 LN:i:4874 RC:i:61 XC:f:1.000000	4874	incomplete	Y	11		-	-	-	-	-	-	-	-	-	-	-	-	-	-
chromosome	H1_13_bwa_racon	chromosome	-	-	contig_1793 LN:i:7987 RC:i:18 XC:f:1.000000	7987	incomplete	N	8		-	-	-	-	-	-	-	-	-	-	-	-	-	-
chromosome	H1_13_bwa_racon	chromosome	-	-	contig_1794 LN:i:3294 RC:i:176 XC:f:1.000000	3294	incomplete	Y	12		-	-	-	-	-	-	-	-	-	-	-	-	-	-
chromosome	H1_13_bwa_racon	chromosome	-	-	contig_1795 LN:i:5075 RC:i:64 XC:f:1.000000	5075	incomplete	Y	22		-	-	-	-	-	-	-	-	-	-	-	-	-	-
chromosome	H1_13_bwa_racon	chromosome	-	-	contig_1796 LN:i:1740 RC:i:14 XC:f:1.000000	1740	incomplete	N	20		-	-	-	-	-	-	-	-	-	-	-	-	-	-
chromosome	H1_13_bwa_racon	chromosome	-	-	contig_1797 LN:i:6224 RC:i:30 XC:f:0.923077	6224	incomplete	Y	4		-	-	-	-	-	-	-	-	-	-	-	-	-	-
chromosome	H1_13_bwa_racon	chromosome	-	-	contig_1798 LN:i:7810 RC:i:14 XC:f:0.812500	7810	circular	N	4		-	-	-	-	-	-	-	-	-	-	-	-	-	-
chromosome	H1_13_bwa_racon	chromosome	-	-	contig_1799 LN:i:3990 RC:i:51 XC:f:1.000000	3990	incomplete	Y	14		-	-	-	-	-	-	-	-	-	-	-	-	-	-
chromosome	H1_13_bwa_racon	chromosome	-	-	contig_18 LN:i:8001 RC:i:42 XC:f:1.000000	8001	incomplete	N	11		-	-	-	-	-	-	-	-	-	-	-	-	-	-
chromosome	H1_13_bwa_racon	chromosome	-	-	contig_1800 LN:i:3909 RC:i:33 XC:f:1.000000	3909	incomplete	Y	16		-	-	-	-	-	-	-	-	-	-	-	-	-	-
chromosome	H1_13_bwa_racon	chromosome	-	-	contig_1801 LN:i:4986 RC:i:32 XC:f:1.000000	4986	incomplete	Y	15		-	-	-	-	-	-	-	-	-	-	-	-	-	-
chromosome	H1_13_bwa_racon	chromosome	-	-	contig_1803 LN:i:5768 RC:i:21 XC:f:0.666667	5768	incomplete	Y	6		-	-	-	-	-	-	-	-	-	-	-	-	-	-
chromosome	H1_13_bwa_racon	chromosome	-	-	contig_1804 LN:i:7175 RC:i:87 XC:f:1.000000	7175	incomplete	Y	28		-	-	-	-	-	-	-	-	-	-	-	-	-	-
chromosome	H1_13_bwa_racon	chromosome	-	-	contig_1805 LN:i:4923 RC:i:333 XC:f:1.000000	4923	incomplete	Y	43		-	-	-	-	-	-	-	-	-	-	-	-	-	-
chromosome	H1_13_bwa_racon	chromosome	-	-	contig_1806 LN:i:6744 RC:i:16 XC:f:0.928571	6744	incomplete	Y	4		-	-	-	-	-	-	-	-	-	-	-	-	-	-
chromosome	H1_13_bwa_racon	chromosome	-	-	contig_1807 LN:i:2625 RC:i:103 XC:f:1.000000	2625	incomplete	Y	13		-	-	-	-	-	-	-	-	-	-	-	-	-	-
chromosome	H1_13_bwa_racon	chromosome	-	-	contig_1808 LN:i:5220 RC:i:27 XC:f:1.000000	5220	incomplete	Y	7		-	-	-	-	-	-	-	-	-	-	-	-	-	-
chromosome	H1_13_bwa_racon	chromosome	-	-	contig_1809 LN:i:6800 RC:i:32 XC:f:0.933333	6800	incomplete	Y	9		-	-	-	-	-	-	-	-	-	-	-	-	-	-
chromosome	H1_13_bwa_racon	chromosome	-	-	contig_1810 LN:i:5685 RC:i:23 XC:f:1.000000	5685	incomplete	Y	8		-	-	-	-	-	-	-	-	-	-	-	-	-	-
chromosome	H1_13_bwa_racon	chromosome	-	-	contig_1811 LN:i:7844 RC:i:77 XC:f:1.000000	7844	incomplete	Y	19		-	-	-	-	-	-	-	-	-	-	-	-	-	-
chromosome	H1_13_bwa_racon	chromosome	-	-	contig_1812 LN:i:5014 RC:i:23 XC:f:1.000000	5014	incomplete	Y	10		-	-	-	-	-	-	-	-	-	-	-	-	-	-
chromosome	H1_13_bwa_racon	chromosome	-	-	contig_1813 LN:i:4727 RC:i:21 XC:f:1.000000	4727	incomplete	Y	6		-	-	-	-	-	-	-	-	-	-	-	-	-	-
chromosome	H1_13_bwa_racon	chromosome	-	-	contig_1814 LN:i:2635 RC:i:98 XC:f:1.000000	2635	incomplete	Y	17		-	-	-	-	-	-	-	-	-	-	-	-	-	-
chromosome	H1_13_bwa_racon	chromosome	-	-	contig_1815 LN:i:7098 RC:i:6 XC:f:0.533333	7098	incomplete	N	4		-	-	-	-	-	-	-	-	-	-	-	-	-	-
chromosome	H1_13_bwa_racon	chromosome	-	-	contig_1816 LN:i:1955 RC:i:32 XC:f:1.000000	1955	incomplete	Y	31		-	-	-	-	-	-	-	-	-	-	-	-	-	-
chromosome	H1_13_bwa_racon	chromosome	-	-	contig_1817 LN:i:5881 RC:i:21 XC:f:1.000000	5881	incomplete	Y	5		-	-	-	-	-	-	-	-	-	-	-	-	-	-
chromosome	H1_13_bwa_racon	chromosome	-	-	contig_1818 LN:i:1304 RC:i:10 XC:f:1.000000	1304	circular	Y	13		-	-	-	-	-	-	-	-	-	-	-	-	-	-
chromosome	H1_13_bwa_racon	chromosome	-	-	contig_182 LN:i:4129 RC:i:22 XC:f:1.000000	4129	incomplete	Y	16		-	-	-	-	-	-	-	-	-	-	-	-	-	-
chromosome	H1_13_bwa_racon	chromosome	-	-	contig_184 LN:i:1366 RC:i:110 XC:f:1.000000	1366	circular	N	125		-	-	-	-	-	-	-	-	-	-	-	-	-	-
chromosome	H1_13_bwa_racon	chromosome	-	-	contig_186 LN:i:437 RC:i:8 XC:f:0.500000	437	incomplete	N	8		-	-	-	-	-	-	-	-	-	-	-	-	-	-
chromosome	H1_13_bwa_racon	chromosome	-	-	contig_187 LN:i:1100 RC:i:31 XC:f:1.000000	1100	incomplete	N	66		-	-	-	-	-	-	-	-	-	-	-	-	-	-
chromosome	H1_13_bwa_racon	chromosome	-	-	contig_188 LN:i:5475 RC:i:11 XC:f:0.818182	5475	incomplete	N	4		-	-	-	-	-	-	-	-	-	-	-	-	-	-
chromosome	H1_13_bwa_racon	chromosome	-	-	contig_189 LN:i:1451 RC:i:262 XC:f:1.000000	1451	incomplete	N	27		-	-	-	-	-	-	-	-	-	-	-	-	-	-
chromosome	H1_13_bwa_racon	chromosome	-	-	contig_190 LN:i:3573 RC:i:2 XC:f:1.000000	3573	incomplete	Y	6		-	-	-	-	-	-	-	-	-	-	-	-	-	-
chromosome	H1_13_bwa_racon	chromosome	-	-	contig_191 LN:i:9224 RC:i:11 XC:f:0.736842	9224	circular	N	4		-	-	-	-	-	-	-	-	-	-	-	-	-	-
chromosome	H1_13_bwa_racon	chromosome	-	-	contig_192 LN:i:9370 RC:i:127 XC:f:0.950000	9370	incomplete	N	33		-	-	-	-	-	-	-	-	-	-	-	-	-	-
chromosome	H1_13_bwa_racon	chromosome	-	-	contig_193 LN:i:3301 RC:i:53 XC:f:1.000000	3301	incomplete	N	32		-	-	-	-	-	-	-	-	-	-	-	-	-	-
chromosome	H1_13_bwa_racon	chromosome	-	-	contig_194 LN:i:3157 RC:i:40 XC:f:1.000000	3157	incomplete	Y	20		-	-	-	-	-	-	-	-	-	-	-	-	-	-
chromosome	H1_13_bwa_racon	chromosome	-	-	contig_195 LN:i:2179 RC:i:10 XC:f:0.800000	2179	incomplete	Y	7		-	-	-	-	-	-	-	-	-	-	-	-	-	-
chromosome	H1_13_bwa_racon	chromosome	-	-	contig_196 LN:i:7385 RC:i:2 XC:f:1.000000	7385	incomplete	N	6		-	-	-	-	-	-	-	-	-	-	-	-	-	-
chromosome	H1_13_bwa_racon	chromosome	-	-	contig_198 LN:i:1796 RC:i:17 XC:f:0.600000	1796	incomplete	N	6		-	-	-	-	-	-	-	-	-	-	-	-	-	-
chromosome	H1_13_bwa_racon	chromosome	-	-	contig_199 LN:i:6374 RC:i:183 XC:f:0.933333	6374	incomplete	N	15		-	-	-	-	-	-	-	-	-	-	-	-	-	-
plasmid	H1_13_bwa_racon	chromosome	-	-	contig_2 LN:i:480 RC:i:14 XC:f:1.000000	480	incomplete	N	494		Col(MG828)	NC_008486	-	-	-	-	-	-	-	-	-	-	-	-
chromosome	H1_13_bwa_racon	chromosome	-	-	contig_20 LN:i:923 RC:i:3 XC:f:1.000000	923	circular	N	37		-	-	-	-	-	-	-	-	-	-	-	-	-	-
chromosome	H1_13_bwa_racon	chromosome	-	-	contig_200 LN:i:2478 RC:i:14 XC:f:1.000000	2478	incomplete	Y	19		-	-	-	-	-	-	-	-	-	-	-	-	-	-
chromosome	H1_13_bwa_racon	chromosome	-	-	contig_201 LN:i:3898 RC:i:120 XC:f:1.000000	3898	incomplete	N	30		-	-	-	-	-	-	-	-	-	-	-	-	-	-
chromosome	H1_13_bwa_racon	chromosome	-	-	contig_202 LN:i:2199 RC:i:11 XC:f:1.000000	2199	incomplete	N	7		-	-	-	-	-	-	-	-	-	-	-	-	-	-
chromosome	H1_13_bwa_racon	chromosome	-	-	contig_203 LN:i:2584 RC:i:6 XC:f:1.000000	2584	incomplete	N	3		-	-	-	-	-	-	-	-	-	-	-	-	-	-
chromosome	H1_13_bwa_racon	chromosome	-	-	contig_204 LN:i:5139 RC:i:44 XC:f:0.916667	5139	incomplete	N	9		-	-	-	-	-	-	-	-	-	-	-	-	-	-
chromosome	H1_13_bwa_racon	chromosome	-	-	contig_205 LN:i:1781 RC:i:7 XC:f:1.000000	1781	circular	Y	17		-	-	-	-	-	-	-	-	-	-	-	-	-	-
chromosome	H1_13_bwa_racon	chromosome	-	-	contig_206 LN:i:1928 RC:i:27 XC:f:1.000000	1928	incomplete	N	16		-	-	-	-	-	-	-	-	-	-	-	-	-	-
chromosome	H1_13_bwa_racon	chromosome	-	-	contig_207 LN:i:5698 RC:i:25 XC:f:1.000000	5698	incomplete	Y	11		-	-	-	-	-	-	-	-	-	-	-	-	-	-
chromosome	H1_13_bwa_racon	chromosome	-	-	contig_208 LN:i:2779 RC:i:16 XC:f:1.000000	2779	incomplete	Y	16		-	-	-	-	-	-	-	-	-	-	-	-	-	-
chromosome	H1_13_bwa_racon	chromosome	-	-	contig_209 LN:i:2666 RC:i:7 XC:f:1.000000	2666	circular	Y	8		-	-	-	-	-	-	-	-	-	-	-	-	-	-
chromosome	H1_13_bwa_racon	chromosome	-	-	contig_21 LN:i:1624 RC:i:22 XC:f:1.000000	1624	circular	Y	20		-	-	-	-	-	-	-	-	-	-	-	-	-	-
chromosome	H1_13_bwa_racon	chromosome	-	-	contig_210 LN:i:1728 RC:i:23 XC:f:1.000000	1728	incomplete	Y	4		-	-	-	-	-	-	-	-	-	-	-	-	-	-
chromosome	H1_13_bwa_racon	chromosome	-	-	contig_211 LN:i:12093 RC:i:369 XC:f:1.000000	12093	incomplete	N	60		-	-	-	-	-	-	-	-	-	-	-	-	-	-
chromosome	H1_13_bwa_racon	chromosome	-	-	contig_212 LN:i:6009 RC:i:54 XC:f:0.923077	6009	incomplete	N	16		-	-	-	-	-	-	-	-	-	-	-	-	-	-
chromosome	H1_13_bwa_racon	chromosome	-	-	contig_213 LN:i:4002 RC:i:136 XC:f:1.000000	4002	incomplete	N	66		-	-	-	-	-	-	-	-	-	-	-	-	-	-
chromosome	H1_13_bwa_racon	chromosome	-	-	contig_215 LN:i:6287 RC:i:24 XC:f:1.000000	6287	incomplete	N	8		-	-	-	-	-	-	-	-	-	-	-	-	-	-
chromosome	H1_13_bwa_racon	chromosome	-	-	contig_216 LN:i:3399 RC:i:31 XC:f:0.857143	3399	incomplete	N	15		-	-	-	-	-	-	-	-	-	-	-	-	-	-
chromosome	H1_13_bwa_racon	chromosome	-	-	contig_217 LN:i:689 RC:i:2 XC:f:0.500000	689	incomplete	N	9		-	-	-	-	-	-	-	-	-	-	-	-	-	-
chromosome	H1_13_bwa_racon	chromosome	-	-	contig_218 LN:i:6928 RC:i:129 XC:f:1.000000	6928	circular	N	28		-	-	-	-	-	-	-	-	-	-	-	-	-	-
chromosome	H1_13_bwa_racon	chromosome	-	-	contig_219 LN:i:4088 RC:i:4 XC:f:0.888889	4088	incomplete	N	5		-	-	-	-	-	-	-	-	-	-	-	-	-	-
chromosome	H1_13_bwa_racon	chromosome	-	-	contig_22 LN:i:6294 RC:i:689 XC:f:1.000000	6294	incomplete	N	49		-	-	-	-	-	-	-	-	-	-	-	-	-	-
chromosome	H1_13_bwa_racon	chromosome	-	-	contig_220 LN:i:4567 RC:i:179 XC:f:1.000000	4567	incomplete	N	27		-	-	-	-	-	-	-	-	-	-	-	-	-	-
chromosome	H1_13_bwa_racon	chromosome	-	-	contig_222 LN:i:4388 RC:i:261 XC:f:1.000000	4388	circular	N	54		-	-	-	-	-	-	-	-	-	-	-	-	-	-
chromosome	H1_13_bwa_racon	chromosome	-	-	contig_223 LN:i:9023 RC:i:443 XC:f:1.000000	9023	circular	N	87		-	-	-	-	-	-	-	-	-	-	-	-	-	-
chromosome	H1_13_bwa_racon	chromosome	-	-	contig_224 LN:i:954 RC:i:23 XC:f:1.000000	954	incomplete	N	18		-	-	-	-	-	-	-	-	-	-	-	-	-	-
chromosome	H1_13_bwa_racon	chromosome	-	-	contig_225 LN:i:375 RC:i:3 XC:f:1.000000	375	incomplete	N	7		-	-	-	-	-	-	-	-	-	-	-	-	-	-
chromosome	H1_13_bwa_racon	chromosome	-	-	contig_226 LN:i:611 RC:i:2 XC:f:0.500000	611	incomplete	N	26		-	-	-	-	-	-	-	-	-	-	-	-	-	-
chromosome	H1_13_bwa_racon	chromosome	-	-	contig_227 LN:i:620 RC:i:16 XC:f:1.000000	620	incomplete	N	22		-	-	-	-	-	-	-	-	-	-	-	-	-	-
chromosome	H1_13_bwa_racon	chromosome	-	-	contig_228 LN:i:633 RC:i:4 XC:f:1.000000	633	incomplete	N	13		-	-	-	-	-	-	-	-	-	-	-	-	-	-
chromosome	H1_13_bwa_racon	chromosome	-	-	contig_229 LN:i:4504 RC:i:12 XC:f:1.000000	4504	circular	Y	9		-	-	-	-	-	-	-	-	-	-	-	-	-	-
chromosome	H1_13_bwa_racon	chromosome	-	-	contig_23 LN:i:3779 RC:i:34 XC:f:1.000000	3779	incomplete	N	8		-	-	-	-	-	-	-	-	-	-	-	-	-	-
chromosome	H1_13_bwa_racon	chromosome	-	-	contig_231 LN:i:7719 RC:i:12 XC:f:0.812500	7719	incomplete	Y	4		-	-	-	-	-	-	-	-	-	-	-	-	-	-
chromosome	H1_13_bwa_racon	chromosome	-	-	contig_232 LN:i:3250 RC:i:21 XC:f:1.000000	3250	incomplete	N	7		-	-	-	-	-	-	-	-	-	-	-	-	-	-
chromosome	H1_13_bwa_racon	chromosome	-	-	contig_233 LN:i:5026 RC:i:66 XC:f:1.000000	5026	circular	N	27		-	-	-	-	-	-	-	-	-	-	-	-	-	-
chromosome	H1_13_bwa_racon	chromosome	-	-	contig_234 LN:i:2748 RC:i:4 XC:f:1.000000	2748	circular	N	7		-	-	-	-	-	-	-	-	-	-	-	-	-	-
chromosome	H1_13_bwa_racon	chromosome	-	-	contig_235 LN:i:2333 RC:i:33 XC:f:1.000000	2333	incomplete	N	19		-	-	-	-	-	-	-	-	-	-	-	-	-	-
chromosome	H1_13_bwa_racon	chromosome	-	-	contig_236 LN:i:2762 RC:i:38 XC:f:0.833333	2762	incomplete	N	20		-	-	-	-	-	-	-	-	-	-	-	-	-	-
chromosome	H1_13_bwa_racon	chromosome	-	-	contig_237 LN:i:808 RC:i:9 XC:f:1.000000	808	incomplete	N	26		-	-	-	-	-	-	-	-	-	-	-	-	-	-
chromosome	H1_13_bwa_racon	chromosome	-	-	contig_238 LN:i:523 RC:i:4 XC:f:1.000000	523	incomplete	N	47		-	-	-	-	-	-	-	-	-	-	-	-	-	-
chromosome	H1_13_bwa_racon	chromosome	-	-	contig_24 LN:i:7313 RC:i:216 XC:f:1.000000	7313	incomplete	Y	20		-	-	-	-	-	-	-	-	-	-	-	-	-	-
chromosome	H1_13_bwa_racon	chromosome	-	-	contig_240 LN:i:2214 RC:i:3 XC:f:1.000000	2214	circular	N	11		-	-	-	-	-	-	-	-	-	-	-	-	-	-
chromosome	H1_13_bwa_racon	chromosome	-	-	contig_241 LN:i:2432 RC:i:10 XC:f:1.000000	2432	incomplete	Y	8		-	-	-	-	-	-	-	-	-	-	-	-	-	-
chromosome	H1_13_bwa_racon	chromosome	-	-	contig_242 LN:i:1882 RC:i:76 XC:f:0.800000	1882	incomplete	N	32		-	-	-	-	-	-	-	-	-	-	-	-	-	-
chromosome	H1_13_bwa_racon	chromosome	-	-	contig_244 LN:i:20818 RC:i:736 XC:f:1.000000	20818	incomplete	N	65		-	-	-	-	-	-	-	-	-	-	-	-	-	-
plasmid	H1_13_bwa_racon	plasmid	AF455	-	contig_247 LN:i:1834 RC:i:108 XC:f:1.000000	1834	incomplete	N	481		-	-	-	-	-	-	-	-	-	CP004351	0.0405854	Corynebacterium casei LMG S-19264	-	-
plasmid	H1_13_bwa_racon	plasmid	AF455	-	contig_248 LN:i:2526 RC:i:264 XC:f:1.000000	2526	circular	N	251		rep_cluster_1838	001264__NC_002099_00003	-	-	-	-	-	-	-	CP004351	0.0414262	Corynebacterium casei LMG S-19264	-	-
chromosome	H1_13_bwa_racon	chromosome	-	-	contig_249 LN:i:6480 RC:i:2 XC:f:0.428571	6480	incomplete	N	3		-	-	-	-	-	-	-	-	-	-	-	-	-	-
chromosome	H1_13_bwa_racon	chromosome	-	-	contig_25 LN:i:6353 RC:i:181 XC:f:1.000000	6353	incomplete	N	43		-	-	-	-	-	-	-	-	-	-	-	-	-	-
chromosome	H1_13_bwa_racon	chromosome	-	-	contig_250 LN:i:5044 RC:i:39 XC:f:1.000000	5044	incomplete	N	17		-	-	-	-	-	-	-	-	-	-	-	-	-	-
chromosome	H1_13_bwa_racon	chromosome	-	-	contig_251 LN:i:4715 RC:i:43 XC:f:1.000000	4715	incomplete	N	25		-	-	-	-	-	-	-	-	-	-	-	-	-	-
chromosome	H1_13_bwa_racon	chromosome	-	-	contig_253 LN:i:8265 RC:i:80 XC:f:1.000000	8265	incomplete	N	19		-	-	-	-	-	-	-	-	-	-	-	-	-	-
chromosome	H1_13_bwa_racon	chromosome	-	-	contig_254 LN:i:1892 RC:i:74 XC:f:1.000000	1892	incomplete	N	8		-	-	-	-	-	-	-	-	-	-	-	-	-	-
chromosome	H1_13_bwa_racon	chromosome	-	-	contig_255 LN:i:3924 RC:i:6 XC:f:1.000000	3924	incomplete	N	3		-	-	-	-	-	-	-	-	-	-	-	-	-	-
chromosome	H1_13_bwa_racon	chromosome	-	-	contig_256 LN:i:4130 RC:i:238 XC:f:1.000000	4130	incomplete	N	50		-	-	-	-	-	-	-	-	-	-	-	-	-	-
chromosome	H1_13_bwa_racon	chromosome	-	-	contig_257 LN:i:1469 RC:i:29 XC:f:1.000000	1469	incomplete	N	22		-	-	-	-	-	-	-	-	-	-	-	-	-	-
chromosome	H1_13_bwa_racon	chromosome	-	-	contig_258 LN:i:2060 RC:i:13 XC:f:1.000000	2060	incomplete	N	11		-	-	-	-	-	-	-	-	-	-	-	-	-	-
chromosome	H1_13_bwa_racon	chromosome	-	-	contig_259 LN:i:8619 RC:i:394 XC:f:1.000000	8619	incomplete	N	28		-	-	-	-	-	-	-	-	-	-	-	-	-	-
chromosome	H1_13_bwa_racon	chromosome	-	-	contig_26 LN:i:4336 RC:i:4 XC:f:0.444444	4336	incomplete	Y	4		-	-	-	-	-	-	-	-	-	-	-	-	-	-
chromosome	H1_13_bwa_racon	chromosome	-	-	contig_260 LN:i:3725 RC:i:335 XC:f:1.000000	3725	incomplete	N	114		-	-	-	-	-	-	-	-	-	-	-	-	-	-
chromosome	H1_13_bwa_racon	chromosome	-	-	contig_261 LN:i:548 RC:i:2 XC:f:0.500000	548	incomplete	N	11		-	-	-	-	-	-	-	-	-	-	-	-	-	-
chromosome	H1_13_bwa_racon	chromosome	-	-	contig_262 LN:i:2421 RC:i:9 XC:f:1.000000	2421	circular	N	11		-	-	-	-	-	-	-	-	-	-	-	-	-	-
chromosome	H1_13_bwa_racon	chromosome	-	-	contig_263 LN:i:4386 RC:i:11 XC:f:1.000000	4386	incomplete	N	6		-	-	-	-	-	-	-	-	-	-	-	-	-	-
chromosome	H1_13_bwa_racon	chromosome	-	-	contig_264 LN:i:12993 RC:i:673 XC:f:1.000000	12993	circular	N	22		-	-	-	-	-	-	-	-	-	-	-	-	-	-
chromosome	H1_13_bwa_racon	chromosome	-	-	contig_265 LN:i:2346 RC:i:9 XC:f:1.000000	2346	incomplete	N	10		-	-	-	-	-	-	-	-	-	-	-	-	-	-
chromosome	H1_13_bwa_racon	chromosome	-	-	contig_266 LN:i:1135 RC:i:17 XC:f:1.000000	1135	incomplete	N	5		-	-	-	-	-	-	-	-	-	-	-	-	-	-
chromosome	H1_13_bwa_racon	chromosome	-	-	contig_267 LN:i:505 RC:i:88 XC:f:0.500000	505	circular	Y	165		-	-	-	-	-	-	-	-	-	-	-	-	-	-
chromosome	H1_13_bwa_racon	chromosome	-	-	contig_268 LN:i:551 RC:i:19 XC:f:1.000000	551	circular	N	164		-	-	-	-	-	-	-	-	-	-	-	-	-	-
chromosome	H1_13_bwa_racon	chromosome	-	-	contig_269 LN:i:809 RC:i:49 XC:f:1.000000	809	incomplete	N	189		-	-	-	-	-	-	-	-	-	-	-	-	-	-
chromosome	H1_13_bwa_racon	chromosome	-	-	contig_270 LN:i:1378 RC:i:341 XC:f:1.000000	1378	incomplete	N	528		-	-	-	-	-	-	-	-	-	-	-	-	-	-
chromosome	H1_13_bwa_racon	chromosome	-	-	contig_271 LN:i:2850 RC:i:4 XC:f:1.000000	2850	incomplete	N	3		-	-	-	-	-	-	-	-	-	-	-	-	-	-
chromosome	H1_13_bwa_racon	chromosome	-	-	contig_272 LN:i:2722 RC:i:57 XC:f:1.000000	2722	incomplete	N	20		-	-	-	-	-	-	-	-	-	-	-	-	-	-
chromosome	H1_13_bwa_racon	chromosome	-	-	contig_273 LN:i:1945 RC:i:111 XC:f:1.000000	1945	incomplete	N	85		-	-	-	-	-	-	-	-	-	-	-	-	-	-
chromosome	H1_13_bwa_racon	chromosome	-	-	contig_274 LN:i:8350 RC:i:111 XC:f:1.000000	8350	incomplete	Y	23		-	-	-	-	-	-	-	-	-	-	-	-	-	-
chromosome	H1_13_bwa_racon	chromosome	-	-	contig_275 LN:i:811 RC:i:16 XC:f:1.000000	811	incomplete	Y	31		-	-	-	-	-	-	-	-	-	-	-	-	-	-
chromosome	H1_13_bwa_racon	chromosome	-	-	contig_276 LN:i:2543 RC:i:3 XC:f:0.833333	2543	incomplete	N	3		-	-	-	-	-	-	-	-	-	-	-	-	-	-
chromosome	H1_13_bwa_racon	chromosome	-	-	contig_278 LN:i:6715 RC:i:159 XC:f:1.000000	6715	incomplete	N	33		-	-	-	-	-	-	-	-	-	-	-	-	-	-
chromosome	H1_13_bwa_racon	chromosome	-	-	contig_279 LN:i:3821 RC:i:42 XC:f:0.777778	3821	incomplete	N	14		-	-	-	-	-	-	-	-	-	-	-	-	-	-
chromosome	H1_13_bwa_racon	chromosome	-	-	contig_28 LN:i:6908 RC:i:148 XC:f:1.000000	6908	circular	N	61		-	-	-	-	-	-	-	-	-	-	-	-	-	-
chromosome	H1_13_bwa_racon	chromosome	-	-	contig_280 LN:i:1916 RC:i:2 XC:f:1.000000	1916	circular	Y	8		-	-	-	-	-	-	-	-	-	-	-	-	-	-
chromosome	H1_13_bwa_racon	chromosome	-	-	contig_281 LN:i:3556 RC:i:41 XC:f:1.000000	3556	incomplete	N	17		-	-	-	-	-	-	-	-	-	-	-	-	-	-
chromosome	H1_13_bwa_racon	chromosome	-	-	contig_282 LN:i:3827 RC:i:16 XC:f:1.000000	3827	incomplete	N	5		-	-	-	-	-	-	-	-	-	-	-	-	-	-
chromosome	H1_13_bwa_racon	chromosome	-	-	contig_283 LN:i:9243 RC:i:66 XC:f:1.000000	9243	incomplete	N	14		-	-	-	-	-	-	-	-	-	-	-	-	-	-
chromosome	H1_13_bwa_racon	chromosome	-	-	contig_284 LN:i:6114 RC:i:540 XC:f:1.000000	6114	circular	N	115		-	-	-	-	-	-	-	-	-	-	-	-	-	-
chromosome	H1_13_bwa_racon	chromosome	-	-	contig_285 LN:i:2328 RC:i:42 XC:f:1.000000	2328	incomplete	Y	20		-	-	-	-	-	-	-	-	-	-	-	-	-	-
chromosome	H1_13_bwa_racon	chromosome	-	-	contig_286 LN:i:6004 RC:i:41 XC:f:1.000000	6004	incomplete	N	8		-	-	-	-	-	-	-	-	-	-	-	-	-	-
chromosome	H1_13_bwa_racon	chromosome	-	-	contig_287 LN:i:1905 RC:i:26 XC:f:1.000000	1905	incomplete	N	7		-	-	-	-	-	-	-	-	-	-	-	-	-	-
chromosome	H1_13_bwa_racon	chromosome	-	-	contig_288 LN:i:3581 RC:i:29 XC:f:1.000000	3581	incomplete	N	12		-	-	-	-	-	-	-	-	-	-	-	-	-	-
chromosome	H1_13_bwa_racon	chromosome	-	-	contig_289 LN:i:629 RC:i:27 XC:f:1.000000	629	incomplete	N	83		-	-	-	-	-	-	-	-	-	-	-	-	-	-
chromosome	H1_13_bwa_racon	chromosome	-	-	contig_290 LN:i:574 RC:i:21 XC:f:1.000000	574	incomplete	N	74		-	-	-	-	-	-	-	-	-	-	-	-	-	-
chromosome	H1_13_bwa_racon	chromosome	-	-	contig_291 LN:i:1057 RC:i:26 XC:f:1.000000	1057	incomplete	N	36		-	-	-	-	-	-	-	-	-	-	-	-	-	-
chromosome	H1_13_bwa_racon	chromosome	-	-	contig_292 LN:i:6593 RC:i:76 XC:f:1.000000	6593	incomplete	N	12		-	-	-	-	-	-	-	-	-	-	-	-	-	-
chromosome	H1_13_bwa_racon	chromosome	-	-	contig_294 LN:i:2545 RC:i:50 XC:f:1.000000	2545	incomplete	Y	43		-	-	-	-	-	-	-	-	-	-	-	-	-	-
chromosome	H1_13_bwa_racon	chromosome	-	-	contig_295 LN:i:3369 RC:i:13 XC:f:1.000000	3369	incomplete	Y	11		-	-	-	-	-	-	-	-	-	-	-	-	-	-
chromosome	H1_13_bwa_racon	chromosome	-	-	contig_296 LN:i:2647 RC:i:4 XC:f:1.000000	2647	incomplete	N	4		-	-	-	-	-	-	-	-	-	-	-	-	-	-
chromosome	H1_13_bwa_racon	chromosome	-	-	contig_297 LN:i:2755 RC:i:62 XC:f:1.000000	2755	incomplete	N	25		-	-	-	-	-	-	-	-	-	-	-	-	-	-
chromosome	H1_13_bwa_racon	chromosome	-	-	contig_298 LN:i:4199 RC:i:38 XC:f:1.000000	4199	incomplete	N	6		-	-	-	-	-	-	-	-	-	-	-	-	-	-
plasmid	H1_13_bwa_racon	plasmid	AA583	-	contig_299 LN:i:10344 RC:i:430 XC:f:1.000000	10344	incomplete	N	73		-	-	MOBP	NC_019076_00002	-	-	-	-	-	CP021135	0.0556462	Pseudomonas fragi	-	-
chromosome	H1_13_bwa_racon	chromosome	-	-	contig_30 LN:i:2322 RC:i:19 XC:f:1.000000	2322	incomplete	N	13		-	-	-	-	-	-	-	-	-	-	-	-	-	-
plasmid	H1_13_bwa_racon	chromosome	-	-	contig_301 LN:i:1948 RC:i:100 XC:f:1.000000	1948	incomplete	N	96		-	-	MOBP,MOBP	CP043517_00004,LT985292_00003	-	-	-	-	-	-	-	-	-	-
chromosome	H1_13_bwa_racon	chromosome	-	-	contig_302 LN:i:7752 RC:i:5 XC:f:0.687500	7752	incomplete	N	7		-	-	-	-	-	-	-	-	-	-	-	-	-	-
chromosome	H1_13_bwa_racon	chromosome	-	-	contig_304 LN:i:6124 RC:i:23 XC:f:1.000000	6124	circular	N	12		-	-	-	-	-	-	-	-	-	-	-	-	-	-
chromosome	H1_13_bwa_racon	chromosome	-	-	contig_305 LN:i:1098 RC:i:15 XC:f:1.000000	1098	incomplete	N	24		-	-	-	-	-	-	-	-	-	-	-	-	-	-
chromosome	H1_13_bwa_racon	chromosome	-	-	contig_306 LN:i:1744 RC:i:15 XC:f:1.000000	1744	incomplete	N	19		-	-	-	-	-	-	-	-	-	-	-	-	-	-
chromosome	H1_13_bwa_racon	chromosome	-	-	contig_307 LN:i:4005 RC:i:40 XC:f:1.000000	4005	circular	N	17		-	-	-	-	-	-	-	-	-	-	-	-	-	-
chromosome	H1_13_bwa_racon	chromosome	-	-	contig_31 LN:i:12371 RC:i:143 XC:f:0.961538	12371	incomplete	N	19		-	-	-	-	-	-	-	-	-	-	-	-	-	-
plasmid	H1_13_bwa_racon	plasmid	AB238	AJ937	contig_311 LN:i:2240 RC:i:68 XC:f:1.000000	2240	incomplete	N	113		ColpVC	JX133088	-	-	-	-	MOBP	AB290882	-	AY178821	0.00208065	Salmonella enterica subsp. enterica serovar Enteritidis	-	-
plasmid	H1_13_bwa_racon	plasmid	AB238	AJ937	contig_312 LN:i:7483 RC:i:669 XC:f:1.000000	7483	circular	N	398		ColpVC	JX133088	-	-	-	-	MOBP	AB290882	-	AY178821	0.00149601	Salmonella enterica subsp. enterica serovar Enteritidis	-	-
plasmid	H1_13_bwa_racon	plasmid	AB238	AJ937	contig_313 LN:i:5192 RC:i:289 XC:f:1.000000	5192	incomplete	N	85		ColpVC	JX133088	-	-	-	-	MOBP	AB290882	-	AY178821	0.00208065	Salmonella enterica subsp. enterica serovar Enteritidis	-	-
chromosome	H1_13_bwa_racon	chromosome	-	-	contig_314 LN:i:2493 RC:i:6 XC:f:1.000000	2493	incomplete	N	10		-	-	-	-	-	-	-	-	-	-	-	-	-	-
chromosome	H1_13_bwa_racon	chromosome	-	-	contig_315 LN:i:918 RC:i:881 XC:f:1.000000	918	circular	Y	401		-	-	-	-	-	-	-	-	-	-	-	-	-	-
chromosome	H1_13_bwa_racon	chromosome	-	-	contig_316 LN:i:4011 RC:i:88 XC:f:1.000000	4011	incomplete	N	9		-	-	-	-	-	-	-	-	-	-	-	-	-	-
chromosome	H1_13_bwa_racon	chromosome	-	-	contig_317 LN:i:489 RC:i:8 XC:f:0.500000	489	incomplete	N	17		-	-	-	-	-	-	-	-	-	-	-	-	-	-
chromosome	H1_13_bwa_racon	chromosome	-	-	contig_318 LN:i:2075 RC:i:80 XC:f:1.000000	2075	incomplete	N	69		-	-	-	-	-	-	-	-	-	-	-	-	-	-
chromosome	H1_13_bwa_racon	chromosome	-	-	contig_319 LN:i:2336 RC:i:9 XC:f:1.000000	2336	incomplete	N	8		-	-	-	-	-	-	-	-	-	-	-	-	-	-
chromosome	H1_13_bwa_racon	chromosome	-	-	contig_32 LN:i:8615 RC:i:26 XC:f:1.000000	8615	incomplete	Y	16		-	-	-	-	-	-	-	-	-	-	-	-	-	-
chromosome	H1_13_bwa_racon	chromosome	-	-	contig_320 LN:i:4543 RC:i:36 XC:f:1.000000	4543	incomplete	N	15		-	-	-	-	-	-	-	-	-	-	-	-	-	-
chromosome	H1_13_bwa_racon	chromosome	-	-	contig_321 LN:i:2403 RC:i:24 XC:f:1.000000	2403	incomplete	Y	9		-	-	-	-	-	-	-	-	-	-	-	-	-	-
chromosome	H1_13_bwa_racon	chromosome	-	-	contig_322 LN:i:7704 RC:i:230 XC:f:1.000000	7704	incomplete	N	53		-	-	-	-	-	-	-	-	-	-	-	-	-	-
chromosome	H1_13_bwa_racon	chromosome	-	-	contig_323 LN:i:4348 RC:i:11 XC:f:1.000000	4348	circular	N	5		-	-	-	-	-	-	-	-	-	-	-	-	-	-
chromosome	H1_13_bwa_racon	chromosome	-	-	contig_325 LN:i:2767 RC:i:7 XC:f:1.000000	2767	incomplete	N	9		-	-	-	-	-	-	-	-	-	-	-	-	-	-
chromosome	H1_13_bwa_racon	chromosome	-	-	contig_326 LN:i:6778 RC:i:59 XC:f:1.000000	6778	incomplete	Y	9		-	-	-	-	-	-	-	-	-	-	-	-	-	-
chromosome	H1_13_bwa_racon	chromosome	-	-	contig_327 LN:i:1455 RC:i:3 XC:f:1.000000	1455	circular	Y	10		-	-	-	-	-	-	-	-	-	-	-	-	-	-
chromosome	H1_13_bwa_racon	chromosome	-	-	contig_328 LN:i:2600 RC:i:6 XC:f:1.000000	2600	incomplete	N	8		-	-	-	-	-	-	-	-	-	-	-	-	-	-
chromosome	H1_13_bwa_racon	chromosome	-	-	contig_329 LN:i:3598 RC:i:5 XC:f:1.000000	3598	incomplete	N	7		-	-	-	-	-	-	-	-	-	-	-	-	-	-
chromosome	H1_13_bwa_racon	chromosome	-	-	contig_33 LN:i:5118 RC:i:31 XC:f:0.909091	5118	incomplete	N	3		-	-	-	-	-	-	-	-	-	-	-	-	-	-
chromosome	H1_13_bwa_racon	chromosome	-	-	contig_330 LN:i:1240 RC:i:8 XC:f:1.000000	1240	circular	Y	12		-	-	-	-	-	-	-	-	-	-	-	-	-	-
chromosome	H1_13_bwa_racon	chromosome	-	-	contig_331 LN:i:8025 RC:i:132 XC:f:1.000000	8025	incomplete	N	26		-	-	-	-	-	-	-	-	-	-	-	-	-	-
chromosome	H1_13_bwa_racon	chromosome	-	-	contig_332 LN:i:4840 RC:i:70 XC:f:1.000000	4840	incomplete	N	13		-	-	-	-	-	-	-	-	-	-	-	-	-	-
chromosome	H1_13_bwa_racon	chromosome	-	-	contig_335 LN:i:1089 RC:i:4 XC:f:1.000000	1089	circular	N	12		-	-	-	-	-	-	-	-	-	-	-	-	-	-
chromosome	H1_13_bwa_racon	chromosome	-	-	contig_337 LN:i:2779 RC:i:15 XC:f:1.000000	2779	incomplete	N	8		-	-	-	-	-	-	-	-	-	-	-	-	-	-
chromosome	H1_13_bwa_racon	chromosome	-	-	contig_338 LN:i:13625 RC:i:83 XC:f:1.000000	13625	incomplete	Y	8		-	-	-	-	-	-	-	-	-	-	-	-	-	-
chromosome	H1_13_bwa_racon	chromosome	-	-	contig_339 LN:i:1883 RC:i:57 XC:f:1.000000	1883	incomplete	Y	3		-	-	-	-	-	-	-	-	-	-	-	-	-	-
chromosome	H1_13_bwa_racon	chromosome	-	-	contig_340 LN:i:2918 RC:i:14 XC:f:1.000000	2918	incomplete	N	5		-	-	-	-	-	-	-	-	-	-	-	-	-	-
chromosome	H1_13_bwa_racon	chromosome	-	-	contig_342 LN:i:2520 RC:i:10 XC:f:1.000000	2520	circular	N	19		-	-	-	-	-	-	-	-	-	-	-	-	-	-
chromosome	H1_13_bwa_racon	chromosome	-	-	contig_343 LN:i:2530 RC:i:4 XC:f:1.000000	2530	incomplete	Y	7		-	-	-	-	-	-	-	-	-	-	-	-	-	-
chromosome	H1_13_bwa_racon	chromosome	-	-	contig_348 LN:i:1828 RC:i:11 XC:f:1.000000	1828	circular	N	30		-	-	-	-	-	-	-	-	-	-	-	-	-	-
chromosome	H1_13_bwa_racon	chromosome	-	-	contig_349 LN:i:2270 RC:i:2 XC:f:1.000000	2270	circular	Y	6		-	-	-	-	-	-	-	-	-	-	-	-	-	-
chromosome	H1_13_bwa_racon	chromosome	-	-	contig_350 LN:i:3029 RC:i:26 XC:f:1.000000	3029	incomplete	N	13		-	-	-	-	-	-	-	-	-	-	-	-	-	-
chromosome	H1_13_bwa_racon	chromosome	-	-	contig_352 LN:i:8796 RC:i:93 XC:f:0.947368	8796	incomplete	N	18		-	-	-	-	-	-	-	-	-	-	-	-	-	-
chromosome	H1_13_bwa_racon	chromosome	-	-	contig_353 LN:i:557 RC:i:3 XC:f:1.000000	557	incomplete	N	5		-	-	-	-	-	-	-	-	-	-	-	-	-	-
chromosome	H1_13_bwa_racon	chromosome	-	-	contig_355 LN:i:5616 RC:i:3 XC:f:0.666667	5616	incomplete	N	4		-	-	-	-	-	-	-	-	-	-	-	-	-	-
chromosome	H1_13_bwa_racon	chromosome	-	-	contig_356 LN:i:2935 RC:i:19 XC:f:1.000000	2935	incomplete	N	11		-	-	-	-	-	-	-	-	-	-	-	-	-	-
chromosome	H1_13_bwa_racon	chromosome	-	-	contig_358 LN:i:4091 RC:i:11 XC:f:1.000000	4091	incomplete	N	15		-	-	-	-	-	-	-	-	-	-	-	-	-	-
plasmid	H1_13_bwa_racon	chromosome	-	-	contig_36 LN:i:524 RC:i:8 XC:f:1.000000	524	incomplete	N	341		-	-	MOBP	LT985292_00003	-	-	-	-	-	-	-	-	-	-
chromosome	H1_13_bwa_racon	chromosome	-	-	contig_360 LN:i:1398 RC:i:4 XC:f:1.000000	1398	incomplete	N	7		-	-	-	-	-	-	-	-	-	-	-	-	-	-
chromosome	H1_13_bwa_racon	chromosome	-	-	contig_361 LN:i:1552 RC:i:38 XC:f:0.800000	1552	incomplete	N	3		-	-	-	-	-	-	-	-	-	-	-	-	-	-
chromosome	H1_13_bwa_racon	chromosome	-	-	contig_362 LN:i:6922 RC:i:64 XC:f:0.875000	6922	incomplete	Y	10		-	-	-	-	-	-	-	-	-	-	-	-	-	-
chromosome	H1_13_bwa_racon	chromosome	-	-	contig_363 LN:i:3728 RC:i:40 XC:f:0.875000	3728	incomplete	N	9		-	-	-	-	-	-	-	-	-	-	-	-	-	-
chromosome	H1_13_bwa_racon	chromosome	-	-	contig_364 LN:i:2796 RC:i:14 XC:f:1.000000	2796	incomplete	N	6		-	-	-	-	-	-	-	-	-	-	-	-	-	-
chromosome	H1_13_bwa_racon	chromosome	-	-	contig_365 LN:i:4562 RC:i:4 XC:f:1.000000	4562	incomplete	N	6		-	-	-	-	-	-	-	-	-	-	-	-	-	-
chromosome	H1_13_bwa_racon	chromosome	-	-	contig_366 LN:i:4371 RC:i:59 XC:f:1.000000	4371	incomplete	Y	19		-	-	-	-	-	-	-	-	-	-	-	-	-	-
chromosome	H1_13_bwa_racon	chromosome	-	-	contig_367 LN:i:2568 RC:i:46 XC:f:1.000000	2568	incomplete	N	20		-	-	-	-	-	-	-	-	-	-	-	-	-	-
chromosome	H1_13_bwa_racon	chromosome	-	-	contig_368 LN:i:2570 RC:i:24 XC:f:1.000000	2570	incomplete	Y	16		-	-	-	-	-	-	-	-	-	-	-	-	-	-
chromosome	H1_13_bwa_racon	chromosome	-	-	contig_369 LN:i:5589 RC:i:245 XC:f:1.000000	5589	incomplete	N	67		-	-	-	-	-	-	-	-	-	-	-	-	-	-
chromosome	H1_13_bwa_racon	chromosome	-	-	contig_370 LN:i:2326 RC:i:3 XC:f:1.000000	2326	circular	N	7		-	-	-	-	-	-	-	-	-	-	-	-	-	-
chromosome	H1_13_bwa_racon	chromosome	-	-	contig_372 LN:i:2910 RC:i:16 XC:f:1.000000	2910	incomplete	N	18		-	-	-	-	-	-	-	-	-	-	-	-	-	-
chromosome	H1_13_bwa_racon	chromosome	-	-	contig_373 LN:i:474 RC:i:20 XC:f:1.000000	474	incomplete	N	477		-	-	-	-	-	-	-	-	-	-	-	-	-	-
chromosome	H1_13_bwa_racon	chromosome	-	-	contig_374 LN:i:502 RC:i:23 XC:f:1.000000	502	incomplete	N	18		-	-	-	-	-	-	-	-	-	-	-	-	-	-
chromosome	H1_13_bwa_racon	chromosome	-	-	contig_375 LN:i:610 RC:i:10 XC:f:1.000000	610	incomplete	N	39		-	-	-	-	-	-	-	-	-	-	-	-	-	-
chromosome	H1_13_bwa_racon	chromosome	-	-	contig_376 LN:i:512 RC:i:39 XC:f:1.000000	512	incomplete	N	101		-	-	-	-	-	-	-	-	-	-	-	-	-	-
chromosome	H1_13_bwa_racon	chromosome	-	-	contig_377 LN:i:620 RC:i:89 XC:f:1.000000	620	incomplete	N	197		-	-	-	-	-	-	-	-	-	-	-	-	-	-
chromosome	H1_13_bwa_racon	chromosome	-	-	contig_378 LN:i:534 RC:i:35 XC:f:1.000000	534	circular	N	431		-	-	-	-	-	-	-	-	-	-	-	-	-	-
chromosome	H1_13_bwa_racon	chromosome	-	-	contig_379 LN:i:6311 RC:i:3592 XC:f:1.000000	6311	incomplete	N	804		-	-	-	-	-	-	-	-	-	-	-	-	-	-
chromosome	H1_13_bwa_racon	chromosome	-	-	contig_38 LN:i:592 RC:i:2 XC:f:0.500000	592	incomplete	N	28		-	-	-	-	-	-	-	-	-	-	-	-	-	-
chromosome	H1_13_bwa_racon	chromosome	-	-	contig_380 LN:i:317 RC:i:11 XC:f:1.000000	317	incomplete	N	7		-	-	-	-	-	-	-	-	-	-	-	-	-	-
chromosome	H1_13_bwa_racon	chromosome	-	-	contig_381 LN:i:760 RC:i:23 XC:f:0.666667	760	incomplete	N	19		-	-	-	-	-	-	-	-	-	-	-	-	-	-
chromosome	H1_13_bwa_racon	chromosome	-	-	contig_382 LN:i:1360 RC:i:8 XC:f:1.000000	1360	incomplete	N	20		-	-	-	-	-	-	-	-	-	-	-	-	-	-
chromosome	H1_13_bwa_racon	chromosome	-	-	contig_383 LN:i:2786 RC:i:12 XC:f:1.000000	2786	incomplete	N	4		-	-	-	-	-	-	-	-	-	-	-	-	-	-
chromosome	H1_13_bwa_racon	chromosome	-	-	contig_384 LN:i:2785 RC:i:36 XC:f:1.000000	2785	incomplete	N	13		-	-	-	-	-	-	-	-	-	-	-	-	-	-
chromosome	H1_13_bwa_racon	chromosome	-	-	contig_385 LN:i:4769 RC:i:38 XC:f:1.000000	4769	incomplete	Y	11		-	-	-	-	-	-	-	-	-	-	-	-	-	-
chromosome	H1_13_bwa_racon	chromosome	-	-	contig_386 LN:i:5570 RC:i:7 XC:f:0.916667	5570	incomplete	Y	9		-	-	-	-	-	-	-	-	-	-	-	-	-	-
chromosome	H1_13_bwa_racon	chromosome	-	-	contig_389 LN:i:2922 RC:i:40 XC:f:1.000000	2922	incomplete	N	8		-	-	-	-	-	-	-	-	-	-	-	-	-	-
chromosome	H1_13_bwa_racon	chromosome	-	-	contig_39 LN:i:964 RC:i:4 XC:f:0.666667	964	incomplete	N	29		-	-	-	-	-	-	-	-	-	-	-	-	-	-
chromosome	H1_13_bwa_racon	chromosome	-	-	contig_390 LN:i:2934 RC:i:31 XC:f:1.000000	2934	incomplete	N	6		-	-	-	-	-	-	-	-	-	-	-	-	-	-
chromosome	H1_13_bwa_racon	chromosome	-	-	contig_391 LN:i:2680 RC:i:3 XC:f:1.000000	2680	incomplete	Y	43		-	-	-	-	-	-	-	-	-	-	-	-	-	-
chromosome	H1_13_bwa_racon	chromosome	-	-	contig_392 LN:i:648 RC:i:7 XC:f:1.000000	648	incomplete	N	5		-	-	-	-	-	-	-	-	-	-	-	-	-	-
chromosome	H1_13_bwa_racon	chromosome	-	-	contig_393 LN:i:1889 RC:i:68 XC:f:1.000000	1889	incomplete	N	17		-	-	-	-	-	-	-	-	-	-	-	-	-	-
chromosome	H1_13_bwa_racon	chromosome	-	-	contig_394 LN:i:1164 RC:i:26 XC:f:1.000000	1164	incomplete	N	19		-	-	-	-	-	-	-	-	-	-	-	-	-	-
chromosome	H1_13_bwa_racon	chromosome	-	-	contig_395 LN:i:762 RC:i:7 XC:f:1.000000	762	incomplete	N	17		-	-	-	-	-	-	-	-	-	-	-	-	-	-
chromosome	H1_13_bwa_racon	chromosome	-	-	contig_396 LN:i:7921 RC:i:39 XC:f:0.875000	7921	incomplete	N	13		-	-	-	-	-	-	-	-	-	-	-	-	-	-
chromosome	H1_13_bwa_racon	chromosome	-	-	contig_398 LN:i:4235 RC:i:400 XC:f:1.000000	4235	incomplete	N	103		-	-	-	-	-	-	-	-	-	-	-	-	-	-
chromosome	H1_13_bwa_racon	chromosome	-	-	contig_399 LN:i:8389 RC:i:861 XC:f:1.000000	8389	incomplete	N	174		-	-	-	-	-	-	-	-	-	-	-	-	-	-
chromosome	H1_13_bwa_racon	chromosome	-	-	contig_40 LN:i:962 RC:i:3 XC:f:0.500000	962	incomplete	N	88		-	-	-	-	-	-	-	-	-	-	-	-	-	-
chromosome	H1_13_bwa_racon	chromosome	-	-	contig_400 LN:i:497 RC:i:9 XC:f:1.000000	497	incomplete	N	13		-	-	-	-	-	-	-	-	-	-	-	-	-	-
chromosome	H1_13_bwa_racon	chromosome	-	-	contig_403 LN:i:3599 RC:i:8 XC:f:0.875000	3599	incomplete	Y	7		-	-	-	-	-	-	-	-	-	-	-	-	-	-
chromosome	H1_13_bwa_racon	chromosome	-	-	contig_404 LN:i:1723 RC:i:23 XC:f:1.000000	1723	incomplete	N	5		-	-	-	-	-	-	-	-	-	-	-	-	-	-
chromosome	H1_13_bwa_racon	chromosome	-	-	contig_405 LN:i:1545 RC:i:5 XC:f:0.750000	1545	circular	N	7		-	-	-	-	-	-	-	-	-	-	-	-	-	-
chromosome	H1_13_bwa_racon	chromosome	-	-	contig_406 LN:i:2935 RC:i:105 XC:f:1.000000	2935	incomplete	N	21		-	-	-	-	-	-	-	-	-	-	-	-	-	-
chromosome	H1_13_bwa_racon	chromosome	-	-	contig_407 LN:i:3715 RC:i:8 XC:f:0.750000	3715	circular	N	4		-	-	-	-	-	-	-	-	-	-	-	-	-	-
chromosome	H1_13_bwa_racon	chromosome	-	-	contig_408 LN:i:3823 RC:i:4 XC:f:1.000000	3823	incomplete	Y	8		-	-	-	-	-	-	-	-	-	-	-	-	-	-
chromosome	H1_13_bwa_racon	chromosome	-	-	contig_409 LN:i:1751 RC:i:3 XC:f:1.000000	1751	circular	Y	6		-	-	-	-	-	-	-	-	-	-	-	-	-	-
plasmid	H1_13_bwa_racon	plasmid	AA524	AI703	contig_41 LN:i:4656 RC:i:349 XC:f:1.000000	4656	incomplete	N	297		ColRNAI_rep_cluster_1987,rep_cluster_2358	CP041116_00002,CP000974_00005	MOBP	NC_001898_00003	-	-	-	-	-	CP032884	0.00853806	Escherichia coli	-	-
chromosome	H1_13_bwa_racon	chromosome	-	-	contig_410 LN:i:2306 RC:i:6 XC:f:1.000000	2306	incomplete	N	5		-	-	-	-	-	-	-	-	-	-	-	-	-	-
chromosome	H1_13_bwa_racon	chromosome	-	-	contig_411 LN:i:2161 RC:i:11 XC:f:1.000000	2161	circular	Y	13		-	-	-	-	-	-	-	-	-	-	-	-	-	-
chromosome	H1_13_bwa_racon	chromosome	-	-	contig_412 LN:i:2761 RC:i:5 XC:f:1.000000	2761	incomplete	N	7		-	-	-	-	-	-	-	-	-	-	-	-	-	-
chromosome	H1_13_bwa_racon	chromosome	-	-	contig_413 LN:i:2500 RC:i:38 XC:f:1.000000	2500	incomplete	N	26		-	-	-	-	-	-	-	-	-	-	-	-	-	-
plasmid	H1_13_bwa_racon	chromosome	-	-	contig_414 LN:i:803 RC:i:17 XC:f:1.000000	803	incomplete	N	61		-	-	MOBP	LT985292_00003	-	-	-	-	-	-	-	-	-	-
chromosome	H1_13_bwa_racon	chromosome	-	-	contig_415 LN:i:611 RC:i:36 XC:f:1.000000	611	incomplete	N	177		-	-	-	-	-	-	-	-	-	-	-	-	-	-
plasmid	H1_13_bwa_racon	plasmid	AB443	-	contig_416 LN:i:2075 RC:i:168 XC:f:1.000000	2075	incomplete	N	189		-	-	-	-	-	-	-	-	-	KM107838	0.0401734	Escherichia coli	-	-
chromosome	H1_13_bwa_racon	chromosome	-	-	contig_417 LN:i:583 RC:i:15 XC:f:1.000000	583	incomplete	N	56		-	-	-	-	-	-	-	-	-	-	-	-	-	-
plasmid	H1_13_bwa_racon	chromosome	-	-	contig_418 LN:i:598 RC:i:11 XC:f:1.000000	598	incomplete	N	82		rep_cluster_2350	CP041342_00001	-	-	-	-	MOBP	KY014464	-	-	-	-	-	-
chromosome	H1_13_bwa_racon	chromosome	-	-	contig_419 LN:i:506 RC:i:4 XC:f:0.500000	506	incomplete	N	106		-	-	-	-	-	-	-	-	-	-	-	-	-	-
chromosome	H1_13_bwa_racon	chromosome	-	-	contig_420 LN:i:487 RC:i:5 XC:f:0.500000	487	incomplete	N	21		-	-	-	-	-	-	-	-	-	-	-	-	-	-
chromosome	H1_13_bwa_racon	chromosome	-	-	contig_421 LN:i:689 RC:i:16 XC:f:1.000000	689	incomplete	N	67		-	-	-	-	-	-	-	-	-	-	-	-	-	-
chromosome	H1_13_bwa_racon	chromosome	-	-	contig_422 LN:i:588 RC:i:35 XC:f:1.000000	588	incomplete	N	331		-	-	-	-	-	-	-	-	-	-	-	-	-	-
chromosome	H1_13_bwa_racon	chromosome	-	-	contig_423 LN:i:573 RC:i:50 XC:f:1.000000	573	incomplete	N	394		-	-	-	-	-	-	-	-	-	-	-	-	-	-
plasmid	H1_13_bwa_racon	plasmid	AA163	AH811	contig_424 LN:i:1920 RC:i:33 XC:f:1.000000	1920	incomplete	N	48		-	-	-	-	-	-	-	-	-	CP001119	0.017653	Salmonella enterica subsp. enterica serovar Heidelberg str. SL476	-	-
plasmid	H1_13_bwa_racon	plasmid	AB445	-	contig_425 LN:i:1010 RC:i:154 XC:f:1.000000	1010	incomplete	N	580		-	-	-	-	-	-	-	-	-	NC_003457	0.0593303	Salmonella enterica subsp. enterica serovar Enteritidis	-	-
plasmid	H1_13_bwa_racon	plasmid	AB062	-	contig_426 LN:i:2825 RC:i:402 XC:f:1.000000	2825	incomplete	N	353		-	-	MOBP,MOBP	NC_022662_00003,NC_019076_00002	-	-	-	-	-	CP039863	0.0318865	Salmonella enterica subsp. enterica	-	-
chromosome	H1_13_bwa_racon	chromosome	-	-	contig_427 LN:i:8833 RC:i:85 XC:f:1.000000	8833	incomplete	N	11		-	-	-	-	-	-	-	-	-	-	-	-	-	-
chromosome	H1_13_bwa_racon	chromosome	-	-	contig_428 LN:i:3128 RC:i:48 XC:f:1.000000	3128	incomplete	N	13		-	-	-	-	-	-	-	-	-	-	-	-	-	-
chromosome	H1_13_bwa_racon	chromosome	-	-	contig_429 LN:i:528 RC:i:839 XC:f:1.000000	528	circular	Y	418		-	-	-	-	-	-	-	-	-	-	-	-	-	-
plasmid	H1_13_bwa_racon	chromosome	-	-	contig_43 LN:i:795 RC:i:21 XC:f:1.000000	795	incomplete	N	345		-	-	MOBP	NC_001848_00006	-	-	MOB_unknown	CP016722	-	-	-	-	-	-
chromosome	H1_13_bwa_racon	chromosome	-	-	contig_430 LN:i:6929 RC:i:57 XC:f:0.937500	6929	incomplete	N	13		-	-	-	-	-	-	-	-	-	-	-	-	-	-
chromosome	H1_13_bwa_racon	chromosome	-	-	contig_431 LN:i:3927 RC:i:15 XC:f:1.000000	3927	circular	Y	10		-	-	-	-	-	-	-	-	-	-	-	-	-	-
chromosome	H1_13_bwa_racon	chromosome	-	-	contig_432 LN:i:6206 RC:i:19 XC:f:1.000000	6206	incomplete	N	11		-	-	-	-	-	-	-	-	-	-	-	-	-	-
chromosome	H1_13_bwa_racon	chromosome	-	-	contig_433 LN:i:796 RC:i:5 XC:f:1.000000	796	circular	Y	14		-	-	-	-	-	-	-	-	-	-	-	-	-	-
chromosome	H1_13_bwa_racon	chromosome	-	-	contig_434 LN:i:3338 RC:i:12 XC:f:1.000000	3338	circular	Y	6		-	-	-	-	-	-	-	-	-	-	-	-	-	-
chromosome	H1_13_bwa_racon	chromosome	-	-	contig_435 LN:i:2120 RC:i:88 XC:f:1.000000	2120	incomplete	Y	46		-	-	-	-	-	-	-	-	-	-	-	-	-	-
chromosome	H1_13_bwa_racon	chromosome	-	-	contig_436 LN:i:2503 RC:i:107 XC:f:1.000000	2503	incomplete	N	17		-	-	-	-	-	-	-	-	-	-	-	-	-	-
chromosome	H1_13_bwa_racon	chromosome	-	-	contig_437 LN:i:1246 RC:i:24 XC:f:1.000000	1246	incomplete	N	30		-	-	-	-	-	-	-	-	-	-	-	-	-	-
chromosome	H1_13_bwa_racon	chromosome	-	-	contig_439 LN:i:8703 RC:i:52 XC:f:0.944444	8703	incomplete	Y	16		-	-	-	-	-	-	-	-	-	-	-	-	-	-
chromosome	H1_13_bwa_racon	chromosome	-	-	contig_440 LN:i:1231 RC:i:77 XC:f:1.000000	1231	incomplete	N	151		-	-	-	-	-	-	-	-	-	-	-	-	-	-
chromosome	H1_13_bwa_racon	chromosome	-	-	contig_441 LN:i:807 RC:i:38 XC:f:1.000000	807	incomplete	N	146		-	-	-	-	-	-	-	-	-	-	-	-	-	-
chromosome	H1_13_bwa_racon	chromosome	-	-	contig_442 LN:i:567 RC:i:14 XC:f:1.000000	567	incomplete	N	57		-	-	-	-	-	-	-	-	-	-	-	-	-	-
chromosome	H1_13_bwa_racon	chromosome	-	-	contig_444 LN:i:2136 RC:i:20 XC:f:1.000000	2136	incomplete	N	7		-	-	-	-	-	-	-	-	-	-	-	-	-	-
chromosome	H1_13_bwa_racon	chromosome	-	-	contig_445 LN:i:4388 RC:i:20 XC:f:1.000000	4388	incomplete	Y	12		-	-	-	-	-	-	-	-	-	-	-	-	-	-
chromosome	H1_13_bwa_racon	chromosome	-	-	contig_446 LN:i:2436 RC:i:54 XC:f:0.833333	2436	incomplete	N	23		-	-	-	-	-	-	-	-	-	-	-	-	-	-
chromosome	H1_13_bwa_racon	chromosome	-	-	contig_447 LN:i:11314 RC:i:205 XC:f:1.000000	11314	incomplete	N	39		-	-	-	-	-	-	-	-	-	-	-	-	-	-
chromosome	H1_13_bwa_racon	chromosome	-	-	contig_448 LN:i:6172 RC:i:36 XC:f:1.000000	6172	incomplete	Y	18		-	-	-	-	-	-	-	-	-	-	-	-	-	-
chromosome	H1_13_bwa_racon	chromosome	-	-	contig_449 LN:i:6695 RC:i:25 XC:f:1.000000	6695	incomplete	Y	8		-	-	-	-	-	-	-	-	-	-	-	-	-	-
chromosome	H1_13_bwa_racon	chromosome	-	-	contig_451 LN:i:2799 RC:i:9 XC:f:1.000000	2799	incomplete	N	10		-	-	-	-	-	-	-	-	-	-	-	-	-	-
chromosome	H1_13_bwa_racon	chromosome	-	-	contig_452 LN:i:2116 RC:i:43 XC:f:1.000000	2116	incomplete	Y	20		-	-	-	-	-	-	-	-	-	-	-	-	-	-
chromosome	H1_13_bwa_racon	chromosome	-	-	contig_453 LN:i:3374 RC:i:17 XC:f:1.000000	3374	incomplete	N	8		-	-	-	-	-	-	-	-	-	-	-	-	-	-
chromosome	H1_13_bwa_racon	chromosome	-	-	contig_454 LN:i:1438 RC:i:11 XC:f:0.750000	1438	incomplete	N	4		-	-	-	-	-	-	-	-	-	-	-	-	-	-
chromosome	H1_13_bwa_racon	chromosome	-	-	contig_456 LN:i:2012 RC:i:18 XC:f:1.000000	2012	incomplete	N	22		-	-	-	-	-	-	-	-	-	-	-	-	-	-
chromosome	H1_13_bwa_racon	chromosome	-	-	contig_457 LN:i:5847 RC:i:30 XC:f:0.833333	5847	incomplete	N	8		-	-	-	-	-	-	-	-	-	-	-	-	-	-
chromosome	H1_13_bwa_racon	chromosome	-	-	contig_458 LN:i:4648 RC:i:31 XC:f:1.000000	4648	incomplete	Y	18		-	-	-	-	-	-	-	-	-	-	-	-	-	-
chromosome	H1_13_bwa_racon	chromosome	-	-	contig_459 LN:i:6072 RC:i:52 XC:f:1.000000	6072	incomplete	Y	24		-	-	-	-	-	-	-	-	-	-	-	-	-	-
chromosome	H1_13_bwa_racon	chromosome	-	-	contig_46 LN:i:5176 RC:i:211 XC:f:1.000000	5176	incomplete	N	47		-	-	-	-	-	-	-	-	-	-	-	-	-	-
chromosome	H1_13_bwa_racon	chromosome	-	-	contig_462 LN:i:2019 RC:i:19 XC:f:1.000000	2019	incomplete	N	44		-	-	-	-	-	-	-	-	-	-	-	-	-	-
chromosome	H1_13_bwa_racon	chromosome	-	-	contig_467 LN:i:4427 RC:i:9 XC:f:1.000000	4427	circular	N	11		-	-	-	-	-	-	-	-	-	-	-	-	-	-
chromosome	H1_13_bwa_racon	chromosome	-	-	contig_468 LN:i:13234 RC:i:670 XC:f:1.000000	13234	incomplete	N	101		-	-	-	-	-	-	-	-	-	-	-	-	-	-
chromosome	H1_13_bwa_racon	chromosome	-	-	contig_469 LN:i:2562 RC:i:61 XC:f:1.000000	2562	incomplete	N	19		-	-	-	-	-	-	-	-	-	-	-	-	-	-
chromosome	H1_13_bwa_racon	chromosome	-	-	contig_47 LN:i:3218 RC:i:29 XC:f:1.000000	3218	incomplete	N	19		-	-	-	-	-	-	-	-	-	-	-	-	-	-
chromosome	H1_13_bwa_racon	chromosome	-	-	contig_470 LN:i:4269 RC:i:15 XC:f:0.888889	4269	circular	N	16		-	-	-	-	-	-	-	-	-	-	-	-	-	-
chromosome	H1_13_bwa_racon	chromosome	-	-	contig_471 LN:i:6325 RC:i:36 XC:f:1.000000	6325	incomplete	Y	17		-	-	-	-	-	-	-	-	-	-	-	-	-	-
chromosome	H1_13_bwa_racon	chromosome	-	-	contig_472 LN:i:5341 RC:i:116 XC:f:0.923077	5341	incomplete	N	20		-	-	-	-	-	-	-	-	-	-	-	-	-	-
chromosome	H1_13_bwa_racon	chromosome	-	-	contig_473 LN:i:4327 RC:i:54 XC:f:1.000000	4327	incomplete	N	8		-	-	-	-	-	-	-	-	-	-	-	-	-	-
chromosome	H1_13_bwa_racon	chromosome	-	-	contig_475 LN:i:5319 RC:i:6 XC:f:0.909091	5319	circular	N	6		-	-	-	-	-	-	-	-	-	-	-	-	-	-
chromosome	H1_13_bwa_racon	chromosome	-	-	contig_476 LN:i:7197 RC:i:2 XC:f:0.866667	7197	circular	N	3		-	-	-	-	-	-	-	-	-	-	-	-	-	-
chromosome	H1_13_bwa_racon	chromosome	-	-	contig_478 LN:i:753 RC:i:84 XC:f:1.000000	753	circular	Y	183		-	-	-	-	-	-	-	-	-	-	-	-	-	-
chromosome	H1_13_bwa_racon	chromosome	-	-	contig_479 LN:i:7937 RC:i:257 XC:f:1.000000	7937	incomplete	Y	19		-	-	-	-	-	-	-	-	-	-	-	-	-	-
chromosome	H1_13_bwa_racon	chromosome	-	-	contig_48 LN:i:647 RC:i:72 XC:f:1.000000	647	circular	N	525		-	-	-	-	-	-	-	-	-	-	-	-	-	-
chromosome	H1_13_bwa_racon	chromosome	-	-	contig_480 LN:i:2410 RC:i:11 XC:f:0.833333	2410	incomplete	Y	7		-	-	-	-	-	-	-	-	-	-	-	-	-	-
chromosome	H1_13_bwa_racon	chromosome	-	-	contig_481 LN:i:5429 RC:i:231 XC:f:0.916667	5429	incomplete	N	45		-	-	-	-	-	-	-	-	-	-	-	-	-	-
chromosome	H1_13_bwa_racon	chromosome	-	-	contig_482 LN:i:3056 RC:i:8 XC:f:0.857143	3056	incomplete	Y	6		-	-	-	-	-	-	-	-	-	-	-	-	-	-
chromosome	H1_13_bwa_racon	chromosome	-	-	contig_483 LN:i:2417 RC:i:20 XC:f:1.000000	2417	circular	Y	8		-	-	-	-	-	-	-	-	-	-	-	-	-	-
chromosome	H1_13_bwa_racon	chromosome	-	-	contig_484 LN:i:3599 RC:i:139 XC:f:1.000000	3599	incomplete	N	6		-	-	-	-	-	-	-	-	-	-	-	-	-	-
chromosome	H1_13_bwa_racon	chromosome	-	-	contig_485 LN:i:1946 RC:i:387 XC:f:1.000000	1946	incomplete	Y	20		-	-	-	-	-	-	-	-	-	-	-	-	-	-
chromosome	H1_13_bwa_racon	chromosome	-	-	contig_486 LN:i:7111 RC:i:6 XC:f:0.600000	7111	incomplete	N	6		-	-	-	-	-	-	-	-	-	-	-	-	-	-
chromosome	H1_13_bwa_racon	chromosome	-	-	contig_489 LN:i:2339 RC:i:16 XC:f:1.000000	2339	incomplete	N	11		-	-	-	-	-	-	-	-	-	-	-	-	-	-
chromosome	H1_13_bwa_racon	chromosome	-	-	contig_49 LN:i:609 RC:i:3 XC:f:0.500000	609	incomplete	N	20		-	-	-	-	-	-	-	-	-	-	-	-	-	-
chromosome	H1_13_bwa_racon	chromosome	-	-	contig_490 LN:i:1745 RC:i:18 XC:f:1.000000	1745	incomplete	Y	25		-	-	-	-	-	-	-	-	-	-	-	-	-	-
chromosome	H1_13_bwa_racon	chromosome	-	-	contig_491 LN:i:1145 RC:i:17 XC:f:1.000000	1145	incomplete	Y	16		-	-	-	-	-	-	-	-	-	-	-	-	-	-
chromosome	H1_13_bwa_racon	chromosome	-	-	contig_492 LN:i:588 RC:i:14 XC:f:1.000000	588	incomplete	Y	61		-	-	-	-	-	-	-	-	-	-	-	-	-	-
chromosome	H1_13_bwa_racon	chromosome	-	-	contig_493 LN:i:2087 RC:i:23 XC:f:1.000000	2087	incomplete	N	8		-	-	-	-	-	-	-	-	-	-	-	-	-	-
chromosome	H1_13_bwa_racon	chromosome	-	-	contig_494 LN:i:2843 RC:i:5 XC:f:1.000000	2843	incomplete	Y	9		-	-	-	-	-	-	-	-	-	-	-	-	-	-
chromosome	H1_13_bwa_racon	chromosome	-	-	contig_496 LN:i:3834 RC:i:657 XC:f:1.000000	3834	incomplete	N	21		-	-	-	-	-	-	-	-	-	-	-	-	-	-
chromosome	H1_13_bwa_racon	chromosome	-	-	contig_497 LN:i:2099 RC:i:37 XC:f:1.000000	2099	incomplete	N	15		-	-	-	-	-	-	-	-	-	-	-	-	-	-
chromosome	H1_13_bwa_racon	chromosome	-	-	contig_498 LN:i:4466 RC:i:55 XC:f:1.000000	4466	incomplete	N	24		-	-	-	-	-	-	-	-	-	-	-	-	-	-
chromosome	H1_13_bwa_racon	chromosome	-	-	contig_499 LN:i:6123 RC:i:18 XC:f:0.846154	6123	incomplete	N	5		-	-	-	-	-	-	-	-	-	-	-	-	-	-
chromosome	H1_13_bwa_racon	chromosome	-	-	contig_5 LN:i:510 RC:i:6 XC:f:0.500000	510	incomplete	N	24		-	-	-	-	-	-	-	-	-	-	-	-	-	-
chromosome	H1_13_bwa_racon	chromosome	-	-	contig_50 LN:i:764 RC:i:201 XC:f:1.000000	764	incomplete	N	890		-	-	-	-	-	-	-	-	-	-	-	-	-	-
chromosome	H1_13_bwa_racon	chromosome	-	-	contig_500 LN:i:5384 RC:i:10 XC:f:0.727273	5384	incomplete	N	6		-	-	-	-	-	-	-	-	-	-	-	-	-	-
chromosome	H1_13_bwa_racon	chromosome	-	-	contig_501 LN:i:1982 RC:i:9 XC:f:0.800000	1982	incomplete	N	9		-	-	-	-	-	-	-	-	-	-	-	-	-	-
chromosome	H1_13_bwa_racon	chromosome	-	-	contig_502 LN:i:373 RC:i:24 XC:f:1.000000	373	incomplete	N	11		-	-	-	-	-	-	-	-	-	-	-	-	-	-
chromosome	H1_13_bwa_racon	chromosome	-	-	contig_503 LN:i:3625 RC:i:80 XC:f:1.000000	3625	incomplete	N	17		-	-	-	-	-	-	-	-	-	-	-	-	-	-
chromosome	H1_13_bwa_racon	chromosome	-	-	contig_504 LN:i:2293 RC:i:20 XC:f:1.000000	2293	incomplete	N	10		-	-	-	-	-	-	-	-	-	-	-	-	-	-
chromosome	H1_13_bwa_racon	chromosome	-	-	contig_505 LN:i:4586 RC:i:30 XC:f:0.900000	4586	incomplete	N	14		-	-	-	-	-	-	-	-	-	-	-	-	-	-
chromosome	H1_13_bwa_racon	chromosome	-	-	contig_506 LN:i:11912 RC:i:9 XC:f:1.000000	11912	incomplete	Y	5		-	-	-	-	-	-	-	-	-	-	-	-	-	-
chromosome	H1_13_bwa_racon	chromosome	-	-	contig_507 LN:i:6791 RC:i:12 XC:f:0.666667	6791	incomplete	Y	3		-	-	-	-	-	-	-	-	-	-	-	-	-	-
chromosome	H1_13_bwa_racon	chromosome	-	-	contig_508 LN:i:5134 RC:i:152 XC:f:1.000000	5134	circular	N	38		-	-	-	-	-	-	-	-	-	-	-	-	-	-
chromosome	H1_13_bwa_racon	chromosome	-	-	contig_509 LN:i:9341 RC:i:24 XC:f:0.947368	9341	incomplete	Y	10		-	-	-	-	-	-	-	-	-	-	-	-	-	-
chromosome	H1_13_bwa_racon	chromosome	-	-	contig_51 LN:i:620 RC:i:81 XC:f:1.000000	620	incomplete	N	70		-	-	-	-	-	-	-	-	-	-	-	-	-	-
chromosome	H1_13_bwa_racon	chromosome	-	-	contig_510 LN:i:2866 RC:i:124 XC:f:1.000000	2866	incomplete	Y	14		-	-	-	-	-	-	-	-	-	-	-	-	-	-
chromosome	H1_13_bwa_racon	chromosome	-	-	contig_511 LN:i:2067 RC:i:7 XC:f:0.600000	2067	incomplete	Y	10		-	-	-	-	-	-	-	-	-	-	-	-	-	-
chromosome	H1_13_bwa_racon	chromosome	-	-	contig_512 LN:i:2752 RC:i:14 XC:f:1.000000	2752	incomplete	N	3		-	-	-	-	-	-	-	-	-	-	-	-	-	-
chromosome	H1_13_bwa_racon	chromosome	-	-	contig_513 LN:i:3505 RC:i:2 XC:f:0.875000	3505	circular	N	10		-	-	-	-	-	-	-	-	-	-	-	-	-	-
chromosome	H1_13_bwa_racon	chromosome	-	-	contig_515 LN:i:2857 RC:i:7 XC:f:0.833333	2857	incomplete	N	5		-	-	-	-	-	-	-	-	-	-	-	-	-	-
chromosome	H1_13_bwa_racon	chromosome	-	-	contig_516 LN:i:7166 RC:i:262 XC:f:1.000000	7166	incomplete	N	18		-	-	-	-	-	-	-	-	-	-	-	-	-	-
chromosome	H1_13_bwa_racon	chromosome	-	-	contig_517 LN:i:6296 RC:i:5 XC:f:1.000000	6296	incomplete	N	3		-	-	-	-	-	-	-	-	-	-	-	-	-	-
chromosome	H1_13_bwa_racon	chromosome	-	-	contig_518 LN:i:3778 RC:i:16 XC:f:1.000000	3778	circular	N	9		-	-	-	-	-	-	-	-	-	-	-	-	-	-
chromosome	H1_13_bwa_racon	chromosome	-	-	contig_519 LN:i:2082 RC:i:53 XC:f:1.000000	2082	incomplete	Y	28		-	-	-	-	-	-	-	-	-	-	-	-	-	-
chromosome	H1_13_bwa_racon	chromosome	-	-	contig_52 LN:i:2206 RC:i:84 XC:f:0.857143	2206	incomplete	N	7		-	-	-	-	-	-	-	-	-	-	-	-	-	-
chromosome	H1_13_bwa_racon	chromosome	-	-	contig_520 LN:i:681 RC:i:8 XC:f:1.000000	681	incomplete	N	58		-	-	-	-	-	-	-	-	-	-	-	-	-	-
chromosome	H1_13_bwa_racon	chromosome	-	-	contig_521 LN:i:1190 RC:i:35 XC:f:1.000000	1190	incomplete	N	20		-	-	-	-	-	-	-	-	-	-	-	-	-	-
chromosome	H1_13_bwa_racon	chromosome	-	-	contig_523 LN:i:2346 RC:i:20 XC:f:1.000000	2346	incomplete	N	16		-	-	-	-	-	-	-	-	-	-	-	-	-	-
chromosome	H1_13_bwa_racon	chromosome	-	-	contig_524 LN:i:2983 RC:i:4 XC:f:1.000000	2983	circular	Y	6		-	-	-	-	-	-	-	-	-	-	-	-	-	-
chromosome	H1_13_bwa_racon	chromosome	-	-	contig_525 LN:i:6027 RC:i:17 XC:f:1.000000	6027	circular	N	8		-	-	-	-	-	-	-	-	-	-	-	-	-	-
chromosome	H1_13_bwa_racon	chromosome	-	-	contig_527 LN:i:2701 RC:i:429 XC:f:1.000000	2701	incomplete	N	119		-	-	-	-	-	-	-	-	-	-	-	-	-	-
chromosome	H1_13_bwa_racon	chromosome	-	-	contig_528 LN:i:4737 RC:i:16 XC:f:1.000000	4737	incomplete	Y	16		-	-	-	-	-	-	-	-	-	-	-	-	-	-
chromosome	H1_13_bwa_racon	chromosome	-	-	contig_529 LN:i:526 RC:i:10 XC:f:1.000000	526	incomplete	N	548		-	-	-	-	-	-	-	-	-	-	-	-	-	-
chromosome	H1_13_bwa_racon	chromosome	-	-	contig_53 LN:i:625 RC:i:47 XC:f:1.000000	625	incomplete	Y	242		-	-	-	-	-	-	-	-	-	-	-	-	-	-
chromosome	H1_13_bwa_racon	chromosome	-	-	contig_530 LN:i:857 RC:i:303 XC:f:1.000000	857	incomplete	N	768		-	-	-	-	-	-	-	-	-	-	-	-	-	-
chromosome	H1_13_bwa_racon	chromosome	-	-	contig_531 LN:i:755 RC:i:78 XC:f:1.000000	755	incomplete	N	788		-	-	-	-	-	-	-	-	-	-	-	-	-	-
chromosome	H1_13_bwa_racon	chromosome	-	-	contig_532 LN:i:650 RC:i:14 XC:f:1.000000	650	incomplete	N	42		-	-	-	-	-	-	-	-	-	-	-	-	-	-
chromosome	H1_13_bwa_racon	chromosome	-	-	contig_533 LN:i:5443 RC:i:23 XC:f:1.000000	5443	incomplete	N	6		-	-	-	-	-	-	-	-	-	-	-	-	-	-
chromosome	H1_13_bwa_racon	chromosome	-	-	contig_534 LN:i:3518 RC:i:17 XC:f:1.000000	3518	incomplete	N	9		-	-	-	-	-	-	-	-	-	-	-	-	-	-
chromosome	H1_13_bwa_racon	chromosome	-	-	contig_535 LN:i:7119 RC:i:12 XC:f:0.933333	7119	incomplete	Y	9		-	-	-	-	-	-	-	-	-	-	-	-	-	-
chromosome	H1_13_bwa_racon	chromosome	-	-	contig_536 LN:i:7571 RC:i:65 XC:f:1.000000	7571	incomplete	Y	14		-	-	-	-	-	-	-	-	-	-	-	-	-	-
chromosome	H1_13_bwa_racon	chromosome	-	-	contig_537 LN:i:7000 RC:i:17 XC:f:1.000000	7000	incomplete	N	5		-	-	-	-	-	-	-	-	-	-	-	-	-	-
chromosome	H1_13_bwa_racon	chromosome	-	-	contig_538 LN:i:4510 RC:i:408 XC:f:1.000000	4510	incomplete	N	14		-	-	-	-	-	-	-	-	-	-	-	-	-	-
chromosome	H1_13_bwa_racon	chromosome	-	-	contig_539 LN:i:2974 RC:i:129 XC:f:1.000000	2974	incomplete	N	17		-	-	-	-	-	-	-	-	-	-	-	-	-	-
chromosome	H1_13_bwa_racon	chromosome	-	-	contig_54 LN:i:1431 RC:i:18 XC:f:1.000000	1431	incomplete	N	32		-	-	-	-	-	-	-	-	-	-	-	-	-	-
chromosome	H1_13_bwa_racon	chromosome	-	-	contig_540 LN:i:3007 RC:i:27 XC:f:1.000000	3007	incomplete	N	7		-	-	-	-	-	-	-	-	-	-	-	-	-	-
plasmid	H1_13_bwa_racon	chromosome	-	-	contig_542 LN:i:4219 RC:i:46 XC:f:1.000000	4219	incomplete	N	16		-	-	MOBV	NC_016820_00021	-	-	-	-	-	-	-	-	-	-
chromosome	H1_13_bwa_racon	chromosome	-	-	contig_544 LN:i:7144 RC:i:233 XC:f:1.000000	7144	incomplete	N	79		-	-	-	-	-	-	-	-	-	-	-	-	-	-
chromosome	H1_13_bwa_racon	chromosome	-	-	contig_545 LN:i:3809 RC:i:288 XC:f:1.000000	3809	incomplete	N	84		-	-	-	-	-	-	-	-	-	-	-	-	-	-
chromosome	H1_13_bwa_racon	chromosome	-	-	contig_546 LN:i:3797 RC:i:38 XC:f:0.750000	3797	incomplete	N	12		-	-	-	-	-	-	-	-	-	-	-	-	-	-
chromosome	H1_13_bwa_racon	chromosome	-	-	contig_547 LN:i:5868 RC:i:30 XC:f:1.000000	5868	incomplete	N	9		-	-	-	-	-	-	-	-	-	-	-	-	-	-
chromosome	H1_13_bwa_racon	chromosome	-	-	contig_55 LN:i:4314 RC:i:34 XC:f:1.000000	4314	incomplete	Y	13		-	-	-	-	-	-	-	-	-	-	-	-	-	-
chromosome	H1_13_bwa_racon	chromosome	-	-	contig_551 LN:i:2788 RC:i:5 XC:f:1.000000	2788	incomplete	Y	10		-	-	-	-	-	-	-	-	-	-	-	-	-	-
chromosome	H1_13_bwa_racon	chromosome	-	-	contig_552 LN:i:10655 RC:i:99 XC:f:1.000000	10655	incomplete	N	25		-	-	-	-	-	-	-	-	-	-	-	-	-	-
chromosome	H1_13_bwa_racon	chromosome	-	-	contig_555 LN:i:602 RC:i:34 XC:f:1.000000	602	incomplete	N	4		-	-	-	-	-	-	-	-	-	-	-	-	-	-
chromosome	H1_13_bwa_racon	chromosome	-	-	contig_556 LN:i:1319 RC:i:3 XC:f:0.666667	1319	incomplete	N	4		-	-	-	-	-	-	-	-	-	-	-	-	-	-
chromosome	H1_13_bwa_racon	chromosome	-	-	contig_557 LN:i:3468 RC:i:34 XC:f:1.000000	3468	incomplete	N	25		-	-	-	-	-	-	-	-	-	-	-	-	-	-
chromosome	H1_13_bwa_racon	chromosome	-	-	contig_558 LN:i:6346 RC:i:14 XC:f:1.000000	6346	incomplete	N	10		-	-	-	-	-	-	-	-	-	-	-	-	-	-
chromosome	H1_13_bwa_racon	chromosome	-	-	contig_559 LN:i:5563 RC:i:56 XC:f:0.923077	5563	incomplete	N	7		-	-	-	-	-	-	-	-	-	-	-	-	-	-
chromosome	H1_13_bwa_racon	chromosome	-	-	contig_56 LN:i:8679 RC:i:15 XC:f:0.941176	8679	incomplete	N	4		-	-	-	-	-	-	-	-	-	-	-	-	-	-
chromosome	H1_13_bwa_racon	chromosome	-	-	contig_560 LN:i:6690 RC:i:10 XC:f:0.928571	6690	incomplete	Y	5		-	-	-	-	-	-	-	-	-	-	-	-	-	-
chromosome	H1_13_bwa_racon	chromosome	-	-	contig_561 LN:i:977 RC:i:4294 XC:f:1.000000	977	circular	N	382		-	-	-	-	-	-	-	-	-	-	-	-	-	-
chromosome	H1_13_bwa_racon	chromosome	-	-	contig_562 LN:i:562 RC:i:291 XC:f:1.000000	562	circular	N	633		-	-	-	-	-	-	-	-	-	-	-	-	-	-
chromosome	H1_13_bwa_racon	chromosome	-	-	contig_564 LN:i:943 RC:i:7 XC:f:1.000000	943	incomplete	N	38		-	-	-	-	-	-	-	-	-	-	-	-	-	-
chromosome	H1_13_bwa_racon	chromosome	-	-	contig_566 LN:i:8858 RC:i:194 XC:f:1.000000	8858	incomplete	N	34		-	-	-	-	-	-	-	-	-	-	-	-	-	-
chromosome	H1_13_bwa_racon	chromosome	-	-	contig_568 LN:i:2947 RC:i:27 XC:f:1.000000	2947	incomplete	N	20		-	-	-	-	-	-	-	-	-	-	-	-	-	-
chromosome	H1_13_bwa_racon	chromosome	-	-	contig_569 LN:i:2400 RC:i:16 XC:f:1.000000	2400	incomplete	N	9		-	-	-	-	-	-	-	-	-	-	-	-	-	-
chromosome	H1_13_bwa_racon	chromosome	-	-	contig_57 LN:i:1885 RC:i:88 XC:f:1.000000	1885	incomplete	N	108		-	-	-	-	-	-	-	-	-	-	-	-	-	-
chromosome	H1_13_bwa_racon	chromosome	-	-	contig_570 LN:i:2885 RC:i:63 XC:f:1.000000	2885	incomplete	N	32		-	-	-	-	-	-	-	-	-	-	-	-	-	-
chromosome	H1_13_bwa_racon	chromosome	-	-	contig_571 LN:i:4032 RC:i:117 XC:f:1.000000	4032	incomplete	N	11		-	-	-	-	-	-	-	-	-	-	-	-	-	-
chromosome	H1_13_bwa_racon	chromosome	-	-	contig_572 LN:i:2202 RC:i:2 XC:f:1.000000	2202	incomplete	N	8		-	-	-	-	-	-	-	-	-	-	-	-	-	-
chromosome	H1_13_bwa_racon	chromosome	-	-	contig_573 LN:i:3174 RC:i:13 XC:f:0.857143	3174	incomplete	N	11		-	-	-	-	-	-	-	-	-	-	-	-	-	-
chromosome	H1_13_bwa_racon	chromosome	-	-	contig_574 LN:i:3099 RC:i:16 XC:f:1.000000	3099	circular	Y	11		-	-	-	-	-	-	-	-	-	-	-	-	-	-
chromosome	H1_13_bwa_racon	chromosome	-	-	contig_577 LN:i:5219 RC:i:69 XC:f:1.000000	5219	incomplete	N	10		-	-	-	-	-	-	-	-	-	-	-	-	-	-
chromosome	H1_13_bwa_racon	chromosome	-	-	contig_578 LN:i:741 RC:i:5 XC:f:1.000000	741	incomplete	N	6		-	-	-	-	-	-	-	-	-	-	-	-	-	-
chromosome	H1_13_bwa_racon	chromosome	-	-	contig_579 LN:i:856 RC:i:5 XC:f:1.000000	856	incomplete	N	31		-	-	-	-	-	-	-	-	-	-	-	-	-	-
chromosome	H1_13_bwa_racon	chromosome	-	-	contig_58 LN:i:869 RC:i:2402 XC:f:1.000000	869	circular	N	523		-	-	-	-	-	-	-	-	-	-	-	-	-	-
chromosome	H1_13_bwa_racon	chromosome	-	-	contig_581 LN:i:7727 RC:i:66 XC:f:1.000000	7727	incomplete	N	18		-	-	-	-	-	-	-	-	-	-	-	-	-	-
chromosome	H1_13_bwa_racon	chromosome	-	-	contig_584 LN:i:1771 RC:i:28 XC:f:1.000000	1771	circular	N	66		-	-	-	-	-	-	-	-	-	-	-	-	-	-
chromosome	H1_13_bwa_racon	chromosome	-	-	contig_586 LN:i:2681 RC:i:4 XC:f:1.000000	2681	incomplete	N	6		-	-	-	-	-	-	-	-	-	-	-	-	-	-
chromosome	H1_13_bwa_racon	chromosome	-	-	contig_587 LN:i:8777 RC:i:28 XC:f:1.000000	8777	incomplete	N	9		-	-	-	-	-	-	-	-	-	-	-	-	-	-
chromosome	H1_13_bwa_racon	chromosome	-	-	contig_588 LN:i:6929 RC:i:69 XC:f:1.000000	6929	incomplete	N	17		-	-	-	-	-	-	-	-	-	-	-	-	-	-
chromosome	H1_13_bwa_racon	chromosome	-	-	contig_59 LN:i:368 RC:i:96 XC:f:1.000000	368	incomplete	N	372		-	-	-	-	-	-	-	-	-	-	-	-	-	-
chromosome	H1_13_bwa_racon	chromosome	-	-	contig_592 LN:i:8407 RC:i:67 XC:f:1.000000	8407	incomplete	N	14		-	-	-	-	-	-	-	-	-	-	-	-	-	-
chromosome	H1_13_bwa_racon	chromosome	-	-	contig_594 LN:i:748 RC:i:10 XC:f:1.000000	748	incomplete	N	581		-	-	-	-	-	-	-	-	-	-	-	-	-	-
plasmid	H1_13_bwa_racon	chromosome	-	-	contig_595 LN:i:2145 RC:i:289 XC:f:1.000000	2145	incomplete	N	654		rep_cluster_1838	001264__NC_002099_00003	-	-	-	-	-	-	-	-	-	-	-	-
chromosome	H1_13_bwa_racon	chromosome	-	-	contig_596 LN:i:4878 RC:i:316 XC:f:1.000000	4878	incomplete	N	46		-	-	-	-	-	-	-	-	-	-	-	-	-	-
chromosome	H1_13_bwa_racon	chromosome	-	-	contig_597 LN:i:2353 RC:i:35 XC:f:1.000000	2353	incomplete	N	6		-	-	-	-	-	-	-	-	-	-	-	-	-	-
chromosome	H1_13_bwa_racon	chromosome	-	-	contig_599 LN:i:1168 RC:i:4 XC:f:0.666667	1168	circular	N	10		-	-	-	-	-	-	-	-	-	-	-	-	-	-
chromosome	H1_13_bwa_racon	chromosome	-	-	contig_60 LN:i:5928 RC:i:56 XC:f:0.846154	5928	incomplete	N	13		-	-	-	-	-	-	-	-	-	-	-	-	-	-
chromosome	H1_13_bwa_racon	chromosome	-	-	contig_600 LN:i:3394 RC:i:34 XC:f:1.000000	3394	incomplete	N	24		-	-	-	-	-	-	-	-	-	-	-	-	-	-
chromosome	H1_13_bwa_racon	chromosome	-	-	contig_601 LN:i:4740 RC:i:24 XC:f:1.000000	4740	incomplete	N	10		-	-	-	-	-	-	-	-	-	-	-	-	-	-
chromosome	H1_13_bwa_racon	chromosome	-	-	contig_602 LN:i:2899 RC:i:16 XC:f:1.000000	2899	circular	Y	25		-	-	-	-	-	-	-	-	-	-	-	-	-	-
chromosome	H1_13_bwa_racon	chromosome	-	-	contig_603 LN:i:1405 RC:i:10 XC:f:1.000000	1405	incomplete	N	11		-	-	-	-	-	-	-	-	-	-	-	-	-	-
chromosome	H1_13_bwa_racon	chromosome	-	-	contig_607 LN:i:57197 RC:i:276 XC:f:0.629310	57197	incomplete	N	5		-	-	-	-	-	-	-	-	-	-	-	-	-	-
chromosome	H1_13_bwa_racon	chromosome	-	-	contig_608 LN:i:6045 RC:i:35 XC:f:1.000000	6045	incomplete	N	16		-	-	-	-	-	-	-	-	-	-	-	-	-	-
chromosome	H1_13_bwa_racon	chromosome	-	-	contig_609 LN:i:792 RC:i:65 XC:f:1.000000	792	circular	Y	312		-	-	-	-	-	-	-	-	-	-	-	-	-	-
chromosome	H1_13_bwa_racon	chromosome	-	-	contig_61 LN:i:3956 RC:i:32 XC:f:1.000000	3956	incomplete	Y	19		-	-	-	-	-	-	-	-	-	-	-	-	-	-
chromosome	H1_13_bwa_racon	chromosome	-	-	contig_610 LN:i:8209 RC:i:120 XC:f:1.000000	8209	incomplete	N	43		-	-	-	-	-	-	-	-	-	-	-	-	-	-
chromosome	H1_13_bwa_racon	chromosome	-	-	contig_611 LN:i:12829 RC:i:84 XC:f:1.000000	12829	incomplete	Y	20		-	-	-	-	-	-	-	-	-	-	-	-	-	-
chromosome	H1_13_bwa_racon	chromosome	-	-	contig_612 LN:i:1727 RC:i:50 XC:f:1.000000	1727	incomplete	Y	28		-	-	-	-	-	-	-	-	-	-	-	-	-	-
chromosome	H1_13_bwa_racon	chromosome	-	-	contig_613 LN:i:931 RC:i:157 XC:f:1.000000	931	circular	Y	657		-	-	-	-	-	-	-	-	-	-	-	-	-	-
chromosome	H1_13_bwa_racon	chromosome	-	-	contig_614 LN:i:2251 RC:i:27 XC:f:1.000000	2251	incomplete	N	20		-	-	-	-	-	-	-	-	-	-	-	-	-	-
chromosome	H1_13_bwa_racon	chromosome	-	-	contig_615 LN:i:4037 RC:i:44 XC:f:1.000000	4037	circular	N	20		-	-	-	-	-	-	-	-	-	-	-	-	-	-
chromosome	H1_13_bwa_racon	chromosome	-	-	contig_616 LN:i:1160 RC:i:7 XC:f:1.000000	1160	circular	N	70		-	-	-	-	-	-	-	-	-	-	-	-	-	-
chromosome	H1_13_bwa_racon	chromosome	-	-	contig_617 LN:i:2381 RC:i:128 XC:f:1.000000	2381	incomplete	N	182		-	-	-	-	-	-	-	-	-	-	-	-	-	-
chromosome	H1_13_bwa_racon	chromosome	-	-	contig_619 LN:i:3886 RC:i:20 XC:f:1.000000	3886	incomplete	N	21		-	-	-	-	-	-	-	-	-	-	-	-	-	-
chromosome	H1_13_bwa_racon	chromosome	-	-	contig_62 LN:i:4184 RC:i:9 XC:f:0.555556	4184	incomplete	N	10		-	-	-	-	-	-	-	-	-	-	-	-	-	-
chromosome	H1_13_bwa_racon	chromosome	-	-	contig_620 LN:i:2731 RC:i:4 XC:f:0.666667	2731	incomplete	N	7		-	-	-	-	-	-	-	-	-	-	-	-	-	-
chromosome	H1_13_bwa_racon	chromosome	-	-	contig_621 LN:i:2273 RC:i:16 XC:f:1.000000	2273	incomplete	N	20		-	-	-	-	-	-	-	-	-	-	-	-	-	-
chromosome	H1_13_bwa_racon	chromosome	-	-	contig_622 LN:i:3390 RC:i:90 XC:f:1.000000	3390	circular	N	75		-	-	-	-	-	-	-	-	-	-	-	-	-	-
chromosome	H1_13_bwa_racon	chromosome	-	-	contig_623 LN:i:3501 RC:i:114 XC:f:1.000000	3501	circular	N	80		-	-	-	-	-	-	-	-	-	-	-	-	-	-
chromosome	H1_13_bwa_racon	chromosome	-	-	contig_625 LN:i:562 RC:i:39 XC:f:1.000000	562	circular	Y	114		-	-	-	-	-	-	-	-	-	-	-	-	-	-
chromosome	H1_13_bwa_racon	chromosome	-	-	contig_627 LN:i:7333 RC:i:80 XC:f:0.933333	7333	incomplete	N	15		-	-	-	-	-	-	-	-	-	-	-	-	-	-
chromosome	H1_13_bwa_racon	chromosome	-	-	contig_63 LN:i:1863 RC:i:41 XC:f:0.800000	1863	incomplete	N	11		-	-	-	-	-	-	-	-	-	-	-	-	-	-
chromosome	H1_13_bwa_racon	chromosome	-	-	contig_630 LN:i:3883 RC:i:235 XC:f:1.000000	3883	incomplete	N	96		-	-	-	-	-	-	-	-	-	-	-	-	-	-
chromosome	H1_13_bwa_racon	chromosome	-	-	contig_632 LN:i:3923 RC:i:37 XC:f:1.000000	3923	incomplete	N	9		-	-	-	-	-	-	-	-	-	-	-	-	-	-
chromosome	H1_13_bwa_racon	chromosome	-	-	contig_633 LN:i:16232 RC:i:114 XC:f:0.969697	16232	incomplete	N	16		-	-	-	-	-	-	-	-	-	-	-	-	-	-
chromosome	H1_13_bwa_racon	chromosome	-	-	contig_635 LN:i:5293 RC:i:63 XC:f:1.000000	5293	incomplete	N	21		-	-	-	-	-	-	-	-	-	-	-	-	-	-
chromosome	H1_13_bwa_racon	chromosome	-	-	contig_636 LN:i:4166 RC:i:84 XC:f:0.909091	4166	incomplete	N	19		-	-	-	-	-	-	-	-	-	-	-	-	-	-
chromosome	H1_13_bwa_racon	chromosome	-	-	contig_637 LN:i:10549 RC:i:538 XC:f:1.000000	10549	incomplete	N	24		-	-	-	-	-	-	-	-	-	-	-	-	-	-
chromosome	H1_13_bwa_racon	chromosome	-	-	contig_639 LN:i:4158 RC:i:5 XC:f:1.000000	4158	circular	N	10		-	-	-	-	-	-	-	-	-	-	-	-	-	-
chromosome	H1_13_bwa_racon	chromosome	-	-	contig_64 LN:i:4364 RC:i:20 XC:f:1.000000	4364	incomplete	Y	18		-	-	-	-	-	-	-	-	-	-	-	-	-	-
chromosome	H1_13_bwa_racon	chromosome	-	-	contig_640 LN:i:683 RC:i:17 XC:f:1.000000	683	incomplete	N	20		-	-	-	-	-	-	-	-	-	-	-	-	-	-
chromosome	H1_13_bwa_racon	chromosome	-	-	contig_641 LN:i:752 RC:i:49 XC:f:1.000000	752	incomplete	N	31		-	-	-	-	-	-	-	-	-	-	-	-	-	-
chromosome	H1_13_bwa_racon	chromosome	-	-	contig_642 LN:i:4259 RC:i:76 XC:f:1.000000	4259	incomplete	N	13		-	-	-	-	-	-	-	-	-	-	-	-	-	-
chromosome	H1_13_bwa_racon	chromosome	-	-	contig_643 LN:i:3177 RC:i:87 XC:f:1.000000	3177	incomplete	N	26		-	-	-	-	-	-	-	-	-	-	-	-	-	-
chromosome	H1_13_bwa_racon	chromosome	-	-	contig_644 LN:i:2868 RC:i:9 XC:f:1.000000	2868	incomplete	Y	6		-	-	-	-	-	-	-	-	-	-	-	-	-	-
chromosome	H1_13_bwa_racon	chromosome	-	-	contig_646 LN:i:1216 RC:i:16 XC:f:1.000000	1216	circular	N	22		-	-	-	-	-	-	-	-	-	-	-	-	-	-
chromosome	H1_13_bwa_racon	chromosome	-	-	contig_647 LN:i:1263 RC:i:2 XC:f:1.000000	1263	circular	Y	3		-	-	-	-	-	-	-	-	-	-	-	-	-	-
chromosome	H1_13_bwa_racon	chromosome	-	-	contig_649 LN:i:3351 RC:i:25 XC:f:1.000000	3351	incomplete	N	19		-	-	-	-	-	-	-	-	-	-	-	-	-	-
chromosome	H1_13_bwa_racon	chromosome	-	-	contig_65 LN:i:739 RC:i:16 XC:f:1.000000	739	circular	Y	97		-	-	-	-	-	-	-	-	-	-	-	-	-	-
chromosome	H1_13_bwa_racon	chromosome	-	-	contig_650 LN:i:2065 RC:i:32 XC:f:1.000000	2065	incomplete	N	14		-	-	-	-	-	-	-	-	-	-	-	-	-	-
chromosome	H1_13_bwa_racon	chromosome	-	-	contig_651 LN:i:4142 RC:i:51 XC:f:1.000000	4142	circular	N	20		-	-	-	-	-	-	-	-	-	-	-	-	-	-
chromosome	H1_13_bwa_racon	chromosome	-	-	contig_652 LN:i:4946 RC:i:2 XC:f:1.000000	4946	incomplete	N	4		-	-	-	-	-	-	-	-	-	-	-	-	-	-
chromosome	H1_13_bwa_racon	chromosome	-	-	contig_653 LN:i:6430 RC:i:168 XC:f:1.000000	6430	incomplete	N	51		-	-	-	-	-	-	-	-	-	-	-	-	-	-
chromosome	H1_13_bwa_racon	chromosome	-	-	contig_655 LN:i:10164 RC:i:2 XC:f:1.000000	10164	incomplete	N	6		-	-	-	-	-	-	-	-	-	-	-	-	-	-
chromosome	H1_13_bwa_racon	chromosome	-	-	contig_656 LN:i:858 RC:i:46 XC:f:1.000000	858	circular	Y	188		-	-	-	-	-	-	-	-	-	-	-	-	-	-
chromosome	H1_13_bwa_racon	chromosome	-	-	contig_657 LN:i:10077 RC:i:292 XC:f:1.000000	10077	incomplete	N	33		-	-	-	-	-	-	-	-	-	-	-	-	-	-
chromosome	H1_13_bwa_racon	chromosome	-	-	contig_658 LN:i:4584 RC:i:16 XC:f:1.000000	4584	incomplete	N	11		-	-	-	-	-	-	-	-	-	-	-	-	-	-
chromosome	H1_13_bwa_racon	chromosome	-	-	contig_659 LN:i:5914 RC:i:163 XC:f:1.000000	5914	circular	N	20		-	-	-	-	-	-	-	-	-	-	-	-	-	-
chromosome	H1_13_bwa_racon	chromosome	-	-	contig_660 LN:i:952 RC:i:16 XC:f:1.000000	952	incomplete	Y	24		-	-	-	-	-	-	-	-	-	-	-	-	-	-
plasmid	H1_13_bwa_racon	plasmid	AG690	-	contig_661 LN:i:11547 RC:i:68 XC:f:0.958333	11547	incomplete	N	18		rep_cluster_1649	001048__NC_010078_00001	-	-	-	-	-	-	-	CP012880	0.0590885	Weissella cibaria	-	-
chromosome	H1_13_bwa_racon	chromosome	-	-	contig_663 LN:i:5949 RC:i:63 XC:f:1.000000	5949	incomplete	Y	18		-	-	-	-	-	-	-	-	-	-	-	-	-	-
chromosome	H1_13_bwa_racon	chromosome	-	-	contig_664 LN:i:6771 RC:i:72 XC:f:0.933333	6771	incomplete	N	13		-	-	-	-	-	-	-	-	-	-	-	-	-	-
chromosome	H1_13_bwa_racon	chromosome	-	-	contig_665 LN:i:2344 RC:i:26 XC:f:1.000000	2344	circular	Y	19		-	-	-	-	-	-	-	-	-	-	-	-	-	-
chromosome	H1_13_bwa_racon	chromosome	-	-	contig_666 LN:i:2098 RC:i:44 XC:f:1.000000	2098	incomplete	N	20		-	-	-	-	-	-	-	-	-	-	-	-	-	-
chromosome	H1_13_bwa_racon	chromosome	-	-	contig_667 LN:i:6542 RC:i:579 XC:f:1.000000	6542	circular	N	99		-	-	-	-	-	-	-	-	-	-	-	-	-	-
chromosome	H1_13_bwa_racon	chromosome	-	-	contig_668 LN:i:1122 RC:i:45 XC:f:1.000000	1122	incomplete	N	32		-	-	-	-	-	-	-	-	-	-	-	-	-	-
chromosome	H1_13_bwa_racon	chromosome	-	-	contig_669 LN:i:1251 RC:i:5 XC:f:0.666667	1251	incomplete	N	7		-	-	-	-	-	-	-	-	-	-	-	-	-	-
chromosome	H1_13_bwa_racon	chromosome	-	-	contig_67 LN:i:6648 RC:i:14 XC:f:0.928571	6648	incomplete	N	10		-	-	-	-	-	-	-	-	-	-	-	-	-	-
chromosome	H1_13_bwa_racon	chromosome	-	-	contig_670 LN:i:1287 RC:i:105 XC:f:1.000000	1287	incomplete	N	110		-	-	-	-	-	-	-	-	-	-	-	-	-	-
chromosome	H1_13_bwa_racon	chromosome	-	-	contig_672 LN:i:5253 RC:i:25 XC:f:1.000000	5253	circular	N	15		-	-	-	-	-	-	-	-	-	-	-	-	-	-
chromosome	H1_13_bwa_racon	chromosome	-	-	contig_673 LN:i:1714 RC:i:66 XC:f:1.000000	1714	circular	Y	37		-	-	-	-	-	-	-	-	-	-	-	-	-	-
chromosome	H1_13_bwa_racon	chromosome	-	-	contig_674 LN:i:8986 RC:i:23 XC:f:1.000000	8986	incomplete	N	10		-	-	-	-	-	-	-	-	-	-	-	-	-	-
chromosome	H1_13_bwa_racon	chromosome	-	-	contig_675 LN:i:4172 RC:i:187 XC:f:1.000000	4172	incomplete	Y	61		-	-	-	-	-	-	-	-	-	-	-	-	-	-
chromosome	H1_13_bwa_racon	chromosome	-	-	contig_676 LN:i:517 RC:i:20 XC:f:1.000000	517	incomplete	Y	123		-	-	-	-	-	-	-	-	-	-	-	-	-	-
chromosome	H1_13_bwa_racon	chromosome	-	-	contig_677 LN:i:2902 RC:i:130 XC:f:1.000000	2902	circular	Y	116		-	-	-	-	-	-	-	-	-	-	-	-	-	-
chromosome	H1_13_bwa_racon	chromosome	-	-	contig_678 LN:i:6025 RC:i:46 XC:f:0.923077	6025	incomplete	N	27		-	-	-	-	-	-	-	-	-	-	-	-	-	-
chromosome	H1_13_bwa_racon	chromosome	-	-	contig_679 LN:i:6886 RC:i:74 XC:f:1.000000	6886	incomplete	N	19		-	-	-	-	-	-	-	-	-	-	-	-	-	-
chromosome	H1_13_bwa_racon	chromosome	-	-	contig_68 LN:i:338 RC:i:19 XC:f:0.500000	338	incomplete	N	68		-	-	-	-	-	-	-	-	-	-	-	-	-	-
chromosome	H1_13_bwa_racon	chromosome	-	-	contig_680 LN:i:10706 RC:i:89 XC:f:0.875000	10706	incomplete	N	11		-	-	-	-	-	-	-	-	-	-	-	-	-	-
chromosome	H1_13_bwa_racon	chromosome	-	-	contig_681 LN:i:9185 RC:i:75 XC:f:1.000000	9185	circular	N	20		-	-	-	-	-	-	-	-	-	-	-	-	-	-
chromosome	H1_13_bwa_racon	chromosome	-	-	contig_682 LN:i:1989 RC:i:2147 XC:f:1.000000	1989	circular	N	624		-	-	-	-	-	-	-	-	-	-	-	-	-	-
chromosome	H1_13_bwa_racon	chromosome	-	-	contig_683 LN:i:468 RC:i:30 XC:f:1.000000	468	circular	N	72		-	-	-	-	-	-	-	-	-	-	-	-	-	-
chromosome	H1_13_bwa_racon	chromosome	-	-	contig_684 LN:i:1105 RC:i:411 XC:f:1.000000	1105	circular	N	621		-	-	-	-	-	-	-	-	-	-	-	-	-	-
chromosome	H1_13_bwa_racon	chromosome	-	-	contig_685 LN:i:1016 RC:i:137 XC:f:1.000000	1016	circular	N	224		-	-	-	-	-	-	-	-	-	-	-	-	-	-
chromosome	H1_13_bwa_racon	chromosome	-	-	contig_686 LN:i:8301 RC:i:200 XC:f:1.000000	8301	incomplete	N	50		-	-	-	-	-	-	-	-	-	-	-	-	-	-
chromosome	H1_13_bwa_racon	chromosome	-	-	contig_687 LN:i:1247 RC:i:34 XC:f:1.000000	1247	incomplete	N	23		-	-	-	-	-	-	-	-	-	-	-	-	-	-
chromosome	H1_13_bwa_racon	chromosome	-	-	contig_688 LN:i:8307 RC:i:41 XC:f:0.777778	8307	incomplete	N	13		-	-	-	-	-	-	-	-	-	-	-	-	-	-
chromosome	H1_13_bwa_racon	chromosome	-	-	contig_69 LN:i:561 RC:i:235 XC:f:1.000000	561	incomplete	N	247		-	-	-	-	-	-	-	-	-	-	-	-	-	-
chromosome	H1_13_bwa_racon	chromosome	-	-	contig_691 LN:i:8054 RC:i:69 XC:f:0.888889	8054	incomplete	N	14		-	-	-	-	-	-	-	-	-	-	-	-	-	-
chromosome	H1_13_bwa_racon	chromosome	-	-	contig_692 LN:i:3275 RC:i:45 XC:f:1.000000	3275	incomplete	N	23		-	-	-	-	-	-	-	-	-	-	-	-	-	-
chromosome	H1_13_bwa_racon	chromosome	-	-	contig_693 LN:i:1152 RC:i:126 XC:f:1.000000	1152	incomplete	Y	179		-	-	-	-	-	-	-	-	-	-	-	-	-	-
chromosome	H1_13_bwa_racon	chromosome	-	-	contig_694 LN:i:2112 RC:i:6 XC:f:1.000000	2112	circular	Y	16		-	-	-	-	-	-	-	-	-	-	-	-	-	-
chromosome	H1_13_bwa_racon	chromosome	-	-	contig_695 LN:i:825 RC:i:11 XC:f:1.000000	825	circular	Y	27		-	-	-	-	-	-	-	-	-	-	-	-	-	-
chromosome	H1_13_bwa_racon	chromosome	-	-	contig_696 LN:i:2178 RC:i:36 XC:f:0.833333	2178	incomplete	Y	12		-	-	-	-	-	-	-	-	-	-	-	-	-	-
chromosome	H1_13_bwa_racon	chromosome	-	-	contig_697 LN:i:4211 RC:i:13 XC:f:1.000000	4211	incomplete	N	11		-	-	-	-	-	-	-	-	-	-	-	-	-	-
chromosome	H1_13_bwa_racon	chromosome	-	-	contig_698 LN:i:11636 RC:i:53 XC:f:1.000000	11636	incomplete	N	8		-	-	-	-	-	-	-	-	-	-	-	-	-	-
chromosome	H1_13_bwa_racon	chromosome	-	-	contig_699 LN:i:7073 RC:i:195 XC:f:1.000000	7073	incomplete	N	24		-	-	-	-	-	-	-	-	-	-	-	-	-	-
chromosome	H1_13_bwa_racon	chromosome	-	-	contig_70 LN:i:565 RC:i:69 XC:f:1.000000	565	circular	N	30		-	-	-	-	-	-	-	-	-	-	-	-	-	-
chromosome	H1_13_bwa_racon	chromosome	-	-	contig_700 LN:i:787 RC:i:87 XC:f:1.000000	787	incomplete	N	565		-	-	-	-	-	-	-	-	-	-	-	-	-	-
chromosome	H1_13_bwa_racon	chromosome	-	-	contig_701 LN:i:2212 RC:i:272 XC:f:1.000000	2212	incomplete	N	45		-	-	-	-	-	-	-	-	-	-	-	-	-	-
chromosome	H1_13_bwa_racon	chromosome	-	-	contig_702 LN:i:1239 RC:i:109 XC:f:1.000000	1239	incomplete	N	256		-	-	-	-	-	-	-	-	-	-	-	-	-	-
chromosome	H1_13_bwa_racon	chromosome	-	-	contig_703 LN:i:1284 RC:i:110 XC:f:1.000000	1284	incomplete	N	449		-	-	-	-	-	-	-	-	-	-	-	-	-	-
chromosome	H1_13_bwa_racon	chromosome	-	-	contig_705 LN:i:404 RC:i:10 XC:f:1.000000	404	incomplete	N	318		-	-	-	-	-	-	-	-	-	-	-	-	-	-
chromosome	H1_13_bwa_racon	chromosome	-	-	contig_706 LN:i:1398 RC:i:51 XC:f:1.000000	1398	incomplete	N	338		-	-	-	-	-	-	-	-	-	-	-	-	-	-
chromosome	H1_13_bwa_racon	chromosome	-	-	contig_707 LN:i:787 RC:i:69 XC:f:0.666667	787	incomplete	Y	177		-	-	-	-	-	-	-	-	-	-	-	-	-	-
chromosome	H1_13_bwa_racon	chromosome	-	-	contig_708 LN:i:564 RC:i:2 XC:f:0.500000	564	incomplete	N	65		-	-	-	-	-	-	-	-	-	-	-	-	-	-
chromosome	H1_13_bwa_racon	chromosome	-	-	contig_709 LN:i:1080 RC:i:222 XC:f:1.000000	1080	incomplete	N	75		-	-	-	-	-	-	-	-	-	-	-	-	-	-
chromosome	H1_13_bwa_racon	chromosome	-	-	contig_71 LN:i:618 RC:i:18 XC:f:1.000000	618	incomplete	N	7		-	-	-	-	-	-	-	-	-	-	-	-	-	-
chromosome	H1_13_bwa_racon	chromosome	-	-	contig_710 LN:i:2358 RC:i:1439 XC:f:1.000000	2358	incomplete	N	1274		-	-	-	-	-	-	-	-	-	-	-	-	-	-
chromosome	H1_13_bwa_racon	chromosome	-	-	contig_711 LN:i:6349 RC:i:79 XC:f:1.000000	6349	circular	N	21		-	-	-	-	-	-	-	-	-	-	-	-	-	-
chromosome	H1_13_bwa_racon	chromosome	-	-	contig_712 LN:i:4672 RC:i:7 XC:f:1.000000	4672	circular	N	7		-	-	-	-	-	-	-	-	-	-	-	-	-	-
chromosome	H1_13_bwa_racon	chromosome	-	-	contig_713 LN:i:535 RC:i:7 XC:f:1.000000	535	incomplete	N	22		-	-	-	-	-	-	-	-	-	-	-	-	-	-
chromosome	H1_13_bwa_racon	chromosome	-	-	contig_714 LN:i:8821 RC:i:11 XC:f:0.944444	8821	incomplete	N	5		-	-	-	-	-	-	-	-	-	-	-	-	-	-
chromosome	H1_13_bwa_racon	chromosome	-	-	contig_717 LN:i:5528 RC:i:28 XC:f:1.000000	5528	incomplete	N	14		-	-	-	-	-	-	-	-	-	-	-	-	-	-
chromosome	H1_13_bwa_racon	chromosome	-	-	contig_718 LN:i:11894 RC:i:1080 XC:f:1.000000	11894	incomplete	N	31		-	-	-	-	-	-	-	-	-	-	-	-	-	-
chromosome	H1_13_bwa_racon	chromosome	-	-	contig_719 LN:i:3666 RC:i:24 XC:f:1.000000	3666	incomplete	N	19		-	-	-	-	-	-	-	-	-	-	-	-	-	-
chromosome	H1_13_bwa_racon	chromosome	-	-	contig_72 LN:i:472 RC:i:54 XC:f:1.000000	472	incomplete	N	38		-	-	-	-	-	-	-	-	-	-	-	-	-	-
chromosome	H1_13_bwa_racon	chromosome	-	-	contig_720 LN:i:6647 RC:i:40 XC:f:1.000000	6647	circular	N	13		-	-	-	-	-	-	-	-	-	-	-	-	-	-
chromosome	H1_13_bwa_racon	chromosome	-	-	contig_721 LN:i:2960 RC:i:29 XC:f:1.000000	2960	incomplete	N	19		-	-	-	-	-	-	-	-	-	-	-	-	-	-
chromosome	H1_13_bwa_racon	chromosome	-	-	contig_722 LN:i:4459 RC:i:16 XC:f:1.000000	4459	incomplete	N	7		-	-	-	-	-	-	-	-	-	-	-	-	-	-
chromosome	H1_13_bwa_racon	chromosome	-	-	contig_723 LN:i:1547 RC:i:163 XC:f:1.000000	1547	incomplete	N	62		-	-	-	-	-	-	-	-	-	-	-	-	-	-
chromosome	H1_13_bwa_racon	chromosome	-	-	contig_725 LN:i:8319 RC:i:101 XC:f:1.000000	8319	incomplete	N	21		-	-	-	-	-	-	-	-	-	-	-	-	-	-
chromosome	H1_13_bwa_racon	chromosome	-	-	contig_726 LN:i:2480 RC:i:17 XC:f:1.000000	2480	incomplete	N	11		-	-	-	-	-	-	-	-	-	-	-	-	-	-
chromosome	H1_13_bwa_racon	chromosome	-	-	contig_727 LN:i:6657 RC:i:169 XC:f:1.000000	6657	circular	N	14		-	-	-	-	-	-	-	-	-	-	-	-	-	-
chromosome	H1_13_bwa_racon	chromosome	-	-	contig_728 LN:i:1834 RC:i:49 XC:f:1.000000	1834	incomplete	Y	49		-	-	-	-	-	-	-	-	-	-	-	-	-	-
chromosome	H1_13_bwa_racon	chromosome	-	-	contig_729 LN:i:8292 RC:i:173 XC:f:1.000000	8292	incomplete	N	42		-	-	-	-	-	-	-	-	-	-	-	-	-	-
chromosome	H1_13_bwa_racon	chromosome	-	-	contig_73 LN:i:5364 RC:i:16 XC:f:1.000000	5364	incomplete	N	7		-	-	-	-	-	-	-	-	-	-	-	-	-	-
chromosome	H1_13_bwa_racon	chromosome	-	-	contig_730 LN:i:1437 RC:i:17 XC:f:1.000000	1437	incomplete	N	6		-	-	-	-	-	-	-	-	-	-	-	-	-	-
chromosome	H1_13_bwa_racon	chromosome	-	-	contig_731 LN:i:4682 RC:i:13 XC:f:0.900000	4682	incomplete	N	6		-	-	-	-	-	-	-	-	-	-	-	-	-	-
chromosome	H1_13_bwa_racon	chromosome	-	-	contig_732 LN:i:3852 RC:i:40 XC:f:0.875000	3852	incomplete	N	26		-	-	-	-	-	-	-	-	-	-	-	-	-	-
chromosome	H1_13_bwa_racon	chromosome	-	-	contig_733 LN:i:5699 RC:i:207 XC:f:1.000000	5699	incomplete	Y	51		-	-	-	-	-	-	-	-	-	-	-	-	-	-
chromosome	H1_13_bwa_racon	chromosome	-	-	contig_736 LN:i:4085 RC:i:115 XC:f:1.000000	4085	incomplete	Y	16		-	-	-	-	-	-	-	-	-	-	-	-	-	-
chromosome	H1_13_bwa_racon	chromosome	-	-	contig_737 LN:i:1900 RC:i:19 XC:f:1.000000	1900	incomplete	N	16		-	-	-	-	-	-	-	-	-	-	-	-	-	-
chromosome	H1_13_bwa_racon	chromosome	-	-	contig_738 LN:i:14114 RC:i:116 XC:f:1.000000	14114	incomplete	N	10		-	-	-	-	-	-	-	-	-	-	-	-	-	-
chromosome	H1_13_bwa_racon	chromosome	-	-	contig_739 LN:i:2267 RC:i:40 XC:f:0.833333	2267	incomplete	N	18		-	-	-	-	-	-	-	-	-	-	-	-	-	-
chromosome	H1_13_bwa_racon	chromosome	-	-	contig_74 LN:i:3038 RC:i:15 XC:f:1.000000	3038	incomplete	N	8		-	-	-	-	-	-	-	-	-	-	-	-	-	-
chromosome	H1_13_bwa_racon	chromosome	-	-	contig_740 LN:i:5438 RC:i:44 XC:f:1.000000	5438	circular	N	19		-	-	-	-	-	-	-	-	-	-	-	-	-	-
chromosome	H1_13_bwa_racon	chromosome	-	-	contig_741 LN:i:7281 RC:i:648 XC:f:1.000000	7281	incomplete	N	135		-	-	-	-	-	-	-	-	-	-	-	-	-	-
chromosome	H1_13_bwa_racon	chromosome	-	-	contig_742 LN:i:2965 RC:i:692 XC:f:1.000000	2965	incomplete	Y	751		-	-	-	-	-	-	-	-	-	-	-	-	-	-
chromosome	H1_13_bwa_racon	chromosome	-	-	contig_744 LN:i:4525 RC:i:316 XC:f:1.000000	4525	circular	N	194		-	-	-	-	-	-	-	-	-	-	-	-	-	-
chromosome	H1_13_bwa_racon	chromosome	-	-	contig_745 LN:i:2520 RC:i:17 XC:f:1.000000	2520	circular	Y	34		-	-	-	-	-	-	-	-	-	-	-	-	-	-
chromosome	H1_13_bwa_racon	chromosome	-	-	contig_746 LN:i:4564 RC:i:77 XC:f:1.000000	4564	incomplete	N	20		-	-	-	-	-	-	-	-	-	-	-	-	-	-
chromosome	H1_13_bwa_racon	chromosome	-	-	contig_747 LN:i:11178 RC:i:39 XC:f:1.000000	11178	incomplete	Y	13		-	-	-	-	-	-	-	-	-	-	-	-	-	-
chromosome	H1_13_bwa_racon	chromosome	-	-	contig_748 LN:i:8343 RC:i:18 XC:f:0.941176	8343	incomplete	N	14		-	-	-	-	-	-	-	-	-	-	-	-	-	-
chromosome	H1_13_bwa_racon	chromosome	-	-	contig_75 LN:i:2947 RC:i:106 XC:f:1.000000	2947	incomplete	N	28		-	-	-	-	-	-	-	-	-	-	-	-	-	-
chromosome	H1_13_bwa_racon	chromosome	-	-	contig_750 LN:i:5294 RC:i:115 XC:f:1.000000	5294	incomplete	N	29		-	-	-	-	-	-	-	-	-	-	-	-	-	-
chromosome	H1_13_bwa_racon	chromosome	-	-	contig_751 LN:i:978 RC:i:16 XC:f:1.000000	978	circular	N	53		-	-	-	-	-	-	-	-	-	-	-	-	-	-
chromosome	H1_13_bwa_racon	chromosome	-	-	contig_752 LN:i:878 RC:i:14 XC:f:1.000000	878	incomplete	N	18		-	-	-	-	-	-	-	-	-	-	-	-	-	-
chromosome	H1_13_bwa_racon	chromosome	-	-	contig_753 LN:i:2565 RC:i:12 XC:f:1.000000	2565	incomplete	Y	12		-	-	-	-	-	-	-	-	-	-	-	-	-	-
chromosome	H1_13_bwa_racon	chromosome	-	-	contig_754 LN:i:7685 RC:i:259 XC:f:1.000000	7685	incomplete	N	73		-	-	-	-	-	-	-	-	-	-	-	-	-	-
chromosome	H1_13_bwa_racon	chromosome	-	-	contig_755 LN:i:3142 RC:i:115 XC:f:1.000000	3142	incomplete	N	43		-	-	-	-	-	-	-	-	-	-	-	-	-	-
chromosome	H1_13_bwa_racon	chromosome	-	-	contig_756 LN:i:2209 RC:i:9 XC:f:1.000000	2209	circular	N	6		-	-	-	-	-	-	-	-	-	-	-	-	-	-
chromosome	H1_13_bwa_racon	chromosome	-	-	contig_757 LN:i:2111 RC:i:12 XC:f:1.000000	2111	circular	N	13		-	-	-	-	-	-	-	-	-	-	-	-	-	-
chromosome	H1_13_bwa_racon	chromosome	-	-	contig_758 LN:i:6319 RC:i:34 XC:f:1.000000	6319	circular	N	10		-	-	-	-	-	-	-	-	-	-	-	-	-	-
chromosome	H1_13_bwa_racon	chromosome	-	-	contig_759 LN:i:2553 RC:i:46 XC:f:1.000000	2553	incomplete	Y	26		-	-	-	-	-	-	-	-	-	-	-	-	-	-
chromosome	H1_13_bwa_racon	chromosome	-	-	contig_76 LN:i:3034 RC:i:20 XC:f:1.000000	3034	incomplete	N	11		-	-	-	-	-	-	-	-	-	-	-	-	-	-
chromosome	H1_13_bwa_racon	chromosome	-	-	contig_761 LN:i:7441 RC:i:206 XC:f:1.000000	7441	circular	N	21		-	-	-	-	-	-	-	-	-	-	-	-	-	-
chromosome	H1_13_bwa_racon	chromosome	-	-	contig_763 LN:i:7677 RC:i:20 XC:f:1.000000	7677	incomplete	N	12		-	-	-	-	-	-	-	-	-	-	-	-	-	-
chromosome	H1_13_bwa_racon	chromosome	-	-	contig_764 LN:i:5506 RC:i:38 XC:f:1.000000	5506	incomplete	Y	20		-	-	-	-	-	-	-	-	-	-	-	-	-	-
chromosome	H1_13_bwa_racon	chromosome	-	-	contig_765 LN:i:2441 RC:i:8 XC:f:1.000000	2441	incomplete	N	13		-	-	-	-	-	-	-	-	-	-	-	-	-	-
chromosome	H1_13_bwa_racon	chromosome	-	-	contig_766 LN:i:2565 RC:i:34 XC:f:1.000000	2565	incomplete	N	53		-	-	-	-	-	-	-	-	-	-	-	-	-	-
chromosome	H1_13_bwa_racon	chromosome	-	-	contig_767 LN:i:3210 RC:i:37 XC:f:1.000000	3210	incomplete	N	16		-	-	-	-	-	-	-	-	-	-	-	-	-	-
chromosome	H1_13_bwa_racon	chromosome	-	-	contig_768 LN:i:2392 RC:i:454 XC:f:1.000000	2392	circular	Y	226		-	-	-	-	-	-	-	-	-	-	-	-	-	-
chromosome	H1_13_bwa_racon	chromosome	-	-	contig_769 LN:i:2757 RC:i:16 XC:f:1.000000	2757	incomplete	N	12		-	-	-	-	-	-	-	-	-	-	-	-	-	-
chromosome	H1_13_bwa_racon	chromosome	-	-	contig_77 LN:i:3197 RC:i:35 XC:f:1.000000	3197	incomplete	Y	19		-	-	-	-	-	-	-	-	-	-	-	-	-	-
chromosome	H1_13_bwa_racon	chromosome	-	-	contig_770 LN:i:8002 RC:i:141 XC:f:1.000000	8002	incomplete	Y	31		-	-	-	-	-	-	-	-	-	-	-	-	-	-
chromosome	H1_13_bwa_racon	chromosome	-	-	contig_771 LN:i:622 RC:i:2 XC:f:1.000000	622	incomplete	N	3		-	-	-	-	-	-	-	-	-	-	-	-	-	-
chromosome	H1_13_bwa_racon	chromosome	-	-	contig_773 LN:i:2090 RC:i:19 XC:f:1.000000	2090	incomplete	N	14		-	-	-	-	-	-	-	-	-	-	-	-	-	-
chromosome	H1_13_bwa_racon	chromosome	-	-	contig_774 LN:i:1175 RC:i:3 XC:f:0.666667	1175	circular	N	7		-	-	-	-	-	-	-	-	-	-	-	-	-	-
chromosome	H1_13_bwa_racon	chromosome	-	-	contig_775 LN:i:3837 RC:i:89 XC:f:1.000000	3837	incomplete	N	20		-	-	-	-	-	-	-	-	-	-	-	-	-	-
chromosome	H1_13_bwa_racon	chromosome	-	-	contig_776 LN:i:713 RC:i:100 XC:f:1.000000	713	incomplete	Y	43		-	-	-	-	-	-	-	-	-	-	-	-	-	-
chromosome	H1_13_bwa_racon	chromosome	-	-	contig_777 LN:i:2662 RC:i:113 XC:f:1.000000	2662	incomplete	N	20		-	-	-	-	-	-	-	-	-	-	-	-	-	-
chromosome	H1_13_bwa_racon	chromosome	-	-	contig_778 LN:i:6516 RC:i:93 XC:f:1.000000	6516	circular	N	37		-	-	-	-	-	-	-	-	-	-	-	-	-	-
chromosome	H1_13_bwa_racon	chromosome	-	-	contig_779 LN:i:1019 RC:i:3 XC:f:1.000000	1019	circular	Y	8		-	-	-	-	-	-	-	-	-	-	-	-	-	-
chromosome	H1_13_bwa_racon	chromosome	-	-	contig_780 LN:i:5982 RC:i:54 XC:f:1.000000	5982	incomplete	N	6		-	-	-	-	-	-	-	-	-	-	-	-	-	-
chromosome	H1_13_bwa_racon	chromosome	-	-	contig_782 LN:i:1403 RC:i:5 XC:f:1.000000	1403	circular	N	20		-	-	-	-	-	-	-	-	-	-	-	-	-	-
chromosome	H1_13_bwa_racon	chromosome	-	-	contig_783 LN:i:2987 RC:i:16 XC:f:1.000000	2987	incomplete	N	18		-	-	-	-	-	-	-	-	-	-	-	-	-	-
chromosome	H1_13_bwa_racon	chromosome	-	-	contig_784 LN:i:7605 RC:i:146 XC:f:1.000000	7605	incomplete	N	48		-	-	-	-	-	-	-	-	-	-	-	-	-	-
chromosome	H1_13_bwa_racon	chromosome	-	-	contig_785 LN:i:3764 RC:i:33 XC:f:1.000000	3764	incomplete	N	15		-	-	-	-	-	-	-	-	-	-	-	-	-	-
chromosome	H1_13_bwa_racon	chromosome	-	-	contig_786 LN:i:4156 RC:i:21 XC:f:1.000000	4156	incomplete	N	14		-	-	-	-	-	-	-	-	-	-	-	-	-	-
chromosome	H1_13_bwa_racon	chromosome	-	-	contig_787 LN:i:9071 RC:i:300 XC:f:1.000000	9071	incomplete	N	48		-	-	-	-	-	-	-	-	-	-	-	-	-	-
chromosome	H1_13_bwa_racon	chromosome	-	-	contig_789 LN:i:2728 RC:i:12 XC:f:1.000000	2728	incomplete	N	5		-	-	-	-	-	-	-	-	-	-	-	-	-	-
chromosome	H1_13_bwa_racon	chromosome	-	-	contig_79 LN:i:11392 RC:i:48 XC:f:1.000000	11392	incomplete	N	10		-	-	-	-	-	-	-	-	-	-	-	-	-	-
chromosome	H1_13_bwa_racon	chromosome	-	-	contig_790 LN:i:6087 RC:i:61 XC:f:1.000000	6087	circular	N	20		-	-	-	-	-	-	-	-	-	-	-	-	-	-
chromosome	H1_13_bwa_racon	chromosome	-	-	contig_792 LN:i:4922 RC:i:70 XC:f:1.000000	4922	incomplete	Y	23		-	-	-	-	-	-	-	-	-	-	-	-	-	-
chromosome	H1_13_bwa_racon	chromosome	-	-	contig_793 LN:i:7338 RC:i:157 XC:f:1.000000	7338	incomplete	N	17		-	-	-	-	-	-	-	-	-	-	-	-	-	-
chromosome	H1_13_bwa_racon	chromosome	-	-	contig_794 LN:i:2770 RC:i:133 XC:f:1.000000	2770	incomplete	Y	53		-	-	-	-	-	-	-	-	-	-	-	-	-	-
chromosome	H1_13_bwa_racon	chromosome	-	-	contig_795 LN:i:1744 RC:i:6 XC:f:1.000000	1744	circular	N	11		-	-	-	-	-	-	-	-	-	-	-	-	-	-
chromosome	H1_13_bwa_racon	chromosome	-	-	contig_796 LN:i:8349 RC:i:521 XC:f:1.000000	8349	incomplete	N	59		-	-	-	-	-	-	-	-	-	-	-	-	-	-
chromosome	H1_13_bwa_racon	chromosome	-	-	contig_797 LN:i:789 RC:i:18 XC:f:1.000000	789	incomplete	N	22		-	-	-	-	-	-	-	-	-	-	-	-	-	-
chromosome	H1_13_bwa_racon	chromosome	-	-	contig_798 LN:i:2692 RC:i:31 XC:f:1.000000	2692	incomplete	N	33		-	-	-	-	-	-	-	-	-	-	-	-	-	-
chromosome	H1_13_bwa_racon	chromosome	-	-	contig_799 LN:i:11634 RC:i:1502 XC:f:1.000000	11634	circular	N	44		-	-	-	-	-	-	-	-	-	-	-	-	-	-
plasmid	H1_13_bwa_racon	plasmid	AB685	AK563	contig_8 LN:i:12141 RC:i:4736 XC:f:1.000000	12141	incomplete	N	890		Col(MG828)	NC_008486	-	-	-	-	MOBP,MOB_unknown	AB027308,CP018359	-	CP023825	0.00103256	Escherichia coli	-	-
chromosome	H1_13_bwa_racon	chromosome	-	-	contig_800 LN:i:6660 RC:i:237 XC:f:1.000000	6660	incomplete	N	56		-	-	-	-	-	-	-	-	-	-	-	-	-	-
chromosome	H1_13_bwa_racon	chromosome	-	-	contig_801 LN:i:3271 RC:i:86 XC:f:1.000000	3271	incomplete	N	25		-	-	-	-	-	-	-	-	-	-	-	-	-	-
chromosome	H1_13_bwa_racon	chromosome	-	-	contig_802 LN:i:5285 RC:i:101 XC:f:1.000000	5285	incomplete	N	32		-	-	-	-	-	-	-	-	-	-	-	-	-	-
chromosome	H1_13_bwa_racon	chromosome	-	-	contig_803 LN:i:7972 RC:i:139 XC:f:1.000000	7972	incomplete	N	33		-	-	-	-	-	-	-	-	-	-	-	-	-	-
chromosome	H1_13_bwa_racon	chromosome	-	-	contig_804 LN:i:2900 RC:i:29 XC:f:1.000000	2900	incomplete	N	15		-	-	-	-	-	-	-	-	-	-	-	-	-	-
chromosome	H1_13_bwa_racon	chromosome	-	-	contig_806 LN:i:20127 RC:i:82 XC:f:0.878049	20127	circular	N	16		-	-	-	-	-	-	-	-	-	-	-	-	-	-
chromosome	H1_13_bwa_racon	chromosome	-	-	contig_808 LN:i:5304 RC:i:26 XC:f:1.000000	5304	circular	N	14		-	-	-	-	-	-	-	-	-	-	-	-	-	-
chromosome	H1_13_bwa_racon	chromosome	-	-	contig_810 LN:i:4601 RC:i:30 XC:f:0.900000	4601	incomplete	N	13		-	-	-	-	-	-	-	-	-	-	-	-	-	-
chromosome	H1_13_bwa_racon	chromosome	-	-	contig_812 LN:i:3665 RC:i:8 XC:f:0.750000	3665	incomplete	N	3		-	-	-	-	-	-	-	-	-	-	-	-	-	-
chromosome	H1_13_bwa_racon	chromosome	-	-	contig_813 LN:i:5792 RC:i:71 XC:f:1.000000	5792	incomplete	Y	10		-	-	-	-	-	-	-	-	-	-	-	-	-	-
chromosome	H1_13_bwa_racon	chromosome	-	-	contig_814 LN:i:6470 RC:i:306 XC:f:1.000000	6470	circular	N	72		-	-	-	-	-	-	-	-	-	-	-	-	-	-
chromosome	H1_13_bwa_racon	chromosome	-	-	contig_815 LN:i:2849 RC:i:16 XC:f:1.000000	2849	circular	N	20		-	-	-	-	-	-	-	-	-	-	-	-	-	-
chromosome	H1_13_bwa_racon	chromosome	-	-	contig_816 LN:i:9800 RC:i:51 XC:f:1.000000	9800	incomplete	N	14		-	-	-	-	-	-	-	-	-	-	-	-	-	-
chromosome	H1_13_bwa_racon	chromosome	-	-	contig_817 LN:i:5390 RC:i:68 XC:f:1.000000	5390	incomplete	N	27		-	-	-	-	-	-	-	-	-	-	-	-	-	-
chromosome	H1_13_bwa_racon	chromosome	-	-	contig_818 LN:i:1879 RC:i:19 XC:f:1.000000	1879	circular	N	20		-	-	-	-	-	-	-	-	-	-	-	-	-	-
chromosome	H1_13_bwa_racon	chromosome	-	-	contig_819 LN:i:3796 RC:i:49 XC:f:1.000000	3796	circular	Y	13		-	-	-	-	-	-	-	-	-	-	-	-	-	-
chromosome	H1_13_bwa_racon	chromosome	-	-	contig_821 LN:i:4964 RC:i:212 XC:f:1.000000	4964	circular	N	89		-	-	-	-	-	-	-	-	-	-	-	-	-	-
chromosome	H1_13_bwa_racon	chromosome	-	-	contig_822 LN:i:1536 RC:i:9 XC:f:1.000000	1536	circular	N	19		-	-	-	-	-	-	-	-	-	-	-	-	-	-
chromosome	H1_13_bwa_racon	chromosome	-	-	contig_823 LN:i:2608 RC:i:19 XC:f:0.833333	2608	circular	Y	7		-	-	-	-	-	-	-	-	-	-	-	-	-	-
chromosome	H1_13_bwa_racon	chromosome	-	-	contig_824 LN:i:8351 RC:i:119 XC:f:1.000000	8351	incomplete	N	24		-	-	-	-	-	-	-	-	-	-	-	-	-	-
chromosome	H1_13_bwa_racon	chromosome	-	-	contig_825 LN:i:4953 RC:i:36 XC:f:1.000000	4953	incomplete	N	10		-	-	-	-	-	-	-	-	-	-	-	-	-	-
chromosome	H1_13_bwa_racon	chromosome	-	-	contig_826 LN:i:7800 RC:i:196 XC:f:0.941176	7800	incomplete	N	64		-	-	-	-	-	-	-	-	-	-	-	-	-	-
chromosome	H1_13_bwa_racon	chromosome	-	-	contig_83 LN:i:6065 RC:i:11 XC:f:0.846154	6065	incomplete	N	11		-	-	-	-	-	-	-	-	-	-	-	-	-	-
chromosome	H1_13_bwa_racon	chromosome	-	-	contig_830 LN:i:9609 RC:i:167 XC:f:1.000000	9609	incomplete	N	14		-	-	-	-	-	-	-	-	-	-	-	-	-	-
chromosome	H1_13_bwa_racon	chromosome	-	-	contig_831 LN:i:15183 RC:i:335 XC:f:1.000000	15183	incomplete	N	35		-	-	-	-	-	-	-	-	-	-	-	-	-	-
chromosome	H1_13_bwa_racon	chromosome	-	-	contig_832 LN:i:2684 RC:i:79 XC:f:1.000000	2684	incomplete	N	15		-	-	-	-	-	-	-	-	-	-	-	-	-	-
chromosome	H1_13_bwa_racon	chromosome	-	-	contig_833 LN:i:13318 RC:i:516 XC:f:1.000000	13318	circular	N	34		-	-	-	-	-	-	-	-	-	-	-	-	-	-
chromosome	H1_13_bwa_racon	chromosome	-	-	contig_834 LN:i:6667 RC:i:33 XC:f:1.000000	6667	incomplete	N	9		-	-	-	-	-	-	-	-	-	-	-	-	-	-
chromosome	H1_13_bwa_racon	chromosome	-	-	contig_835 LN:i:1152 RC:i:15 XC:f:1.000000	1152	circular	N	20		-	-	-	-	-	-	-	-	-	-	-	-	-	-
chromosome	H1_13_bwa_racon	chromosome	-	-	contig_836 LN:i:927 RC:i:6 XC:f:1.000000	927	incomplete	N	7		-	-	-	-	-	-	-	-	-	-	-	-	-	-
chromosome	H1_13_bwa_racon	chromosome	-	-	contig_838 LN:i:2528 RC:i:69 XC:f:1.000000	2528	incomplete	Y	67		-	-	-	-	-	-	-	-	-	-	-	-	-	-
chromosome	H1_13_bwa_racon	chromosome	-	-	contig_839 LN:i:8390 RC:i:53 XC:f:1.000000	8390	incomplete	Y	16		-	-	-	-	-	-	-	-	-	-	-	-	-	-
chromosome	H1_13_bwa_racon	chromosome	-	-	contig_84 LN:i:4739 RC:i:135 XC:f:1.000000	4739	incomplete	N	15		-	-	-	-	-	-	-	-	-	-	-	-	-	-
chromosome	H1_13_bwa_racon	chromosome	-	-	contig_840 LN:i:524 RC:i:7 XC:f:1.000000	524	incomplete	N	39		-	-	-	-	-	-	-	-	-	-	-	-	-	-
chromosome	H1_13_bwa_racon	chromosome	-	-	contig_841 LN:i:762 RC:i:5 XC:f:1.000000	762	incomplete	N	17		-	-	-	-	-	-	-	-	-	-	-	-	-	-
chromosome	H1_13_bwa_racon	chromosome	-	-	contig_842 LN:i:3442 RC:i:65 XC:f:0.875000	3442	incomplete	N	18		-	-	-	-	-	-	-	-	-	-	-	-	-	-
chromosome	H1_13_bwa_racon	chromosome	-	-	contig_843 LN:i:727 RC:i:2 XC:f:1.000000	727	incomplete	N	11		-	-	-	-	-	-	-	-	-	-	-	-	-	-
chromosome	H1_13_bwa_racon	chromosome	-	-	contig_844 LN:i:2121 RC:i:17 XC:f:1.000000	2121	circular	Y	7		-	-	-	-	-	-	-	-	-	-	-	-	-	-
chromosome	H1_13_bwa_racon	chromosome	-	-	contig_845 LN:i:8614 RC:i:132 XC:f:1.000000	8614	circular	N	22		-	-	-	-	-	-	-	-	-	-	-	-	-	-
chromosome	H1_13_bwa_racon	chromosome	-	-	contig_846 LN:i:5088 RC:i:53 XC:f:1.000000	5088	circular	N	21		-	-	-	-	-	-	-	-	-	-	-	-	-	-
chromosome	H1_13_bwa_racon	chromosome	-	-	contig_847 LN:i:3847 RC:i:20 XC:f:0.875000	3847	incomplete	N	16		-	-	-	-	-	-	-	-	-	-	-	-	-	-
chromosome	H1_13_bwa_racon	chromosome	-	-	contig_848 LN:i:618 RC:i:585 XC:f:1.000000	618	circular	Y	387		-	-	-	-	-	-	-	-	-	-	-	-	-	-
chromosome	H1_13_bwa_racon	chromosome	-	-	contig_849 LN:i:4216 RC:i:117 XC:f:1.000000	4216	circular	N	33		-	-	-	-	-	-	-	-	-	-	-	-	-	-
chromosome	H1_13_bwa_racon	chromosome	-	-	contig_85 LN:i:6492 RC:i:248 XC:f:1.000000	6492	circular	N	89		-	-	-	-	-	-	-	-	-	-	-	-	-	-
chromosome	H1_13_bwa_racon	chromosome	-	-	contig_850 LN:i:4966 RC:i:124 XC:f:1.000000	4966	circular	N	26		-	-	-	-	-	-	-	-	-	-	-	-	-	-
chromosome	H1_13_bwa_racon	chromosome	-	-	contig_851 LN:i:857 RC:i:14 XC:f:1.000000	857	circular	Y	53		-	-	-	-	-	-	-	-	-	-	-	-	-	-
chromosome	H1_13_bwa_racon	chromosome	-	-	contig_852 LN:i:3328 RC:i:140 XC:f:1.000000	3328	incomplete	N	20		-	-	-	-	-	-	-	-	-	-	-	-	-	-
chromosome	H1_13_bwa_racon	chromosome	-	-	contig_853 LN:i:2599 RC:i:23 XC:f:1.000000	2599	incomplete	N	15		-	-	-	-	-	-	-	-	-	-	-	-	-	-
chromosome	H1_13_bwa_racon	chromosome	-	-	contig_854 LN:i:4758 RC:i:74 XC:f:0.909091	4758	incomplete	N	19		-	-	-	-	-	-	-	-	-	-	-	-	-	-
chromosome	H1_13_bwa_racon	chromosome	-	-	contig_855 LN:i:1794 RC:i:33 XC:f:0.800000	1794	incomplete	N	10		-	-	-	-	-	-	-	-	-	-	-	-	-	-
chromosome	H1_13_bwa_racon	chromosome	-	-	contig_857 LN:i:4136 RC:i:65 XC:f:1.000000	4136	incomplete	N	18		-	-	-	-	-	-	-	-	-	-	-	-	-	-
chromosome	H1_13_bwa_racon	chromosome	-	-	contig_858 LN:i:2348 RC:i:22 XC:f:0.800000	2348	incomplete	Y	10		-	-	-	-	-	-	-	-	-	-	-	-	-	-
chromosome	H1_13_bwa_racon	chromosome	-	-	contig_859 LN:i:5030 RC:i:62 XC:f:1.000000	5030	incomplete	Y	32		-	-	-	-	-	-	-	-	-	-	-	-	-	-
chromosome	H1_13_bwa_racon	chromosome	-	-	contig_86 LN:i:6608 RC:i:38 XC:f:1.000000	6608	incomplete	N	16		-	-	-	-	-	-	-	-	-	-	-	-	-	-
chromosome	H1_13_bwa_racon	chromosome	-	-	contig_860 LN:i:2125 RC:i:30 XC:f:1.000000	2125	incomplete	N	12		-	-	-	-	-	-	-	-	-	-	-	-	-	-
chromosome	H1_13_bwa_racon	chromosome	-	-	contig_862 LN:i:19939 RC:i:104 XC:f:1.000000	19939	circular	N	16		-	-	-	-	-	-	-	-	-	-	-	-	-	-
chromosome	H1_13_bwa_racon	chromosome	-	-	contig_863 LN:i:3039 RC:i:6 XC:f:1.000000	3039	incomplete	N	10		-	-	-	-	-	-	-	-	-	-	-	-	-	-
chromosome	H1_13_bwa_racon	chromosome	-	-	contig_864 LN:i:4060 RC:i:61 XC:f:1.000000	4060	incomplete	N	27		-	-	-	-	-	-	-	-	-	-	-	-	-	-
chromosome	H1_13_bwa_racon	chromosome	-	-	contig_865 LN:i:2229 RC:i:3 XC:f:1.000000	2229	incomplete	N	5		-	-	-	-	-	-	-	-	-	-	-	-	-	-
chromosome	H1_13_bwa_racon	chromosome	-	-	contig_866 LN:i:504 RC:i:2 XC:f:0.500000	504	circular	Y	94		-	-	-	-	-	-	-	-	-	-	-	-	-	-
chromosome	H1_13_bwa_racon	chromosome	-	-	contig_867 LN:i:3396 RC:i:74 XC:f:1.000000	3396	incomplete	N	15		-	-	-	-	-	-	-	-	-	-	-	-	-	-
chromosome	H1_13_bwa_racon	chromosome	-	-	contig_868 LN:i:6459 RC:i:29 XC:f:0.928571	6459	incomplete	N	17		-	-	-	-	-	-	-	-	-	-	-	-	-	-
chromosome	H1_13_bwa_racon	chromosome	-	-	contig_869 LN:i:7423 RC:i:97 XC:f:1.000000	7423	incomplete	N	4		-	-	-	-	-	-	-	-	-	-	-	-	-	-
chromosome	H1_13_bwa_racon	chromosome	-	-	contig_87 LN:i:4747 RC:i:168 XC:f:1.000000	4747	incomplete	N	29		-	-	-	-	-	-	-	-	-	-	-	-	-	-
chromosome	H1_13_bwa_racon	chromosome	-	-	contig_870 LN:i:10672 RC:i:27 XC:f:1.000000	10672	incomplete	N	5		-	-	-	-	-	-	-	-	-	-	-	-	-	-
chromosome	H1_13_bwa_racon	chromosome	-	-	contig_871 LN:i:9919 RC:i:173 XC:f:0.956522	9919	incomplete	Y	12		-	-	-	-	-	-	-	-	-	-	-	-	-	-
chromosome	H1_13_bwa_racon	chromosome	-	-	contig_872 LN:i:2815 RC:i:98 XC:f:1.000000	2815	circular	N	22		-	-	-	-	-	-	-	-	-	-	-	-	-	-
chromosome	H1_13_bwa_racon	chromosome	-	-	contig_873 LN:i:2105 RC:i:96 XC:f:1.000000	2105	circular	N	33		-	-	-	-	-	-	-	-	-	-	-	-	-	-
chromosome	H1_13_bwa_racon	chromosome	-	-	contig_874 LN:i:4767 RC:i:11 XC:f:1.000000	4767	circular	N	16		-	-	-	-	-	-	-	-	-	-	-	-	-	-
chromosome	H1_13_bwa_racon	chromosome	-	-	contig_876 LN:i:915 RC:i:17 XC:f:1.000000	915	incomplete	N	25		-	-	-	-	-	-	-	-	-	-	-	-	-	-
chromosome	H1_13_bwa_racon	chromosome	-	-	contig_878 LN:i:530 RC:i:12 XC:f:1.000000	530	incomplete	N	33		-	-	-	-	-	-	-	-	-	-	-	-	-	-
chromosome	H1_13_bwa_racon	chromosome	-	-	contig_879 LN:i:10260 RC:i:143 XC:f:1.000000	10260	incomplete	N	17		-	-	-	-	-	-	-	-	-	-	-	-	-	-
chromosome	H1_13_bwa_racon	chromosome	-	-	contig_880 LN:i:5580 RC:i:61 XC:f:1.000000	5580	circular	N	15		-	-	-	-	-	-	-	-	-	-	-	-	-	-
chromosome	H1_13_bwa_racon	chromosome	-	-	contig_881 LN:i:2139 RC:i:17 XC:f:1.000000	2139	incomplete	Y	16		-	-	-	-	-	-	-	-	-	-	-	-	-	-
chromosome	H1_13_bwa_racon	chromosome	-	-	contig_882 LN:i:2466 RC:i:78 XC:f:1.000000	2466	incomplete	Y	83		-	-	-	-	-	-	-	-	-	-	-	-	-	-
chromosome	H1_13_bwa_racon	chromosome	-	-	contig_884 LN:i:12555 RC:i:93 XC:f:0.925926	12555	incomplete	N	14		-	-	-	-	-	-	-	-	-	-	-	-	-	-
chromosome	H1_13_bwa_racon	chromosome	-	-	contig_885 LN:i:7528 RC:i:36 XC:f:1.000000	7528	incomplete	N	7		-	-	-	-	-	-	-	-	-	-	-	-	-	-
chromosome	H1_13_bwa_racon	chromosome	-	-	contig_886 LN:i:13089 RC:i:59 XC:f:1.000000	13089	circular	N	9		-	-	-	-	-	-	-	-	-	-	-	-	-	-
chromosome	H1_13_bwa_racon	chromosome	-	-	contig_887 LN:i:4680 RC:i:22 XC:f:1.000000	4680	incomplete	N	14		-	-	-	-	-	-	-	-	-	-	-	-	-	-
chromosome	H1_13_bwa_racon	chromosome	-	-	contig_889 LN:i:1089 RC:i:9 XC:f:1.000000	1089	incomplete	N	29		-	-	-	-	-	-	-	-	-	-	-	-	-	-
chromosome	H1_13_bwa_racon	chromosome	-	-	contig_89 LN:i:1153 RC:i:3 XC:f:1.000000	1153	circular	N	12		-	-	-	-	-	-	-	-	-	-	-	-	-	-
chromosome	H1_13_bwa_racon	chromosome	-	-	contig_890 LN:i:1259 RC:i:126 XC:f:1.000000	1259	incomplete	N	193		-	-	-	-	-	-	-	-	-	-	-	-	-	-
chromosome	H1_13_bwa_racon	chromosome	-	-	contig_891 LN:i:3400 RC:i:53 XC:f:1.000000	3400	incomplete	N	75		-	-	-	-	-	-	-	-	-	-	-	-	-	-
chromosome	H1_13_bwa_racon	chromosome	-	-	contig_892 LN:i:1644 RC:i:33 XC:f:1.000000	1644	incomplete	N	9		-	-	-	-	-	-	-	-	-	-	-	-	-	-
chromosome	H1_13_bwa_racon	chromosome	-	-	contig_893 LN:i:2494 RC:i:22 XC:f:1.000000	2494	incomplete	N	20		-	-	-	-	-	-	-	-	-	-	-	-	-	-
chromosome	H1_13_bwa_racon	chromosome	-	-	contig_895 LN:i:677 RC:i:112 XC:f:1.000000	677	circular	Y	199		-	-	-	-	-	-	-	-	-	-	-	-	-	-
chromosome	H1_13_bwa_racon	chromosome	-	-	contig_896 LN:i:4079 RC:i:78 XC:f:0.900000	4079	incomplete	Y	9		-	-	-	-	-	-	-	-	-	-	-	-	-	-
chromosome	H1_13_bwa_racon	chromosome	-	-	contig_897 LN:i:1783 RC:i:178 XC:f:1.000000	1783	incomplete	Y	92		-	-	-	-	-	-	-	-	-	-	-	-	-	-
chromosome	H1_13_bwa_racon	chromosome	-	-	contig_898 LN:i:2786 RC:i:129 XC:f:1.000000	2786	incomplete	Y	26		-	-	-	-	-	-	-	-	-	-	-	-	-	-
chromosome	H1_13_bwa_racon	chromosome	-	-	contig_90 LN:i:830 RC:i:10 XC:f:1.000000	830	circular	Y	12		-	-	-	-	-	-	-	-	-	-	-	-	-	-
chromosome	H1_13_bwa_racon	chromosome	-	-	contig_900 LN:i:1093 RC:i:32 XC:f:0.750000	1093	incomplete	N	8		-	-	-	-	-	-	-	-	-	-	-	-	-	-
chromosome	H1_13_bwa_racon	chromosome	-	-	contig_901 LN:i:2209 RC:i:21 XC:f:1.000000	2209	incomplete	N	17		-	-	-	-	-	-	-	-	-	-	-	-	-	-
chromosome	H1_13_bwa_racon	chromosome	-	-	contig_903 LN:i:3930 RC:i:46 XC:f:1.000000	3930	incomplete	N	30		-	-	-	-	-	-	-	-	-	-	-	-	-	-
chromosome	H1_13_bwa_racon	chromosome	-	-	contig_904 LN:i:5042 RC:i:45 XC:f:1.000000	5042	incomplete	N	16		-	-	-	-	-	-	-	-	-	-	-	-	-	-
chromosome	H1_13_bwa_racon	chromosome	-	-	contig_905 LN:i:3952 RC:i:76 XC:f:1.000000	3952	incomplete	N	10		-	-	-	-	-	-	-	-	-	-	-	-	-	-
chromosome	H1_13_bwa_racon	chromosome	-	-	contig_906 LN:i:9621 RC:i:97 XC:f:1.000000	9621	circular	N	20		-	-	-	-	-	-	-	-	-	-	-	-	-	-
chromosome	H1_13_bwa_racon	chromosome	-	-	contig_907 LN:i:1000 RC:i:15 XC:f:0.666667	1000	incomplete	N	54		-	-	-	-	-	-	-	-	-	-	-	-	-	-
chromosome	H1_13_bwa_racon	chromosome	-	-	contig_908 LN:i:629 RC:i:4 XC:f:1.000000	629	incomplete	N	8		-	-	-	-	-	-	-	-	-	-	-	-	-	-
chromosome	H1_13_bwa_racon	chromosome	-	-	contig_909 LN:i:2130 RC:i:35 XC:f:1.000000	2130	circular	Y	28		-	-	-	-	-	-	-	-	-	-	-	-	-	-
chromosome	H1_13_bwa_racon	chromosome	-	-	contig_91 LN:i:2126 RC:i:5 XC:f:0.800000	2126	incomplete	Y	3		-	-	-	-	-	-	-	-	-	-	-	-	-	-
chromosome	H1_13_bwa_racon	chromosome	-	-	contig_910 LN:i:4921 RC:i:61 XC:f:1.000000	4921	circular	N	20		-	-	-	-	-	-	-	-	-	-	-	-	-	-
chromosome	H1_13_bwa_racon	chromosome	-	-	contig_911 LN:i:3671 RC:i:45 XC:f:1.000000	3671	circular	Y	21		-	-	-	-	-	-	-	-	-	-	-	-	-	-
chromosome	H1_13_bwa_racon	chromosome	-	-	contig_912 LN:i:2569 RC:i:8 XC:f:1.000000	2569	incomplete	Y	6		-	-	-	-	-	-	-	-	-	-	-	-	-	-
chromosome	H1_13_bwa_racon	chromosome	-	-	contig_913 LN:i:983 RC:i:111 XC:f:1.000000	983	incomplete	Y	293		-	-	-	-	-	-	-	-	-	-	-	-	-	-
chromosome	H1_13_bwa_racon	chromosome	-	-	contig_914 LN:i:2125 RC:i:3 XC:f:1.000000	2125	incomplete	Y	9		-	-	-	-	-	-	-	-	-	-	-	-	-	-
chromosome	H1_13_bwa_racon	chromosome	-	-	contig_915 LN:i:3517 RC:i:12 XC:f:1.000000	3517	circular	N	16		-	-	-	-	-	-	-	-	-	-	-	-	-	-
chromosome	H1_13_bwa_racon	chromosome	-	-	contig_916 LN:i:8276 RC:i:23 XC:f:0.941176	8276	incomplete	N	9		-	-	-	-	-	-	-	-	-	-	-	-	-	-
chromosome	H1_13_bwa_racon	chromosome	-	-	contig_917 LN:i:1151 RC:i:21 XC:f:1.000000	1151	incomplete	Y	45		-	-	-	-	-	-	-	-	-	-	-	-	-	-
chromosome	H1_13_bwa_racon	chromosome	-	-	contig_918 LN:i:12474 RC:i:139 XC:f:1.000000	12474	incomplete	N	13		-	-	-	-	-	-	-	-	-	-	-	-	-	-
chromosome	H1_13_bwa_racon	chromosome	-	-	contig_919 LN:i:539 RC:i:18 XC:f:1.000000	539	incomplete	N	12		-	-	-	-	-	-	-	-	-	-	-	-	-	-
chromosome	H1_13_bwa_racon	chromosome	-	-	contig_92 LN:i:5274 RC:i:42 XC:f:1.000000	5274	circular	N	16		-	-	-	-	-	-	-	-	-	-	-	-	-	-
chromosome	H1_13_bwa_racon	chromosome	-	-	contig_920 LN:i:1298 RC:i:10 XC:f:1.000000	1298	circular	Y	21		-	-	-	-	-	-	-	-	-	-	-	-	-	-
chromosome	H1_13_bwa_racon	chromosome	-	-	contig_921 LN:i:701 RC:i:3 XC:f:1.000000	701	circular	N	99		-	-	-	-	-	-	-	-	-	-	-	-	-	-
chromosome	H1_13_bwa_racon	chromosome	-	-	contig_922 LN:i:906 RC:i:40 XC:f:1.000000	906	circular	N	29		-	-	-	-	-	-	-	-	-	-	-	-	-	-
chromosome	H1_13_bwa_racon	chromosome	-	-	contig_923 LN:i:4364 RC:i:46 XC:f:1.000000	4364	incomplete	N	17		-	-	-	-	-	-	-	-	-	-	-	-	-	-
chromosome	H1_13_bwa_racon	chromosome	-	-	contig_924 LN:i:5912 RC:i:43 XC:f:0.923077	5912	incomplete	N	20		-	-	-	-	-	-	-	-	-	-	-	-	-	-
chromosome	H1_13_bwa_racon	chromosome	-	-	contig_925 LN:i:2645 RC:i:35 XC:f:1.000000	2645	incomplete	N	23		-	-	-	-	-	-	-	-	-	-	-	-	-	-
chromosome	H1_13_bwa_racon	chromosome	-	-	contig_926 LN:i:4393 RC:i:8 XC:f:0.888889	4393	incomplete	N	3		-	-	-	-	-	-	-	-	-	-	-	-	-	-
chromosome	H1_13_bwa_racon	chromosome	-	-	contig_927 LN:i:1464 RC:i:115 XC:f:1.000000	1464	incomplete	N	14		-	-	-	-	-	-	-	-	-	-	-	-	-	-
chromosome	H1_13_bwa_racon	chromosome	-	-	contig_928 LN:i:2877 RC:i:41 XC:f:1.000000	2877	incomplete	N	6		-	-	-	-	-	-	-	-	-	-	-	-	-	-
chromosome	H1_13_bwa_racon	chromosome	-	-	contig_929 LN:i:13137 RC:i:22 XC:f:0.642857	13137	incomplete	N	4		-	-	-	-	-	-	-	-	-	-	-	-	-	-
chromosome	H1_13_bwa_racon	chromosome	-	-	contig_93 LN:i:547 RC:i:1628 XC:f:1.000000	547	circular	N	765		-	-	-	-	-	-	-	-	-	-	-	-	-	-
chromosome	H1_13_bwa_racon	chromosome	-	-	contig_930 LN:i:858 RC:i:16 XC:f:1.000000	858	incomplete	N	30		-	-	-	-	-	-	-	-	-	-	-	-	-	-
chromosome	H1_13_bwa_racon	chromosome	-	-	contig_931 LN:i:5498 RC:i:32 XC:f:1.000000	5498	circular	Y	17		-	-	-	-	-	-	-	-	-	-	-	-	-	-
chromosome	H1_13_bwa_racon	chromosome	-	-	contig_932 LN:i:2710 RC:i:18 XC:f:1.000000	2710	incomplete	N	9		-	-	-	-	-	-	-	-	-	-	-	-	-	-
chromosome	H1_13_bwa_racon	chromosome	-	-	contig_933 LN:i:3437 RC:i:13 XC:f:1.000000	3437	incomplete	N	8		-	-	-	-	-	-	-	-	-	-	-	-	-	-
chromosome	H1_13_bwa_racon	chromosome	-	-	contig_934 LN:i:2531 RC:i:19 XC:f:1.000000	2531	incomplete	N	12		-	-	-	-	-	-	-	-	-	-	-	-	-	-
chromosome	H1_13_bwa_racon	chromosome	-	-	contig_935 LN:i:3806 RC:i:10 XC:f:1.000000	3806	incomplete	N	6		-	-	-	-	-	-	-	-	-	-	-	-	-	-
chromosome	H1_13_bwa_racon	chromosome	-	-	contig_936 LN:i:3906 RC:i:8 XC:f:1.000000	3906	incomplete	N	12		-	-	-	-	-	-	-	-	-	-	-	-	-	-
chromosome	H1_13_bwa_racon	chromosome	-	-	contig_937 LN:i:1886 RC:i:803 XC:f:1.000000	1886	incomplete	Y	543		-	-	-	-	-	-	-	-	-	-	-	-	-	-
chromosome	H1_13_bwa_racon	chromosome	-	-	contig_938 LN:i:2109 RC:i:26 XC:f:1.000000	2109	incomplete	Y	11		-	-	-	-	-	-	-	-	-	-	-	-	-	-
chromosome	H1_13_bwa_racon	chromosome	-	-	contig_939 LN:i:525 RC:i:30 XC:f:1.000000	525	circular	Y	47		-	-	-	-	-	-	-	-	-	-	-	-	-	-
chromosome	H1_13_bwa_racon	chromosome	-	-	contig_94 LN:i:551 RC:i:7 XC:f:1.000000	551	incomplete	N	57		-	-	-	-	-	-	-	-	-	-	-	-	-	-
chromosome	H1_13_bwa_racon	chromosome	-	-	contig_940 LN:i:2952 RC:i:24 XC:f:1.000000	2952	incomplete	Y	13		-	-	-	-	-	-	-	-	-	-	-	-	-	-
chromosome	H1_13_bwa_racon	chromosome	-	-	contig_941 LN:i:896 RC:i:21 XC:f:1.000000	896	incomplete	Y	31		-	-	-	-	-	-	-	-	-	-	-	-	-	-
chromosome	H1_13_bwa_racon	chromosome	-	-	contig_946 LN:i:7695 RC:i:78 XC:f:0.888889	7695	incomplete	N	11		-	-	-	-	-	-	-	-	-	-	-	-	-	-
chromosome	H1_13_bwa_racon	chromosome	-	-	contig_947 LN:i:8659 RC:i:52 XC:f:1.000000	8659	incomplete	N	11		-	-	-	-	-	-	-	-	-	-	-	-	-	-
chromosome	H1_13_bwa_racon	chromosome	-	-	contig_948 LN:i:2257 RC:i:3 XC:f:0.600000	2257	circular	N	4		-	-	-	-	-	-	-	-	-	-	-	-	-	-
chromosome	H1_13_bwa_racon	chromosome	-	-	contig_949 LN:i:6027 RC:i:33 XC:f:0.923077	6027	circular	N	19		-	-	-	-	-	-	-	-	-	-	-	-	-	-
chromosome	H1_13_bwa_racon	chromosome	-	-	contig_95 LN:i:595 RC:i:53 XC:f:1.000000	595	incomplete	N	121		-	-	-	-	-	-	-	-	-	-	-	-	-	-
chromosome	H1_13_bwa_racon	chromosome	-	-	contig_950 LN:i:4471 RC:i:49 XC:f:0.900000	4471	incomplete	N	12		-	-	-	-	-	-	-	-	-	-	-	-	-	-
chromosome	H1_13_bwa_racon	chromosome	-	-	contig_952 LN:i:534 RC:i:4 XC:f:1.000000	534	incomplete	N	8		-	-	-	-	-	-	-	-	-	-	-	-	-	-
chromosome	H1_13_bwa_racon	chromosome	-	-	contig_953 LN:i:2599 RC:i:30 XC:f:1.000000	2599	incomplete	N	20		-	-	-	-	-	-	-	-	-	-	-	-	-	-
chromosome	H1_13_bwa_racon	chromosome	-	-	contig_954 LN:i:550 RC:i:23 XC:f:1.000000	550	circular	N	5		-	-	-	-	-	-	-	-	-	-	-	-	-	-
chromosome	H1_13_bwa_racon	chromosome	-	-	contig_955 LN:i:2697 RC:i:16 XC:f:1.000000	2697	circular	N	37		-	-	-	-	-	-	-	-	-	-	-	-	-	-
chromosome	H1_13_bwa_racon	chromosome	-	-	contig_959 LN:i:7008 RC:i:4 XC:f:0.866667	7008	incomplete	N	7		-	-	-	-	-	-	-	-	-	-	-	-	-	-
chromosome	H1_13_bwa_racon	chromosome	-	-	contig_96 LN:i:7995 RC:i:30 XC:f:0.882353	7995	incomplete	N	7		-	-	-	-	-	-	-	-	-	-	-	-	-	-
chromosome	H1_13_bwa_racon	chromosome	-	-	contig_960 LN:i:4033 RC:i:74 XC:f:1.000000	4033	incomplete	N	28		-	-	-	-	-	-	-	-	-	-	-	-	-	-
chromosome	H1_13_bwa_racon	chromosome	-	-	contig_962 LN:i:5447 RC:i:3 XC:f:1.000000	5447	incomplete	N	5		-	-	-	-	-	-	-	-	-	-	-	-	-	-
chromosome	H1_13_bwa_racon	chromosome	-	-	contig_964 LN:i:2419 RC:i:69 XC:f:1.000000	2419	incomplete	Y	20		-	-	-	-	-	-	-	-	-	-	-	-	-	-
chromosome	H1_13_bwa_racon	chromosome	-	-	contig_965 LN:i:2745 RC:i:32 XC:f:1.000000	2745	incomplete	Y	9		-	-	-	-	-	-	-	-	-	-	-	-	-	-
chromosome	H1_13_bwa_racon	chromosome	-	-	contig_966 LN:i:5377 RC:i:127 XC:f:1.000000	5377	incomplete	Y	30		-	-	-	-	-	-	-	-	-	-	-	-	-	-
chromosome	H1_13_bwa_racon	chromosome	-	-	contig_967 LN:i:1029 RC:i:65 XC:f:1.000000	1029	circular	Y	30		-	-	-	-	-	-	-	-	-	-	-	-	-	-
chromosome	H1_13_bwa_racon	chromosome	-	-	contig_968 LN:i:3611 RC:i:16 XC:f:1.000000	3611	incomplete	N	16		-	-	-	-	-	-	-	-	-	-	-	-	-	-
chromosome	H1_13_bwa_racon	chromosome	-	-	contig_969 LN:i:4736 RC:i:62 XC:f:1.000000	4736	circular	N	21		-	-	-	-	-	-	-	-	-	-	-	-	-	-
chromosome	H1_13_bwa_racon	chromosome	-	-	contig_97 LN:i:5629 RC:i:28 XC:f:1.000000	5629	incomplete	N	6		-	-	-	-	-	-	-	-	-	-	-	-	-	-
plasmid	H1_13_bwa_racon	chromosome	-	-	contig_970 LN:i:5867 RC:i:22 XC:f:1.000000	5867	incomplete	N	7		-	-	-	-	-	-	MOBP	MF083142	-	-	-	-	-	-
plasmid	H1_13_bwa_racon	chromosome	-	-	contig_971 LN:i:2662 RC:i:28 XC:f:1.000000	2662	incomplete	N	3		-	-	-	-	-	-	MOBP,MOBP	KY014464,MF083142	-	-	-	-	-	-
chromosome	H1_13_bwa_racon	chromosome	-	-	contig_972 LN:i:6502 RC:i:708 XC:f:1.000000	6502	circular	Y	245		-	-	-	-	-	-	-	-	-	-	-	-	-	-
chromosome	H1_13_bwa_racon	chromosome	-	-	contig_973 LN:i:2543 RC:i:84 XC:f:1.000000	2543	circular	Y	55		-	-	-	-	-	-	-	-	-	-	-	-	-	-
chromosome	H1_13_bwa_racon	chromosome	-	-	contig_974 LN:i:3625 RC:i:242 XC:f:1.000000	3625	circular	N	24		-	-	-	-	-	-	-	-	-	-	-	-	-	-
chromosome	H1_13_bwa_racon	chromosome	-	-	contig_975 LN:i:7972 RC:i:175 XC:f:1.000000	7972	incomplete	N	36		-	-	-	-	-	-	-	-	-	-	-	-	-	-
chromosome	H1_13_bwa_racon	chromosome	-	-	contig_976 LN:i:2231 RC:i:289 XC:f:1.000000	2231	incomplete	Y	36		-	-	-	-	-	-	-	-	-	-	-	-	-	-
chromosome	H1_13_bwa_racon	chromosome	-	-	contig_977 LN:i:2118 RC:i:54 XC:f:1.000000	2118	circular	N	47		-	-	-	-	-	-	-	-	-	-	-	-	-	-
chromosome	H1_13_bwa_racon	chromosome	-	-	contig_978 LN:i:2529 RC:i:12 XC:f:0.833333	2529	incomplete	N	13		-	-	-	-	-	-	-	-	-	-	-	-	-	-
chromosome	H1_13_bwa_racon	chromosome	-	-	contig_98 LN:i:4361 RC:i:45 XC:f:1.000000	4361	incomplete	Y	17		-	-	-	-	-	-	-	-	-	-	-	-	-	-
chromosome	H1_13_bwa_racon	chromosome	-	-	contig_981 LN:i:14604 RC:i:34 XC:f:1.000000	14604	incomplete	N	13		-	-	-	-	-	-	-	-	-	-	-	-	-	-
chromosome	H1_13_bwa_racon	chromosome	-	-	contig_983 LN:i:13497 RC:i:14 XC:f:0.785714	13497	circular	N	4		-	-	-	-	-	-	-	-	-	-	-	-	-	-
chromosome	H1_13_bwa_racon	chromosome	-	-	contig_985 LN:i:2952 RC:i:42 XC:f:1.000000	2952	incomplete	N	47		-	-	-	-	-	-	-	-	-	-	-	-	-	-
chromosome	H1_13_bwa_racon	chromosome	-	-	contig_987 LN:i:10601 RC:i:34 XC:f:1.000000	10601	circular	N	11		-	-	-	-	-	-	-	-	-	-	-	-	-	-
chromosome	H1_13_bwa_racon	chromosome	-	-	contig_989 LN:i:4292 RC:i:11 XC:f:1.000000	4292	circular	N	10		-	-	-	-	-	-	-	-	-	-	-	-	-	-
chromosome	H1_13_bwa_racon	chromosome	-	-	contig_99 LN:i:3700 RC:i:78 XC:f:1.000000	3700	incomplete	N	7		-	-	-	-	-	-	-	-	-	-	-	-	-	-
chromosome	H1_13_bwa_racon	chromosome	-	-	contig_990 LN:i:13950 RC:i:1028 XC:f:1.000000	13950	incomplete	N	143		-	-	-	-	-	-	-	-	-	-	-	-	-	-
chromosome	H1_13_bwa_racon	chromosome	-	-	contig_991 LN:i:2451 RC:i:32 XC:f:1.000000	2451	incomplete	N	11		-	-	-	-	-	-	-	-	-	-	-	-	-	-
chromosome	H1_13_bwa_racon	chromosome	-	-	contig_992 LN:i:2524 RC:i:28 XC:f:1.000000	2524	circular	N	22		-	-	-	-	-	-	-	-	-	-	-	-	-	-
chromosome	H1_13_bwa_racon	chromosome	-	-	contig_993 LN:i:2246 RC:i:29 XC:f:1.000000	2246	circular	N	11		-	-	-	-	-	-	-	-	-	-	-	-	-	-
chromosome	H1_13_bwa_racon	chromosome	-	-	contig_994 LN:i:887 RC:i:27 XC:f:1.000000	887	incomplete	N	29		-	-	-	-	-	-	-	-	-	-	-	-	-	-
chromosome	H1_13_bwa_racon	chromosome	-	-	contig_995 LN:i:1414 RC:i:7 XC:f:1.000000	1414	incomplete	N	5		-	-	-	-	-	-	-	-	-	-	-	-	-	-
chromosome	H1_13_bwa_racon	chromosome	-	-	contig_996 LN:i:8062 RC:i:653 XC:f:1.000000	8062	incomplete	N	94		-	-	-	-	-	-	-	-	-	-	-	-	-	-
chromosome	H1_13_bwa_racon	chromosome	-	-	contig_997 LN:i:2704 RC:i:45 XC:f:0.714286	2704	incomplete	Y	3		-	-	-	-	-	-	-	-	-	-	-	-	-	-
chromosome	H1_13_bwa_racon	chromosome	-	-	contig_998 LN:i:3844 RC:i:32 XC:f:1.000000	3844	incomplete	N	14		-	-	-	-	-	-	-	-	-	-	-	-	-	-
chromosome	H1_13_bwa_racon	chromosome	-	-	contig_999 LN:i:2742 RC:i:16 XC:f:1.000000	2742	incomplete	Y	7		-	-	-	-	-	-	-	-	-	-	-	-	-	-

## Sheet: H1_20d
Molecule type (final)	sample_id	molecule type (final)	primary_cluster_id	secondary_cluster_id	contig_id	size	real size	circularity_status MOB suite	circularity_status flye	coverage	resistance genes	rep_type(s)	rep_type_accession(s)	relaxase_type(s)	relaxase_type_accession(s)	mpf_type	mpf_type_accession(s)	orit_type(s)	orit_accession(s)	predicted_mobility	mash_nearest_neighbor	mash_neighbor_distance	mash_neighbor_identification	repetitive_dna_id	repetitive_dna_type
chromosome	H1_20_bwa_racon	chromosome	-	-	contig_1 LN:i:2381 RC:i:4 XC:f:0.400000	2381		incomplete	N	19		-	-	-	-	-	-	-	-	-	-	-	-	-	-
chromosome	H1_20_bwa_racon	chromosome	-	-	contig_10000 LN:i:3380 RC:i:5 XC:f:1.000000	3380		incomplete	Y	9		-	-	-	-	-	-	-	-	-	-	-	-	-	-
chromosome	H1_20_bwa_racon	chromosome	-	-	contig_10001 LN:i:21217 RC:i:23 XC:f:0.581395	21217		incomplete	N	13		-	-	-	-	-	-	-	-	-	-	-	-	-	-
chromosome	H1_20_bwa_racon	chromosome	-	-	contig_10003 LN:i:2981 RC:i:5 XC:f:0.666667	2981		incomplete	N	12		-	-	-	-	-	-	-	-	-	-	-	-	-	-
chromosome	H1_20_bwa_racon	chromosome	-	-	contig_10004 LN:i:5437 RC:i:3 XC:f:0.181818	5437		incomplete	N	4		-	-	-	-	-	-	-	-	-	-	-	-	-	-
chromosome	H1_20_bwa_racon	chromosome	-	-	contig_10005 LN:i:8194 RC:i:4 XC:f:1.000000	8194		incomplete	Y	10		-	-	-	-	-	-	-	-	-	-	-	-	-	-
chromosome	H1_20_bwa_racon	chromosome	-	-	contig_10008 LN:i:758 RC:i:4 XC:f:1.000000	758		incomplete	N	7		-	-	-	-	-	-	-	-	-	-	-	-	-	-
chromosome	H1_20_bwa_racon	chromosome	-	-	contig_10009 LN:i:1427 RC:i:14 XC:f:1.000000	1427		incomplete	N	59		-	-	-	-	-	-	-	-	-	-	-	-	-	-
chromosome	H1_20_bwa_racon	chromosome	-	-	contig_1001 LN:i:564 RC:i:16 XC:f:1.000000	564		incomplete	N	19		-	-	-	-	-	-	-	-	-	-	-	-	-	-
chromosome	H1_20_bwa_racon	chromosome	-	-	contig_10010 LN:i:2377 RC:i:3 XC:f:1.000000	2377		incomplete	Y	4		-	-	-	-	-	-	-	-	-	-	-	-	-	-
plasmid	H1_20_bwa_racon	chromosome	-	-	contig_10011 LN:i:11450 RC:i:10 XC:f:0.583333	11450		incomplete	N	9		rep_cluster_1078,rep_cluster_1118	000328__EU930825_00001,000388__LC012933_00001	MOBV	NC_001391_00002	-	-	-	-	-	-	-	-	-	-
chromosome	H1_20_bwa_racon	chromosome	-	-	contig_1002 LN:i:17149 RC:i:3121 XC:f:1.000000	17149		circular	N	459		-	-	-	-	-	-	-	-	-	-	-	-	-	-
chromosome	H1_20_bwa_racon	chromosome	-	-	contig_10021 LN:i:1400 RC:i:3 XC:f:0.666667	1400		incomplete	N	23		-	-	-	-	-	-	-	-	-	-	-	-	-	-
chromosome	H1_20_bwa_racon	chromosome	-	-	contig_10022 LN:i:26571 RC:i:123 XC:f:0.944444	26571		incomplete	N	47		-	-	-	-	-	-	-	-	-	CP017108	0.0460045	Lactobacillus salivarius	-	-
chromosome	H1_20_bwa_racon	chromosome	-	-	contig_10024 LN:i:4402 RC:i:25 XC:f:0.900000	4402		incomplete	N	44		-	-	-	-	-	-	-	-	-	-	-	-	-	-
chromosome	H1_20_bwa_racon	chromosome	-	-	contig_10025 LN:i:993 RC:i:11 XC:f:1.000000	993		incomplete	N	38		-	-	-	-	-	-	-	-	-	-	-	-	-	-
chromosome	H1_20_bwa_racon	chromosome	-	-	contig_10026 LN:i:1995 RC:i:4 XC:f:0.750000	1995		incomplete	N	37		-	-	-	-	-	-	-	-	-	-	-	-	-	-
chromosome	H1_20_bwa_racon	chromosome	-	-	contig_10027 LN:i:1848 RC:i:8 XC:f:0.600000	1848		incomplete	N	14		-	-	-	-	-	-	-	-	-	-	-	-	-	-
chromosome	H1_20_bwa_racon	chromosome	-	-	contig_10029 LN:i:569 RC:i:4 XC:f:1.000000	569		incomplete	N	86		-	-	-	-	-	-	-	-	-	-	-	-	-	-
chromosome	H1_20_bwa_racon	chromosome	-	-	contig_1003 LN:i:565 RC:i:13 XC:f:1.000000	565		incomplete	N	17		-	-	-	-	-	-	-	-	-	-	-	-	-	-
chromosome	H1_20_bwa_racon	chromosome	-	-	contig_10030 LN:i:761 RC:i:3 XC:f:1.000000	761		incomplete	N	42		-	-	-	-	-	-	-	-	-	-	-	-	-	-
chromosome	H1_20_bwa_racon	chromosome	-	-	contig_10032 LN:i:556 RC:i:5 XC:f:1.000000	556		incomplete	N	77		-	-	-	-	-	-	-	-	-	-	-	-	-	-
chromosome	H1_20_bwa_racon	chromosome	-	-	contig_10033 LN:i:1121 RC:i:16 XC:f:1.000000	1121		incomplete	N	113		-	-	-	-	-	-	-	-	-	-	-	-	-	-
chromosome	H1_20_bwa_racon	chromosome	-	-	contig_10034 LN:i:1028 RC:i:8 XC:f:1.000000	1028		incomplete	N	130		-	-	-	-	-	-	-	-	-	-	-	-	-	-
chromosome	H1_20_bwa_racon	chromosome	-	-	contig_10035 LN:i:1045 RC:i:7 XC:f:1.000000	1045		incomplete	N	61		-	-	-	-	-	-	-	-	-	-	-	-	-	-
chromosome	H1_20_bwa_racon	chromosome	-	-	contig_10037 LN:i:4858 RC:i:13 XC:f:0.800000	4858		incomplete	N	18		-	-	-	-	-	-	-	-	-	-	-	-	-	-
chromosome	H1_20_bwa_racon	chromosome	-	-	contig_10038 LN:i:1813 RC:i:9 XC:f:0.750000	1813		incomplete	N	6		-	-	-	-	-	-	-	-	-	-	-	-	-	-
chromosome	H1_20_bwa_racon	chromosome	-	-	contig_10040 LN:i:1593 RC:i:3 XC:f:0.500000	1593		incomplete	N	44		-	-	-	-	-	-	-	-	-	-	-	-	-	-
chromosome	H1_20_bwa_racon	chromosome	-	-	contig_10041 LN:i:1513 RC:i:3 XC:f:0.666667	1513		incomplete	N	10		-	-	-	-	-	-	-	-	-	-	-	-	-	-
chromosome	H1_20_bwa_racon	chromosome	-	-	contig_10042 LN:i:3625 RC:i:7 XC:f:0.125000	3625		incomplete	N	5		-	-	-	-	-	-	-	-	-	-	-	-	-	-
plasmid	H1_20_bwa_racon	chromosome	-	-	contig_10045 LN:i:15910 RC:i:10 XC:f:0.687500	15910		incomplete	N	12		-	-	MOBP	NC_015979_00031	-	-	-	-	-	-	-	-	-	-
chromosome	H1_20_bwa_racon	chromosome	-	-	contig_10046 LN:i:4655 RC:i:6 XC:f:0.500000	4655		incomplete	N	10		-	-	-	-	-	-	-	-	-	-	-	-	-	-
chromosome	H1_20_bwa_racon	chromosome	-	-	contig_1005 LN:i:8228 RC:i:459 XC:f:1.000000	8228		incomplete	N	20		-	-	-	-	-	-	-	-	-	-	-	-	-	-
chromosome	H1_20_bwa_racon	chromosome	-	-	contig_10051 LN:i:2739 RC:i:7 XC:f:0.833333	2739		incomplete	N	33		-	-	-	-	-	-	-	-	-	-	-	-	-	-
chromosome	H1_20_bwa_racon	chromosome	-	-	contig_10053 LN:i:10016 RC:i:19 XC:f:0.904762	10016		incomplete	N	20		-	-	-	-	-	-	-	-	-	-	-	-	-	-
chromosome	H1_20_bwa_racon	chromosome	-	-	contig_10054 LN:i:979 RC:i:2 XC:f:0.500000	979		incomplete	Y	42		-	-	-	-	-	-	-	-	-	-	-	-	-	-
chromosome	H1_20_bwa_racon	chromosome	-	-	contig_10055 LN:i:6417 RC:i:20 XC:f:0.428571	6417		incomplete	N	28		-	-	-	-	-	-	-	-	-	-	-	-	-	-
chromosome	H1_20_bwa_racon	chromosome	-	-	contig_10056 LN:i:4920 RC:i:3 XC:f:0.500000	4920		incomplete	N	6		-	-	-	-	-	-	-	-	-	-	-	-	-	-
chromosome	H1_20_bwa_racon	chromosome	-	-	contig_10061 LN:i:9131 RC:i:16 XC:f:0.894737	9131		incomplete	N	7		-	-	-	-	-	-	-	-	-	-	-	-	-	-
chromosome	H1_20_bwa_racon	chromosome	-	-	contig_10063 LN:i:3353 RC:i:8 XC:f:0.714286	3353		incomplete	N	13		-	-	-	-	-	-	-	-	-	-	-	-	-	-
chromosome	H1_20_bwa_racon	chromosome	-	-	contig_10064 LN:i:3021 RC:i:39 XC:f:1.000000	3021		incomplete	Y	48		-	-	-	-	-	-	-	-	-	-	-	-	-	-
chromosome	H1_20_bwa_racon	chromosome	-	-	contig_10065 LN:i:9230 RC:i:24 XC:f:0.789474	9230		incomplete	N	18		-	-	-	-	-	-	-	-	-	-	-	-	-	-
chromosome	H1_20_bwa_racon	chromosome	-	-	contig_10066 LN:i:2553 RC:i:3 XC:f:0.500000	2553		incomplete	Y	19		-	-	-	-	-	-	-	-	-	-	-	-	-	-
chromosome	H1_20_bwa_racon	chromosome	-	-	contig_10067 LN:i:2791 RC:i:5 XC:f:1.000000	2791		incomplete	N	7		-	-	-	-	-	-	-	-	-	-	-	-	-	-
chromosome	H1_20_bwa_racon	chromosome	-	-	contig_10068 LN:i:8336 RC:i:4 XC:f:0.176471	8336		incomplete	N	6		-	-	-	-	-	-	-	-	-	-	-	-	-	-
chromosome	H1_20_bwa_racon	chromosome	-	-	contig_10069 LN:i:4072 RC:i:22 XC:f:0.777778	4072		incomplete	N	13		-	-	-	-	-	-	-	-	-	-	-	-	-	-
chromosome	H1_20_bwa_racon	chromosome	-	-	contig_10070 LN:i:8895 RC:i:33 XC:f:1.000000	8895		incomplete	N	33		-	-	-	-	-	-	-	-	-	-	-	-	-	-
chromosome	H1_20_bwa_racon	chromosome	-	-	contig_10071 LN:i:9962 RC:i:64 XC:f:0.904762	9962		incomplete	N	68		-	-	-	-	-	-	-	-	-	-	-	-	-	-
chromosome	H1_20_bwa_racon	chromosome	-	-	contig_10075 LN:i:1191 RC:i:3 XC:f:0.333333	1191		incomplete	N	54		-	-	-	-	-	-	-	-	-	CP017108	0.0460045	Lactobacillus salivarius	-	-
chromosome	H1_20_bwa_racon	chromosome	-	-	contig_10076 LN:i:1950 RC:i:2 XC:f:0.500000	1950		incomplete	N	11		-	-	-	-	-	-	-	-	-	-	-	-	-	-
chromosome	H1_20_bwa_racon	chromosome	-	-	contig_10077 LN:i:2287 RC:i:5 XC:f:1.000000	2287		incomplete	N	26		-	-	-	-	-	-	-	-	-	-	-	-	-	-
chromosome	H1_20_bwa_racon	chromosome	-	-	contig_10078 LN:i:7893 RC:i:11 XC:f:0.562500	7893		incomplete	N	12		-	-	-	-	-	-	-	-	-	-	-	-	-	-
chromosome	H1_20_bwa_racon	chromosome	-	-	contig_10079 LN:i:4771 RC:i:5 XC:f:0.600000	4771		incomplete	N	7		-	-	-	-	-	-	-	-	-	-	-	-	-	-
chromosome	H1_20_bwa_racon	chromosome	-	-	contig_10080 LN:i:2023 RC:i:2 XC:f:0.200000	2023		incomplete	N	7		-	-	-	-	-	-	-	-	-	-	-	-	-	-
chromosome	H1_20_bwa_racon	chromosome	-	-	contig_10085 LN:i:8373 RC:i:29 XC:f:0.611111	8373		incomplete	N	29		-	-	-	-	-	-	-	-	-	-	-	-	-	-
chromosome	H1_20_bwa_racon	chromosome	-	-	contig_10086 LN:i:2048 RC:i:3 XC:f:0.200000	2048		incomplete	N	11		-	-	-	-	-	-	-	-	-	-	-	-	-	-
chromosome	H1_20_bwa_racon	chromosome	-	-	contig_10087 LN:i:2407 RC:i:3 XC:f:0.400000	2407		incomplete	N	6		-	-	-	-	-	-	-	-	-	-	-	-	-	-
chromosome	H1_20_bwa_racon	chromosome	-	-	contig_10088 LN:i:4634 RC:i:9 XC:f:1.000000	4634		incomplete	N	19		-	-	-	-	-	-	-	-	-	-	-	-	-	-
chromosome	H1_20_bwa_racon	chromosome	-	-	contig_10089 LN:i:6167 RC:i:8 XC:f:0.692308	6167		incomplete	N	17		-	-	-	-	-	-	-	-	-	-	-	-	-	-
chromosome	H1_20_bwa_racon	chromosome	-	-	contig_1009 LN:i:666 RC:i:4 XC:f:1.000000	666		incomplete	N	98		-	-	-	-	-	-	-	-	-	-	-	-	-	-
chromosome	H1_20_bwa_racon	chromosome	-	-	contig_10090 LN:i:8852 RC:i:17 XC:f:0.722222	8852		incomplete	Y	17		-	-	-	-	-	-	-	-	-	-	-	-	-	-
chromosome	H1_20_bwa_racon	chromosome	-	-	contig_10091 LN:i:2141 RC:i:3 XC:f:0.200000	2141		incomplete	N	5		-	-	-	-	-	-	-	-	-	-	-	-	-	-
chromosome	H1_20_bwa_racon	chromosome	-	-	contig_10092 LN:i:6766 RC:i:4 XC:f:0.571429	6766		incomplete	N	16		-	-	-	-	-	-	-	-	-	-	-	-	-	-
chromosome	H1_20_bwa_racon	chromosome	-	-	contig_10093 LN:i:6926 RC:i:4 XC:f:0.285714	6926		incomplete	Y	8		-	-	-	-	-	-	-	-	-	-	-	-	-	-
chromosome	H1_20_bwa_racon	chromosome	-	-	contig_10094 LN:i:5344 RC:i:12 XC:f:0.818182	5344		incomplete	N	21		-	-	-	-	-	-	-	-	-	-	-	-	-	-
chromosome	H1_20_bwa_racon	chromosome	-	-	contig_101 LN:i:1121 RC:i:6 XC:f:0.666667	1121		incomplete	N	7		-	-	-	-	-	-	-	-	-	-	-	-	-	-
chromosome	H1_20_bwa_racon	chromosome	-	-	contig_10101 LN:i:1975 RC:i:4 XC:f:0.400000	1975		incomplete	N	16		-	-	-	-	-	-	-	-	-	-	-	-	-	-
chromosome	H1_20_bwa_racon	chromosome	-	-	contig_10102 LN:i:11442 RC:i:13 XC:f:0.478261	11442		incomplete	N	10		-	-	-	-	-	-	-	-	-	-	-	-	-	-
chromosome	H1_20_bwa_racon	chromosome	-	-	contig_10108 LN:i:11518 RC:i:27 XC:f:0.708333	11518		incomplete	N	13		-	-	-	-	-	-	-	-	-	-	-	-	-	-
chromosome	H1_20_bwa_racon	chromosome	-	-	contig_10109 LN:i:9149 RC:i:33 XC:f:0.736842	9149		incomplete	N	16		-	-	-	-	-	-	-	-	-	-	-	-	-	-
chromosome	H1_20_bwa_racon	chromosome	-	-	contig_1011 LN:i:3385 RC:i:278 XC:f:1.000000	3385		incomplete	N	138		-	-	-	-	-	-	-	-	-	-	-	-	-	-
chromosome	H1_20_bwa_racon	chromosome	-	-	contig_10110 LN:i:1103 RC:i:13 XC:f:1.000000	1103		incomplete	N	135		-	-	-	-	-	-	-	-	-	-	-	-	-	-
chromosome	H1_20_bwa_racon	chromosome	-	-	contig_10111 LN:i:649 RC:i:3 XC:f:1.000000	649		incomplete	N	116		-	-	-	-	-	-	-	-	-	-	-	-	-	-
chromosome	H1_20_bwa_racon	chromosome	-	-	contig_10113 LN:i:1524 RC:i:2 XC:f:0.750000	1524		incomplete	N	5		-	-	-	-	-	-	-	-	-	-	-	-	-	-
chromosome	H1_20_bwa_racon	chromosome	-	-	contig_10115 LN:i:6849 RC:i:5 XC:f:0.214286	6849		incomplete	N	12		-	-	-	-	-	-	-	-	-	-	-	-	-	-
chromosome	H1_20_bwa_racon	chromosome	-	-	contig_10116 LN:i:11770 RC:i:27 XC:f:0.791667	11770		incomplete	N	22		-	-	-	-	-	-	-	-	-	-	-	-	-	-
chromosome	H1_20_bwa_racon	chromosome	-	-	contig_10117 LN:i:3745 RC:i:16 XC:f:1.000000	3745		incomplete	N	31		-	-	-	-	-	-	-	-	-	-	-	-	-	-
chromosome	H1_20_bwa_racon	chromosome	-	-	contig_10118 LN:i:6734 RC:i:11 XC:f:0.714286	6734		incomplete	N	16		-	-	-	-	-	-	-	-	-	-	-	-	-	-
chromosome	H1_20_bwa_racon	chromosome	-	-	contig_10119 LN:i:3890 RC:i:2 XC:f:0.250000	3890		incomplete	N	13		-	-	-	-	-	-	-	-	-	-	-	-	-	-
chromosome	H1_20_bwa_racon	chromosome	-	-	contig_1012 LN:i:1060 RC:i:109 XC:f:1.000000	1060		incomplete	N	2553		-	-	-	-	-	-	-	-	-	-	-	-	-	-
chromosome	H1_20_bwa_racon	chromosome	-	-	contig_10120 LN:i:3426 RC:i:3 XC:f:0.875000	3426		incomplete	N	17		-	-	-	-	-	-	-	-	-	-	-	-	-	-
chromosome	H1_20_bwa_racon	chromosome	-	-	contig_10121 LN:i:9620 RC:i:51 XC:f:0.950000	9620		incomplete	N	21		-	-	-	-	-	-	-	-	-	-	-	-	-	-
chromosome	H1_20_bwa_racon	chromosome	-	-	contig_10122 LN:i:2677 RC:i:3 XC:f:0.333333	2677		incomplete	N	10		-	-	-	-	-	-	-	-	-	-	-	-	-	-
chromosome	H1_20_bwa_racon	chromosome	-	-	contig_10123 LN:i:6742 RC:i:6 XC:f:0.571429	6742		incomplete	Y	8		-	-	-	-	-	-	-	-	-	-	-	-	-	-
chromosome	H1_20_bwa_racon	chromosome	-	-	contig_10126 LN:i:658 RC:i:2 XC:f:1.000000	658		incomplete	N	25		-	-	-	-	-	-	-	-	-	-	-	-	-	-
chromosome	H1_20_bwa_racon	chromosome	-	-	contig_10127 LN:i:1795 RC:i:3 XC:f:0.750000	1795		incomplete	N	16		-	-	-	-	-	-	-	-	-	-	-	-	-	-
chromosome	H1_20_bwa_racon	chromosome	-	-	contig_10129 LN:i:3096 RC:i:10 XC:f:0.714286	3096		incomplete	N	42		-	-	-	-	-	-	-	-	-	CP017108	0.0460045	Lactobacillus salivarius	-	-
chromosome	H1_20_bwa_racon	chromosome	-	-	contig_1013 LN:i:287 RC:i:3 XC:f:1.000000	287		incomplete	N	109		-	-	-	-	-	-	-	-	-	-	-	-	-	-
chromosome	H1_20_bwa_racon	chromosome	-	-	contig_10130 LN:i:6937 RC:i:19 XC:f:0.785714	6937		incomplete	N	27		-	-	-	-	-	-	-	-	-	CP017108	0.0460045	Lactobacillus salivarius	-	-
chromosome	H1_20_bwa_racon	chromosome	-	-	contig_10131 LN:i:11588 RC:i:70 XC:f:1.000000	11588		incomplete	N	38		-	-	-	-	-	-	-	-	-	-	-	-	-	-
chromosome	H1_20_bwa_racon	chromosome	-	-	contig_10133 LN:i:10494 RC:i:55 XC:f:0.956522	10494		incomplete	N	35		-	-	-	-	-	-	-	-	-	-	-	-	-	-
chromosome	H1_20_bwa_racon	chromosome	-	-	contig_10134 LN:i:2572 RC:i:13 XC:f:1.000000	2572		incomplete	N	41		-	-	-	-	-	-	-	-	-	-	-	-	-	-
chromosome	H1_20_bwa_racon	chromosome	-	-	contig_10136 LN:i:15403 RC:i:21 XC:f:0.516129	15403		incomplete	N	9		-	-	-	-	-	-	-	-	-	-	-	-	-	-
chromosome	H1_20_bwa_racon	chromosome	-	-	contig_10137 LN:i:23735 RC:i:13 XC:f:0.229167	23735		circular	N	7		-	-	-	-	-	-	-	-	-	-	-	-	-	-
chromosome	H1_20_bwa_racon	chromosome	-	-	contig_1014 LN:i:804 RC:i:455 XC:f:0.666667	804		incomplete	N	509		-	-	-	-	-	-	-	-	-	-	-	-	-	-
plasmid	H1_20_bwa_racon	plasmid	AB639	-	contig_10141 LN:i:15407 RC:i:182 XC:f:1.000000	15407		incomplete	N	148		rep_cluster_1017	AM399081	-	-	-	-	-	-	-	CP013624	0.059819	Staphylococcus aureus	-	-
chromosome	H1_20_bwa_racon	chromosome	-	-	contig_10144 LN:i:16092 RC:i:70 XC:f:0.939394	16092		incomplete	N	47		-	-	-	-	-	-	-	-	-	-	-	-	-	-
chromosome	H1_20_bwa_racon	chromosome	-	-	contig_1015 LN:i:2570 RC:i:103 XC:f:1.000000	2570		incomplete	N	15		-	-	-	-	-	-	-	-	-	-	-	-	-	-
chromosome	H1_20_bwa_racon	chromosome	-	-	contig_10152 LN:i:11199 RC:i:19 XC:f:0.608696	11199		incomplete	N	12		-	-	-	-	-	-	-	-	-	-	-	-	-	-
chromosome	H1_20_bwa_racon	chromosome	-	-	contig_10154 LN:i:7967 RC:i:98 XC:f:0.833333	7967		incomplete	N	70		-	-	-	-	-	-	-	-	-	-	-	-	-	-
chromosome	H1_20_bwa_racon	chromosome	-	-	contig_10156 LN:i:7286 RC:i:4 XC:f:0.333333	7286		incomplete	N	5		-	-	-	-	-	-	-	-	-	-	-	-	-	-
chromosome	H1_20_bwa_racon	chromosome	-	-	contig_10157 LN:i:12633 RC:i:57 XC:f:0.961538	12633		incomplete	N	42		-	-	-	-	-	-	-	-	-	-	-	-	-	-
chromosome	H1_20_bwa_racon	chromosome	-	-	contig_10158 LN:i:2794 RC:i:24 XC:f:1.000000	2794		incomplete	N	102		-	-	-	-	-	-	-	-	-	-	-	-	-	-
chromosome	H1_20_bwa_racon	chromosome	-	-	contig_10160 LN:i:6540 RC:i:47 XC:f:1.000000	6540		incomplete	N	60		-	-	-	-	-	-	-	-	-	-	-	-	-	-
plasmid	H1_20_bwa_racon	plasmid	AB642	-	contig_10161 LN:i:6361 RC:i:12 XC:f:0.923077	6361		incomplete	N	43		rep_cluster_1230,rep_cluster_2234	000530__NC_010626_00002,AM399082	-	-	-	-	-	-	-	CP031840	0.0358575	Staphylococcus aureus	-	-
chromosome	H1_20_bwa_racon	chromosome	-	-	contig_10163 LN:i:4615 RC:i:19 XC:f:1.000000	4615		incomplete	N	32		-	-	-	-	-	-	-	-	-	-	-	-	-	-
chromosome	H1_20_bwa_racon	chromosome	-	-	contig_10164 LN:i:2831 RC:i:3 XC:f:0.166667	2831		incomplete	N	12		-	-	-	-	-	-	-	-	-	-	-	-	-	-
chromosome	H1_20_bwa_racon	chromosome	-	-	contig_10165 LN:i:10614 RC:i:49 XC:f:1.000000	10614		incomplete	N	22		-	-	-	-	-	-	-	-	-	-	-	-	-	-
chromosome	H1_20_bwa_racon	chromosome	-	-	contig_10166 LN:i:17014 RC:i:15 XC:f:0.485714	17014		incomplete	N	13		-	-	-	-	-	-	-	-	-	-	-	-	-	-
chromosome	H1_20_bwa_racon	chromosome	-	-	contig_10168 LN:i:4624 RC:i:8 XC:f:0.600000	4624		incomplete	N	12		-	-	-	-	-	-	-	-	-	-	-	-	-	-
chromosome	H1_20_bwa_racon	chromosome	-	-	contig_1017 LN:i:1045 RC:i:15 XC:f:1.000000	1045		incomplete	N	190		-	-	-	-	-	-	-	-	-	-	-	-	-	-
chromosome	H1_20_bwa_racon	chromosome	-	-	contig_10170 LN:i:7998 RC:i:16 XC:f:0.588235	7998		incomplete	N	6		-	-	-	-	-	-	-	-	-	-	-	-	-	-
chromosome	H1_20_bwa_racon	chromosome	-	-	contig_10171 LN:i:3190 RC:i:3 XC:f:0.285714	3190		incomplete	N	8		-	-	-	-	-	-	-	-	-	-	-	-	-	-
chromosome	H1_20_bwa_racon	chromosome	-	-	contig_10172 LN:i:4286 RC:i:7 XC:f:0.666667	4286		incomplete	N	17		-	-	-	-	-	-	-	-	-	-	-	-	-	-
chromosome	H1_20_bwa_racon	chromosome	-	-	contig_10173 LN:i:10600 RC:i:87 XC:f:0.954545	10600		incomplete	N	53		-	-	-	-	-	-	-	-	-	-	-	-	-	-
chromosome	H1_20_bwa_racon	chromosome	-	-	contig_10174 LN:i:2166 RC:i:4 XC:f:0.800000	2166		incomplete	N	11		-	-	-	-	-	-	-	-	-	-	-	-	-	-
chromosome	H1_20_bwa_racon	chromosome	-	-	contig_10175 LN:i:11591 RC:i:17 XC:f:0.416667	11591		incomplete	N	6		-	-	-	-	-	-	-	-	-	-	-	-	-	-
chromosome	H1_20_bwa_racon	chromosome	-	-	contig_10176 LN:i:14158 RC:i:18 XC:f:0.793103	14158		incomplete	N	13		-	-	-	-	-	-	-	-	-	-	-	-	-	-
chromosome	H1_20_bwa_racon	chromosome	-	-	contig_10179 LN:i:1916 RC:i:17 XC:f:1.000000	1916		incomplete	N	56		-	-	-	-	-	-	-	-	-	-	-	-	-	-
chromosome	H1_20_bwa_racon	chromosome	-	-	contig_10186 LN:i:26373 RC:i:25 XC:f:0.547170	26373		incomplete	N	4		-	-	-	-	-	-	-	-	-	-	-	-	-	-
chromosome	H1_20_bwa_racon	chromosome	-	-	contig_10188 LN:i:8027 RC:i:7 XC:f:0.705882	8027		incomplete	N	6		-	-	-	-	-	-	-	-	-	-	-	-	-	-
chromosome	H1_20_bwa_racon	chromosome	-	-	contig_10191 LN:i:14504 RC:i:72 XC:f:0.666667	14504		incomplete	N	36		-	-	-	-	-	-	-	-	-	CP017108	0.0460045	Lactobacillus salivarius	-	-
chromosome	H1_20_bwa_racon	chromosome	-	-	contig_10192 LN:i:8625 RC:i:10 XC:f:0.666667	8625		incomplete	N	23		-	-	-	-	-	-	-	-	-	CP017108	0.0460045	Lactobacillus salivarius	-	-
chromosome	H1_20_bwa_racon	chromosome	-	-	contig_10195 LN:i:6322 RC:i:18 XC:f:0.692308	6322		incomplete	Y	34		-	-	-	-	-	-	-	-	-	-	-	-	-	-
chromosome	H1_20_bwa_racon	chromosome	-	-	contig_10196 LN:i:4404 RC:i:10 XC:f:0.700000	4404		incomplete	N	9		-	-	-	-	-	-	-	-	-	-	-	-	-	-
chromosome	H1_20_bwa_racon	chromosome	-	-	contig_10197 LN:i:2676 RC:i:4 XC:f:0.666667	2676		incomplete	N	9		-	-	-	-	-	-	-	-	-	-	-	-	-	-
chromosome	H1_20_bwa_racon	chromosome	-	-	contig_10199 LN:i:4159 RC:i:2 XC:f:0.222222	4159		incomplete	N	6		-	-	-	-	-	-	-	-	-	-	-	-	-	-
chromosome	H1_20_bwa_racon	chromosome	-	-	contig_102 LN:i:474 RC:i:7 XC:f:1.000000	474		incomplete	N	18		-	-	-	-	-	-	-	-	-	-	-	-	-	-
chromosome	H1_20_bwa_racon	chromosome	-	-	contig_1020 LN:i:643 RC:i:9 XC:f:1.000000	643		incomplete	N	334		-	-	-	-	-	-	-	-	-	-	-	-	-	-
chromosome	H1_20_bwa_racon	chromosome	-	-	contig_10200 LN:i:10118 RC:i:7 XC:f:0.428571	10118		incomplete	N	5		-	-	-	-	-	-	-	-	-	-	-	-	-	-
chromosome	H1_20_bwa_racon	chromosome	-	-	contig_10201 LN:i:9042 RC:i:9 XC:f:0.421053	9042		incomplete	N	5		-	-	-	-	-	-	-	-	-	-	-	-	-	-
chromosome	H1_20_bwa_racon	chromosome	-	-	contig_10204 LN:i:6387 RC:i:12 XC:f:0.769231	6387		incomplete	N	10		-	-	-	-	-	-	-	-	-	-	-	-	-	-
chromosome	H1_20_bwa_racon	chromosome	-	-	contig_10205 LN:i:4247 RC:i:35 XC:f:1.000000	4247		incomplete	N	16		-	-	-	-	-	-	-	-	-	-	-	-	-	-
chromosome	H1_20_bwa_racon	chromosome	-	-	contig_10206 LN:i:6520 RC:i:21 XC:f:0.857143	6520		incomplete	N	24		-	-	-	-	-	-	-	-	-	-	-	-	-	-
chromosome	H1_20_bwa_racon	chromosome	-	-	contig_10207 LN:i:8427 RC:i:6 XC:f:0.294118	8427		incomplete	N	7		-	-	-	-	-	-	-	-	-	-	-	-	-	-
chromosome	H1_20_bwa_racon	chromosome	-	-	contig_10208 LN:i:5036 RC:i:41 XC:f:1.000000	5036		incomplete	N	67		-	-	-	-	-	-	-	-	-	-	-	-	-	-
chromosome	H1_20_bwa_racon	chromosome	-	-	contig_10209 LN:i:7969 RC:i:23 XC:f:0.705882	7969		incomplete	N	18		-	-	-	-	-	-	-	-	-	-	-	-	-	-
chromosome	H1_20_bwa_racon	chromosome	-	-	contig_10210 LN:i:3895 RC:i:5 XC:f:0.125000	3895		incomplete	N	4		-	-	-	-	-	-	-	-	-	-	-	-	-	-
chromosome	H1_20_bwa_racon	chromosome	-	-	contig_10211 LN:i:4212 RC:i:4 XC:f:0.555556	4212		incomplete	N	11		-	-	-	-	-	-	-	-	-	-	-	-	-	-
chromosome	H1_20_bwa_racon	chromosome	-	-	contig_10217 LN:i:2607 RC:i:6 XC:f:0.500000	2607		incomplete	N	7		-	-	-	-	-	-	-	-	-	-	-	-	-	-
chromosome	H1_20_bwa_racon	chromosome	-	-	contig_10218 LN:i:790 RC:i:17 XC:f:1.000000	790		incomplete	N	210		-	-	-	-	-	-	-	-	-	-	-	-	-	-
chromosome	H1_20_bwa_racon	chromosome	-	-	contig_10219 LN:i:881 RC:i:28 XC:f:1.000000	881		incomplete	N	388		-	-	-	-	-	-	-	-	-	-	-	-	-	-
chromosome	H1_20_bwa_racon	chromosome	-	-	contig_1022 LN:i:5523 RC:i:533 XC:f:1.000000	5523		incomplete	N	633		-	-	-	-	-	-	-	-	-	-	-	-	-	-
chromosome	H1_20_bwa_racon	chromosome	-	-	contig_10220 LN:i:722 RC:i:31 XC:f:1.000000	722		incomplete	N	396		-	-	-	-	-	-	-	-	-	-	-	-	-	-
chromosome	H1_20_bwa_racon	chromosome	-	-	contig_10221 LN:i:855 RC:i:6 XC:f:1.000000	855		incomplete	N	21		-	-	-	-	-	-	-	-	-	-	-	-	-	-
chromosome	H1_20_bwa_racon	chromosome	-	-	contig_10222 LN:i:1309 RC:i:11 XC:f:1.000000	1309		incomplete	N	89		-	-	-	-	-	-	-	-	-	-	-	-	-	-
chromosome	H1_20_bwa_racon	chromosome	-	-	contig_10225 LN:i:6181 RC:i:18 XC:f:0.846154	6181		incomplete	N	20		-	-	-	-	-	-	-	-	-	-	-	-	-	-
chromosome	H1_20_bwa_racon	chromosome	-	-	contig_10226 LN:i:5254 RC:i:12 XC:f:0.727273	5254		incomplete	N	25		-	-	-	-	-	-	-	-	-	-	-	-	-	-
chromosome	H1_20_bwa_racon	chromosome	-	-	contig_10227 LN:i:4592 RC:i:6 XC:f:0.700000	4592		incomplete	N	11		-	-	-	-	-	-	-	-	-	-	-	-	-	-
chromosome	H1_20_bwa_racon	chromosome	-	-	contig_10228 LN:i:7153 RC:i:14 XC:f:0.866667	7153		incomplete	N	14		-	-	-	-	-	-	-	-	-	-	-	-	-	-
chromosome	H1_20_bwa_racon	chromosome	-	-	contig_10230 LN:i:5305 RC:i:8 XC:f:0.818182	5305		incomplete	N	13		-	-	-	-	-	-	-	-	-	-	-	-	-	-
chromosome	H1_20_bwa_racon	chromosome	-	-	contig_10231 LN:i:1888 RC:i:30 XC:f:1.000000	1888		incomplete	N	58		-	-	-	-	-	-	-	-	-	-	-	-	-	-
chromosome	H1_20_bwa_racon	chromosome	-	-	contig_10232 LN:i:2992 RC:i:2 XC:f:0.333333	2992		incomplete	N	12		-	-	-	-	-	-	-	-	-	-	-	-	-	-
chromosome	H1_20_bwa_racon	chromosome	-	-	contig_10233 LN:i:6077 RC:i:18 XC:f:1.000000	6077		incomplete	N	21		-	-	-	-	-	-	-	-	-	-	-	-	-	-
chromosome	H1_20_bwa_racon	chromosome	-	-	contig_10234 LN:i:4373 RC:i:3 XC:f:0.222222	4373		incomplete	N	6		-	-	-	-	-	-	-	-	-	-	-	-	-	-
chromosome	H1_20_bwa_racon	chromosome	-	-	contig_10236 LN:i:15141 RC:i:10 XC:f:0.516129	15141		incomplete	N	9		-	-	-	-	-	-	-	-	-	-	-	-	-	-
chromosome	H1_20_bwa_racon	chromosome	-	-	contig_10237 LN:i:8337 RC:i:19 XC:f:0.764706	8337		incomplete	N	13		-	-	-	-	-	-	-	-	-	-	-	-	-	-
chromosome	H1_20_bwa_racon	chromosome	-	-	contig_1024 LN:i:647 RC:i:35 XC:f:1.000000	647		incomplete	N	151		-	-	-	-	-	-	-	-	-	-	-	-	-	-
chromosome	H1_20_bwa_racon	chromosome	-	-	contig_10241 LN:i:5086 RC:i:28 XC:f:1.000000	5086		incomplete	N	25		-	-	-	-	-	-	-	-	-	-	-	-	-	-
chromosome	H1_20_bwa_racon	chromosome	-	-	contig_10242 LN:i:6529 RC:i:8 XC:f:0.692308	6529		incomplete	N	10		-	-	-	-	-	-	-	-	-	-	-	-	-	-
chromosome	H1_20_bwa_racon	chromosome	-	-	contig_10243 LN:i:6552 RC:i:22 XC:f:1.000000	6552		incomplete	N	28		-	-	-	-	-	-	-	-	-	-	-	-	-	-
chromosome	H1_20_bwa_racon	chromosome	-	-	contig_10244 LN:i:4909 RC:i:4 XC:f:0.400000	4909		incomplete	N	8		-	-	-	-	-	-	-	-	-	-	-	-	-	-
chromosome	H1_20_bwa_racon	chromosome	-	-	contig_10245 LN:i:6358 RC:i:11 XC:f:0.769231	6358		incomplete	N	3		-	-	-	-	-	-	-	-	-	-	-	-	-	-
chromosome	H1_20_bwa_racon	chromosome	-	-	contig_10247 LN:i:8521 RC:i:27 XC:f:0.526316	8521		incomplete	N	10		-	-	-	-	-	-	-	-	-	-	-	-	-	-
chromosome	H1_20_bwa_racon	chromosome	-	-	contig_10249 LN:i:12475 RC:i:36 XC:f:0.884615	12475		incomplete	N	28		-	-	-	-	-	-	-	-	-	-	-	-	-	-
chromosome	H1_20_bwa_racon	chromosome	-	-	contig_10250 LN:i:4222 RC:i:9 XC:f:1.000000	4222		incomplete	N	13		-	-	-	-	-	-	-	-	-	-	-	-	-	-
chromosome	H1_20_bwa_racon	chromosome	-	-	contig_10251 LN:i:6941 RC:i:10 XC:f:0.642857	6941		incomplete	N	4		-	-	-	-	-	-	-	-	-	-	-	-	-	-
chromosome	H1_20_bwa_racon	chromosome	-	-	contig_10252 LN:i:8730 RC:i:43 XC:f:0.944444	8730		circular	N	43		-	-	-	-	-	-	-	-	-	-	-	-	-	-
chromosome	H1_20_bwa_racon	chromosome	-	-	contig_10254 LN:i:1370 RC:i:12 XC:f:1.000000	1370		incomplete	N	165		-	-	-	-	-	-	-	-	-	-	-	-	-	-
chromosome	H1_20_bwa_racon	chromosome	-	-	contig_10255 LN:i:880 RC:i:9 XC:f:1.000000	880		incomplete	N	120		-	-	-	-	-	-	-	-	-	-	-	-	-	-
chromosome	H1_20_bwa_racon	chromosome	-	-	contig_10257 LN:i:1754 RC:i:6 XC:f:1.000000	1754		incomplete	N	49		-	-	-	-	-	-	-	-	-	-	-	-	-	-
chromosome	H1_20_bwa_racon	chromosome	-	-	contig_10259 LN:i:4866 RC:i:45 XC:f:1.000000	4866		incomplete	N	52		-	-	-	-	-	-	-	-	-	-	-	-	-	-
chromosome	H1_20_bwa_racon	chromosome	-	-	contig_1026 LN:i:921 RC:i:11 XC:f:0.666667	921		incomplete	N	5		-	-	-	-	-	-	-	-	-	-	-	-	-	-
chromosome	H1_20_bwa_racon	chromosome	-	-	contig_10260 LN:i:4121 RC:i:14 XC:f:0.888889	4121		incomplete	N	47		-	-	-	-	-	-	-	-	-	-	-	-	-	-
chromosome	H1_20_bwa_racon	chromosome	-	-	contig_10262 LN:i:2061 RC:i:3 XC:f:0.800000	2061		incomplete	N	5		-	-	-	-	-	-	-	-	-	-	-	-	-	-
chromosome	H1_20_bwa_racon	chromosome	-	-	contig_10263 LN:i:2189 RC:i:7 XC:f:1.000000	2189		incomplete	N	20		-	-	-	-	-	-	-	-	-	-	-	-	-	-
chromosome	H1_20_bwa_racon	chromosome	-	-	contig_10264 LN:i:2286 RC:i:2 XC:f:0.200000	2286		incomplete	N	4		-	-	-	-	-	-	-	-	-	-	-	-	-	-
chromosome	H1_20_bwa_racon	chromosome	-	-	contig_10266 LN:i:17196 RC:i:25 XC:f:0.657143	17196		incomplete	N	10		-	-	-	-	-	-	-	-	-	-	-	-	-	-
chromosome	H1_20_bwa_racon	chromosome	-	-	contig_10268 LN:i:5061 RC:i:7 XC:f:0.363636	5061		incomplete	N	17		-	-	-	-	-	-	-	-	-	-	-	-	-	-
chromosome	H1_20_bwa_racon	chromosome	-	-	contig_10269 LN:i:7089 RC:i:45 XC:f:0.812500	7089		incomplete	N	19		-	-	-	-	-	-	-	-	-	-	-	-	-	-
chromosome	H1_20_bwa_racon	chromosome	-	-	contig_1027 LN:i:547 RC:i:62 XC:f:1.000000	547		incomplete	N	42		-	-	-	-	-	-	-	-	-	-	-	-	-	-
chromosome	H1_20_bwa_racon	chromosome	-	-	contig_10270 LN:i:13166 RC:i:14 XC:f:0.740741	13166		incomplete	N	10		-	-	-	-	-	-	-	-	-	-	-	-	-	-
chromosome	H1_20_bwa_racon	chromosome	-	-	contig_10276 LN:i:5414 RC:i:13 XC:f:0.909091	5414		incomplete	N	14		-	-	-	-	-	-	-	-	-	-	-	-	-	-
chromosome	H1_20_bwa_racon	chromosome	-	-	contig_10280 LN:i:5502 RC:i:11 XC:f:0.833333	5502		incomplete	N	14		-	-	-	-	-	-	-	-	-	-	-	-	-	-
chromosome	H1_20_bwa_racon	chromosome	-	-	contig_10282 LN:i:2745 RC:i:4 XC:f:1.000000	2745		incomplete	N	13		-	-	-	-	-	-	-	-	-	-	-	-	-	-
chromosome	H1_20_bwa_racon	chromosome	-	-	contig_10284 LN:i:7015 RC:i:63 XC:f:0.562500	7015		incomplete	N	3		-	-	-	-	-	-	-	-	-	-	-	-	-	-
chromosome	H1_20_bwa_racon	chromosome	-	-	contig_10286 LN:i:9064 RC:i:52 XC:f:0.789474	9064		incomplete	N	23		-	-	-	-	-	-	-	-	-	-	-	-	-	-
chromosome	H1_20_bwa_racon	chromosome	-	-	contig_10287 LN:i:3089 RC:i:2 XC:f:1.000000	3089		incomplete	N	6		-	-	-	-	-	-	-	-	-	-	-	-	-	-
chromosome	H1_20_bwa_racon	chromosome	-	-	contig_10288 LN:i:2838 RC:i:11 XC:f:1.000000	2838		incomplete	N	21		-	-	-	-	-	-	-	-	-	-	-	-	-	-
chromosome	H1_20_bwa_racon	chromosome	-	-	contig_1029 LN:i:478 RC:i:6 XC:f:1.000000	478		incomplete	N	26		-	-	-	-	-	-	-	-	-	-	-	-	-	-
chromosome	H1_20_bwa_racon	chromosome	-	-	contig_10290 LN:i:4307 RC:i:5 XC:f:0.777778	4307		circular	N	15		-	-	-	-	-	-	-	-	-	-	-	-	-	-
chromosome	H1_20_bwa_racon	chromosome	-	-	contig_10292 LN:i:6802 RC:i:11 XC:f:0.642857	6802		incomplete	N	8		-	-	-	-	-	-	-	-	-	-	-	-	-	-
chromosome	H1_20_bwa_racon	chromosome	-	-	contig_10294 LN:i:3505 RC:i:6 XC:f:0.500000	3505		incomplete	N	13		-	-	-	-	-	-	-	-	-	-	-	-	-	-
chromosome	H1_20_bwa_racon	chromosome	-	-	contig_10296 LN:i:3863 RC:i:5 XC:f:1.000000	3863		incomplete	N	4		-	-	-	-	-	-	-	-	-	-	-	-	-	-
chromosome	H1_20_bwa_racon	chromosome	-	-	contig_10298 LN:i:6581 RC:i:34 XC:f:0.928571	6581		incomplete	N	42		-	-	-	-	-	-	-	-	-	-	-	-	-	-
chromosome	H1_20_bwa_racon	chromosome	-	-	contig_10299 LN:i:12059 RC:i:29 XC:f:0.708333	12059		incomplete	N	23		-	-	-	-	-	-	-	-	-	-	-	-	-	-
chromosome	H1_20_bwa_racon	chromosome	-	-	contig_10300 LN:i:19071 RC:i:10 XC:f:0.282051	19071		incomplete	N	7		-	-	-	-	-	-	-	-	-	-	-	-	-	-
chromosome	H1_20_bwa_racon	chromosome	-	-	contig_10301 LN:i:7821 RC:i:10 XC:f:0.625000	7821		incomplete	N	8		-	-	-	-	-	-	-	-	-	-	-	-	-	-
chromosome	H1_20_bwa_racon	chromosome	-	-	contig_10302 LN:i:4794 RC:i:7 XC:f:0.400000	4794		incomplete	N	29		-	-	-	-	-	-	-	-	-	-	-	-	-	-
chromosome	H1_20_bwa_racon	chromosome	-	-	contig_10303 LN:i:9784 RC:i:10 XC:f:0.450000	9784		incomplete	N	9		-	-	-	-	-	-	-	-	-	-	-	-	-	-
chromosome	H1_20_bwa_racon	chromosome	-	-	contig_10305 LN:i:9174 RC:i:18 XC:f:0.894737	9174		incomplete	N	14		-	-	-	-	-	-	-	-	-	-	-	-	-	-
chromosome	H1_20_bwa_racon	chromosome	-	-	contig_10308 LN:i:17470 RC:i:9 XC:f:0.400000	17470		incomplete	N	7		-	-	-	-	-	-	-	-	-	-	-	-	-	-
chromosome	H1_20_bwa_racon	chromosome	-	-	contig_1031 LN:i:2311 RC:i:198 XC:f:1.000000	2311		incomplete	N	18		-	-	-	-	-	-	-	-	-	-	-	-	-	-
chromosome	H1_20_bwa_racon	chromosome	-	-	contig_10310 LN:i:2540 RC:i:2 XC:f:1.000000	2540		incomplete	N	11		-	-	-	-	-	-	-	-	-	-	-	-	-	-
chromosome	H1_20_bwa_racon	chromosome	-	-	contig_10311 LN:i:2777 RC:i:8 XC:f:1.000000	2777		incomplete	N	30		-	-	-	-	-	-	-	-	-	-	-	-	-	-
chromosome	H1_20_bwa_racon	chromosome	-	-	contig_10312 LN:i:8437 RC:i:2 XC:f:0.176471	8437		incomplete	Y	3		-	-	-	-	-	-	-	-	-	-	-	-	-	-
chromosome	H1_20_bwa_racon	chromosome	-	-	contig_10313 LN:i:3691 RC:i:7 XC:f:0.625000	3691		incomplete	N	7		-	-	-	-	-	-	-	-	-	-	-	-	-	-
chromosome	H1_20_bwa_racon	chromosome	-	-	contig_10314 LN:i:5772 RC:i:5 XC:f:0.333333	5772		incomplete	N	15		-	-	-	-	-	-	-	-	-	-	-	-	-	-
chromosome	H1_20_bwa_racon	chromosome	-	-	contig_10315 LN:i:7193 RC:i:34 XC:f:0.866667	7193		incomplete	N	35		-	-	-	-	-	-	-	-	-	-	-	-	-	-
chromosome	H1_20_bwa_racon	chromosome	-	-	contig_10317 LN:i:7109 RC:i:19 XC:f:0.866667	7109		incomplete	N	30		-	-	-	-	-	-	-	-	-	-	-	-	-	-
chromosome	H1_20_bwa_racon	chromosome	-	-	contig_10319 LN:i:5982 RC:i:15 XC:f:0.583333	5982		incomplete	N	36		-	-	-	-	-	-	-	-	-	-	-	-	-	-
chromosome	H1_20_bwa_racon	chromosome	-	-	contig_10320 LN:i:5039 RC:i:10 XC:f:0.818182	5039		incomplete	N	20		-	-	-	-	-	-	-	-	-	-	-	-	-	-
chromosome	H1_20_bwa_racon	chromosome	-	-	contig_10322 LN:i:5259 RC:i:9 XC:f:0.818182	5259		incomplete	N	11		-	-	-	-	-	-	-	-	-	-	-	-	-	-
chromosome	H1_20_bwa_racon	chromosome	-	-	contig_10323 LN:i:2301 RC:i:28 XC:f:1.000000	2301		incomplete	N	171		-	-	-	-	-	-	-	-	-	-	-	-	-	-
chromosome	H1_20_bwa_racon	chromosome	-	-	contig_10324 LN:i:2782 RC:i:2 XC:f:0.333333	2782		incomplete	N	4		-	-	-	-	-	-	-	-	-	-	-	-	-	-
chromosome	H1_20_bwa_racon	chromosome	-	-	contig_10325 LN:i:2336 RC:i:7 XC:f:0.800000	2336		incomplete	N	13		-	-	-	-	-	-	-	-	-	-	-	-	-	-
chromosome	H1_20_bwa_racon	chromosome	-	-	contig_10326 LN:i:5634 RC:i:5 XC:f:0.083333	5634		incomplete	N	6		-	-	-	-	-	-	-	-	-	-	-	-	-	-
chromosome	H1_20_bwa_racon	chromosome	-	-	contig_10327 LN:i:9189 RC:i:16 XC:f:0.700000	9189		incomplete	N	9		-	-	-	-	-	-	-	-	-	-	-	-	-	-
chromosome	H1_20_bwa_racon	chromosome	-	-	contig_10329 LN:i:5776 RC:i:13 XC:f:1.000000	5776		incomplete	N	24		-	-	-	-	-	-	-	-	-	-	-	-	-	-
chromosome	H1_20_bwa_racon	chromosome	-	-	contig_1033 LN:i:1444 RC:i:3 XC:f:1.000000	1444		incomplete	N	39		-	-	-	-	-	-	-	-	-	-	-	-	-	-
chromosome	H1_20_bwa_racon	chromosome	-	-	contig_10334 LN:i:1878 RC:i:4 XC:f:1.000000	1878		incomplete	N	16		-	-	-	-	-	-	-	-	-	-	-	-	-	-
chromosome	H1_20_bwa_racon	chromosome	-	-	contig_10336 LN:i:7720 RC:i:13 XC:f:0.625000	7720		incomplete	N	19		-	-	-	-	-	-	-	-	-	-	-	-	-	-
chromosome	H1_20_bwa_racon	chromosome	-	-	contig_10338 LN:i:6919 RC:i:33 XC:f:0.857143	6919		incomplete	N	8		-	-	-	-	-	-	-	-	-	-	-	-	-	-
chromosome	H1_20_bwa_racon	chromosome	-	-	contig_10339 LN:i:10920 RC:i:25 XC:f:0.458333	10920		incomplete	N	8		-	-	-	-	-	-	-	-	-	-	-	-	-	-
chromosome	H1_20_bwa_racon	chromosome	-	-	contig_1034 LN:i:579 RC:i:5 XC:f:1.000000	579		incomplete	N	19		-	-	-	-	-	-	-	-	-	-	-	-	-	-
chromosome	H1_20_bwa_racon	chromosome	-	-	contig_10340 LN:i:9805 RC:i:6 XC:f:0.300000	9805		incomplete	N	7		-	-	-	-	-	-	-	-	-	-	-	-	-	-
plasmid	H1_20_bwa_racon	plasmid	novel_a838b3c71f0e19afdc519a27a80cd538	-	contig_10341 LN:i:2286 RC:i:9 XC:f:1.000000	2286		incomplete	Y	45		rep_cluster_1093	000345__KY595963_00001	-	-	-	-	-	-	-	NC_012628	0.0719629	Lactobacillus plantarum	-	-
plasmid	H1_20_bwa_racon	plasmid	novel_a838b3c71f0e19afdc519a27a80cd538	-	contig_10342 LN:i:4129 RC:i:11 XC:f:1.000000	4129		incomplete	N	49		rep_cluster_1093	000345__KY595963_00001	-	-	-	-	-	-	-	NC_012628	0.0719629	Lactobacillus plantarum	-	-
chromosome	H1_20_bwa_racon	chromosome	-	-	contig_10343 LN:i:11760 RC:i:23 XC:f:0.625000	11760		incomplete	N	14		-	-	-	-	-	-	-	-	-	-	-	-	-	-
chromosome	H1_20_bwa_racon	chromosome	-	-	contig_10344 LN:i:591 RC:i:2 XC:f:1.000000	591		incomplete	N	56		-	-	-	-	-	-	-	-	-	-	-	-	-	-
chromosome	H1_20_bwa_racon	chromosome	-	-	contig_10345 LN:i:4222 RC:i:7 XC:f:0.888889	4222		incomplete	N	50		-	-	-	-	-	-	-	-	-	-	-	-	-	-
chromosome	H1_20_bwa_racon	chromosome	-	-	contig_10346 LN:i:2309 RC:i:5 XC:f:1.000000	2309		incomplete	N	14		-	-	-	-	-	-	-	-	-	-	-	-	-	-
chromosome	H1_20_bwa_racon	chromosome	-	-	contig_10349 LN:i:10725 RC:i:28 XC:f:0.772727	10725		incomplete	N	25		-	-	-	-	-	-	-	-	-	-	-	-	-	-
chromosome	H1_20_bwa_racon	chromosome	-	-	contig_10350 LN:i:2297 RC:i:3 XC:f:0.400000	2297		incomplete	N	5		-	-	-	-	-	-	-	-	-	-	-	-	-	-
chromosome	H1_20_bwa_racon	chromosome	-	-	contig_10351 LN:i:7078 RC:i:5 XC:f:0.333333	7078		incomplete	N	4		-	-	-	-	-	-	-	-	-	-	-	-	-	-
chromosome	H1_20_bwa_racon	chromosome	-	-	contig_10352 LN:i:20264 RC:i:71 XC:f:0.658537	20264		incomplete	N	24		-	-	-	-	-	-	-	-	-	-	-	-	-	-
chromosome	H1_20_bwa_racon	chromosome	-	-	contig_10354 LN:i:7473 RC:i:4 XC:f:0.400000	7473		incomplete	N	4		-	-	-	-	-	-	-	-	-	-	-	-	-	-
chromosome	H1_20_bwa_racon	chromosome	-	-	contig_10355 LN:i:4253 RC:i:8 XC:f:1.000000	4253		circular	N	9		-	-	-	-	-	-	-	-	-	-	-	-	-	-
chromosome	H1_20_bwa_racon	chromosome	-	-	contig_10363 LN:i:3721 RC:i:5 XC:f:0.625000	3721		incomplete	N	6		-	-	-	-	-	-	-	-	-	-	-	-	-	-
chromosome	H1_20_bwa_racon	chromosome	-	-	contig_10364 LN:i:4295 RC:i:12 XC:f:0.777778	4295		incomplete	N	19		-	-	-	-	-	-	-	-	-	-	-	-	-	-
chromosome	H1_20_bwa_racon	chromosome	-	-	contig_10366 LN:i:1018 RC:i:2 XC:f:1.000000	1018		incomplete	N	12		-	-	-	-	-	-	-	-	-	-	-	-	-	-
chromosome	H1_20_bwa_racon	chromosome	-	-	contig_10368 LN:i:1726 RC:i:3 XC:f:0.750000	1726		incomplete	N	74		-	-	-	-	-	-	-	-	-	-	-	-	-	-
chromosome	H1_20_bwa_racon	chromosome	-	-	contig_10370 LN:i:6248 RC:i:34 XC:f:0.571429	6248		incomplete	N	14		-	-	-	-	-	-	-	-	-	-	-	-	-	-
chromosome	H1_20_bwa_racon	chromosome	-	-	contig_10375 LN:i:6816 RC:i:46 XC:f:0.933333	6816		incomplete	N	55		-	-	-	-	-	-	-	-	-	-	-	-	-	-
chromosome	H1_20_bwa_racon	chromosome	-	-	contig_10379 LN:i:2579 RC:i:8 XC:f:0.500000	2579		incomplete	N	20		-	-	-	-	-	-	-	-	-	-	-	-	-	-
chromosome	H1_20_bwa_racon	chromosome	-	-	contig_1038 LN:i:995 RC:i:6 XC:f:0.333333	995		incomplete	N	6		-	-	-	-	-	-	-	-	-	-	-	-	-	-
chromosome	H1_20_bwa_racon	chromosome	-	-	contig_10381 LN:i:6452 RC:i:27 XC:f:0.928571	6452		incomplete	N	20		-	-	-	-	-	-	-	-	-	CP017108	0.0460045	Lactobacillus salivarius	-	-
chromosome	H1_20_bwa_racon	chromosome	-	-	contig_10383 LN:i:8947 RC:i:4 XC:f:0.666667	8947		incomplete	N	5		-	-	-	-	-	-	-	-	-	-	-	-	-	-
chromosome	H1_20_bwa_racon	chromosome	-	-	contig_10384 LN:i:4130 RC:i:9 XC:f:1.000000	4130		circular	N	15		-	-	-	-	-	-	-	-	-	-	-	-	-	-
chromosome	H1_20_bwa_racon	chromosome	-	-	contig_10385 LN:i:2823 RC:i:50 XC:f:1.000000	2823		incomplete	N	128		-	-	-	-	-	-	-	-	-	-	-	-	-	-
chromosome	H1_20_bwa_racon	chromosome	-	-	contig_10387 LN:i:4127 RC:i:5 XC:f:0.666667	4127		circular	N	10		-	-	-	-	-	-	-	-	-	-	-	-	-	-
chromosome	H1_20_bwa_racon	chromosome	-	-	contig_10388 LN:i:7954 RC:i:11 XC:f:0.562500	7954		incomplete	N	7		-	-	-	-	-	-	-	-	-	-	-	-	-	-
chromosome	H1_20_bwa_racon	chromosome	-	-	contig_10391 LN:i:11933 RC:i:11 XC:f:0.458333	11933		incomplete	N	17		-	-	-	-	-	-	-	-	-	-	-	-	-	-
chromosome	H1_20_bwa_racon	chromosome	-	-	contig_10392 LN:i:5431 RC:i:4 XC:f:0.545455	5431		incomplete	N	7		-	-	-	-	-	-	-	-	-	-	-	-	-	-
chromosome	H1_20_bwa_racon	chromosome	-	-	contig_10393 LN:i:849 RC:i:7 XC:f:1.000000	849		incomplete	N	59		-	-	-	-	-	-	-	-	-	-	-	-	-	-
chromosome	H1_20_bwa_racon	chromosome	-	-	contig_10395 LN:i:753 RC:i:4 XC:f:1.000000	753		incomplete	N	43		-	-	-	-	-	-	-	-	-	-	-	-	-	-
chromosome	H1_20_bwa_racon	chromosome	-	-	contig_10396 LN:i:879 RC:i:4 XC:f:0.500000	879		incomplete	N	13		-	-	-	-	-	-	-	-	-	-	-	-	-	-
chromosome	H1_20_bwa_racon	chromosome	-	-	contig_10397 LN:i:6456 RC:i:3 XC:f:0.076923	6456		incomplete	N	6		-	-	-	-	-	-	-	-	-	-	-	-	-	-
chromosome	H1_20_bwa_racon	chromosome	-	-	contig_10398 LN:i:4013 RC:i:14 XC:f:1.000000	4013		incomplete	N	21		-	-	-	-	-	-	-	-	-	-	-	-	-	-
chromosome	H1_20_bwa_racon	chromosome	-	-	contig_10399 LN:i:8576 RC:i:147 XC:f:1.000000	8576		incomplete	N	38		-	-	-	-	-	-	-	-	-	-	-	-	-	-
chromosome	H1_20_bwa_racon	chromosome	-	-	contig_1040 LN:i:5742 RC:i:257 XC:f:1.000000	5742		incomplete	N	210		-	-	-	-	-	-	-	-	-	-	-	-	-	-
chromosome	H1_20_bwa_racon	chromosome	-	-	contig_10400 LN:i:5929 RC:i:5 XC:f:0.583333	5929		incomplete	N	3		-	-	-	-	-	-	-	-	-	-	-	-	-	-
chromosome	H1_20_bwa_racon	chromosome	-	-	contig_10401 LN:i:27844 RC:i:9 XC:f:0.089286	27844		incomplete	N	4		-	-	-	-	-	-	-	-	-	-	-	-	-	-
chromosome	H1_20_bwa_racon	chromosome	-	-	contig_10402 LN:i:3597 RC:i:8 XC:f:0.444444	3597		incomplete	N	10		-	-	-	-	-	-	-	-	-	-	-	-	-	-
plasmid	H1_20_bwa_racon	plasmid	novel_b5bc79260ab60faeeed9a9554050dacb	-	contig_10406 LN:i:2616 RC:i:5 XC:f:0.500000	2616		incomplete	N	28		rep_cluster_1017,rep_cluster_1017	000262__NC_007169_00002,AM399081	-	-	-	-	-	-	-	CP013624	0.0668569	Staphylococcus aureus	-	-
chromosome	H1_20_bwa_racon	chromosome	-	-	contig_10407 LN:i:6117 RC:i:6 XC:f:1.000000	6117		incomplete	N	9		-	-	-	-	-	-	-	-	-	-	-	-	-	-
chromosome	H1_20_bwa_racon	chromosome	-	-	contig_10409 LN:i:4362 RC:i:2 XC:f:0.222222	4362		incomplete	N	4		-	-	-	-	-	-	-	-	-	-	-	-	-	-
chromosome	H1_20_bwa_racon	chromosome	-	-	contig_10410 LN:i:5743 RC:i:2 XC:f:0.083333	5743		incomplete	N	7		-	-	-	-	-	-	-	-	-	-	-	-	-	-
chromosome	H1_20_bwa_racon	chromosome	-	-	contig_10411 LN:i:9118 RC:i:21 XC:f:0.842105	9118		incomplete	N	19		-	-	-	-	-	-	-	-	-	-	-	-	-	-
chromosome	H1_20_bwa_racon	chromosome	-	-	contig_10412 LN:i:1912 RC:i:4 XC:f:0.750000	1912		incomplete	Y	29		-	-	-	-	-	-	-	-	-	-	-	-	-	-
chromosome	H1_20_bwa_racon	chromosome	-	-	contig_10414 LN:i:12302 RC:i:44 XC:f:0.960000	12302		incomplete	N	28		-	-	-	-	-	-	-	-	-	-	-	-	-	-
chromosome	H1_20_bwa_racon	chromosome	-	-	contig_10415 LN:i:40373 RC:i:77 XC:f:0.710843	40373		incomplete	N	16		-	-	-	-	-	-	-	-	-	-	-	-	-	-
chromosome	H1_20_bwa_racon	chromosome	-	-	contig_10417 LN:i:4637 RC:i:3 XC:f:0.300000	4637		incomplete	N	5		-	-	-	-	-	-	-	-	-	-	-	-	-	-
chromosome	H1_20_bwa_racon	chromosome	-	-	contig_10418 LN:i:3447 RC:i:3 XC:f:0.428571	3447		incomplete	N	14		-	-	-	-	-	-	-	-	-	-	-	-	-	-
chromosome	H1_20_bwa_racon	chromosome	-	-	contig_10419 LN:i:7141 RC:i:15 XC:f:0.533333	7141		incomplete	N	7		-	-	-	-	-	-	-	-	-	-	-	-	-	-
chromosome	H1_20_bwa_racon	chromosome	-	-	contig_10420 LN:i:5872 RC:i:7 XC:f:0.416667	5872		incomplete	N	9		-	-	-	-	-	-	-	-	-	-	-	-	-	-
chromosome	H1_20_bwa_racon	chromosome	-	-	contig_10421 LN:i:4642 RC:i:3 XC:f:0.400000	4642		incomplete	N	9		-	-	-	-	-	-	-	-	-	-	-	-	-	-
chromosome	H1_20_bwa_racon	chromosome	-	-	contig_10424 LN:i:3643 RC:i:14 XC:f:1.000000	3643		incomplete	Y	26		-	-	-	-	-	-	-	-	-	-	-	-	-	-
chromosome	H1_20_bwa_racon	chromosome	-	-	contig_10425 LN:i:672 RC:i:2 XC:f:0.500000	672		incomplete	N	24		-	-	-	-	-	-	-	-	-	-	-	-	-	-
chromosome	H1_20_bwa_racon	chromosome	-	-	contig_10428 LN:i:12761 RC:i:6 XC:f:0.153846	12761		incomplete	N	4		-	-	-	-	-	-	-	-	-	-	-	-	-	-
chromosome	H1_20_bwa_racon	chromosome	-	-	contig_10429 LN:i:3011 RC:i:7 XC:f:0.714286	3011		incomplete	N	26		-	-	-	-	-	-	-	-	-	-	-	-	-	-
chromosome	H1_20_bwa_racon	chromosome	-	-	contig_10430 LN:i:19340 RC:i:168 XC:f:1.000000	19340		incomplete	N	87		-	-	-	-	-	-	-	-	-	-	-	-	-	-
chromosome	H1_20_bwa_racon	chromosome	-	-	contig_10431 LN:i:3815 RC:i:4 XC:f:0.250000	3815		incomplete	N	17		-	-	-	-	-	-	-	-	-	-	-	-	-	-
chromosome	H1_20_bwa_racon	chromosome	-	-	contig_10432 LN:i:998 RC:i:4 XC:f:1.000000	998		incomplete	N	18		-	-	-	-	-	-	-	-	-	-	-	-	-	-
chromosome	H1_20_bwa_racon	chromosome	-	-	contig_10434 LN:i:6007 RC:i:3 XC:f:0.076923	6007		incomplete	N	7		-	-	-	-	-	-	-	-	-	-	-	-	-	-
chromosome	H1_20_bwa_racon	chromosome	-	-	contig_10435 LN:i:4565 RC:i:7 XC:f:1.000000	4565		incomplete	N	11		-	-	-	-	-	-	-	-	-	-	-	-	-	-
chromosome	H1_20_bwa_racon	chromosome	-	-	contig_10436 LN:i:12338 RC:i:19 XC:f:0.680000	12338		incomplete	N	14		-	-	-	-	-	-	-	-	-	-	-	-	-	-
chromosome	H1_20_bwa_racon	chromosome	-	-	contig_10437 LN:i:15853 RC:i:51 XC:f:0.969697	15853		incomplete	N	29		-	-	-	-	-	-	-	-	-	-	-	-	-	-
chromosome	H1_20_bwa_racon	chromosome	-	-	contig_10439 LN:i:2838 RC:i:21 XC:f:1.000000	2838		incomplete	N	77		-	-	-	-	-	-	-	-	-	-	-	-	-	-
chromosome	H1_20_bwa_racon	chromosome	-	-	contig_10442 LN:i:4792 RC:i:4 XC:f:0.400000	4792		incomplete	N	3		-	-	-	-	-	-	-	-	-	-	-	-	-	-
chromosome	H1_20_bwa_racon	chromosome	-	-	contig_10444 LN:i:5199 RC:i:5 XC:f:0.272727	5199		incomplete	N	15		-	-	-	-	-	-	-	-	-	-	-	-	-	-
chromosome	H1_20_bwa_racon	chromosome	-	-	contig_10446 LN:i:6126 RC:i:18 XC:f:1.000000	6126		incomplete	N	27		-	-	-	-	-	-	-	-	-	-	-	-	-	-
chromosome	H1_20_bwa_racon	chromosome	-	-	contig_10448 LN:i:5821 RC:i:10 XC:f:0.583333	5821		incomplete	N	16		-	-	-	-	-	-	-	-	-	-	-	-	-	-
chromosome	H1_20_bwa_racon	chromosome	-	-	contig_10449 LN:i:2543 RC:i:12 XC:f:0.833333	2543		incomplete	N	30		-	-	-	-	-	-	-	-	-	-	-	-	-	-
chromosome	H1_20_bwa_racon	chromosome	-	-	contig_10450 LN:i:5895 RC:i:40 XC:f:0.846154	5895		incomplete	N	92		-	-	-	-	-	-	-	-	-	CP017108	0.0460045	Lactobacillus salivarius	-	-
chromosome	H1_20_bwa_racon	chromosome	-	-	contig_10452 LN:i:11352 RC:i:21 XC:f:0.695652	11352		incomplete	N	20		-	-	-	-	-	-	-	-	-	-	-	-	-	-
chromosome	H1_20_bwa_racon	chromosome	-	-	contig_10453 LN:i:2746 RC:i:3 XC:f:0.666667	2746		incomplete	N	3		-	-	-	-	-	-	-	-	-	-	-	-	-	-
chromosome	H1_20_bwa_racon	chromosome	-	-	contig_10454 LN:i:6915 RC:i:19 XC:f:0.600000	6915		incomplete	N	22		-	-	-	-	-	-	-	-	-	-	-	-	-	-
chromosome	H1_20_bwa_racon	chromosome	-	-	contig_10455 LN:i:3593 RC:i:2 XC:f:0.250000	3593		incomplete	Y	5		-	-	-	-	-	-	-	-	-	-	-	-	-	-
chromosome	H1_20_bwa_racon	chromosome	-	-	contig_10458 LN:i:6680 RC:i:8 XC:f:0.785714	6680		incomplete	N	14		-	-	-	-	-	-	-	-	-	-	-	-	-	-
chromosome	H1_20_bwa_racon	chromosome	-	-	contig_10459 LN:i:4636 RC:i:4 XC:f:0.400000	4636		incomplete	N	8		-	-	-	-	-	-	-	-	-	-	-	-	-	-
chromosome	H1_20_bwa_racon	chromosome	-	-	contig_10460 LN:i:2686 RC:i:2 XC:f:0.166667	2686		incomplete	N	13		-	-	-	-	-	-	-	-	-	-	-	-	-	-
chromosome	H1_20_bwa_racon	chromosome	-	-	contig_10462 LN:i:4517 RC:i:9 XC:f:0.500000	4517		incomplete	Y	16		-	-	-	-	-	-	-	-	-	-	-	-	-	-
chromosome	H1_20_bwa_racon	chromosome	-	-	contig_10463 LN:i:1542 RC:i:2 XC:f:0.250000	1542		incomplete	N	7		-	-	-	-	-	-	-	-	-	-	-	-	-	-
chromosome	H1_20_bwa_racon	chromosome	-	-	contig_10464 LN:i:3392 RC:i:95 XC:f:1.000000	3392		incomplete	N	140		-	-	-	-	-	-	-	-	-	-	-	-	-	-
chromosome	H1_20_bwa_racon	chromosome	-	-	contig_10465 LN:i:5574 RC:i:47 XC:f:1.000000	5574		incomplete	N	39		-	-	-	-	-	-	-	-	-	-	-	-	-	-
chromosome	H1_20_bwa_racon	chromosome	-	-	contig_10467 LN:i:3148 RC:i:5 XC:f:0.714286	3148		incomplete	N	22		-	-	-	-	-	-	-	-	-	-	-	-	-	-
plasmid	H1_20_bwa_racon	plasmid	AF481	-	contig_10471 LN:i:2103 RC:i:3 XC:f:0.600000	2103		incomplete	N	24		-	-	-	-	-	-	-	-	-	CP024064	0.0314775	Lactobacillus salivarius	-	-
chromosome	H1_20_bwa_racon	chromosome	-	-	contig_10472 LN:i:9839 RC:i:14 XC:f:0.500000	9839		incomplete	N	11		-	-	-	-	-	-	-	-	-	-	-	-	-	-
chromosome	H1_20_bwa_racon	chromosome	-	-	contig_10473 LN:i:10870 RC:i:33 XC:f:1.000000	10870		incomplete	N	15		-	-	-	-	-	-	-	-	-	-	-	-	-	-
chromosome	H1_20_bwa_racon	chromosome	-	-	contig_10474 LN:i:10560 RC:i:89 XC:f:1.000000	10560		incomplete	N	61		-	-	-	-	-	-	-	-	-	-	-	-	-	-
chromosome	H1_20_bwa_racon	chromosome	-	-	contig_10475 LN:i:3962 RC:i:9 XC:f:0.555556	3962		incomplete	N	17		-	-	-	-	-	-	-	-	-	-	-	-	-	-
chromosome	H1_20_bwa_racon	chromosome	-	-	contig_10476 LN:i:10345 RC:i:13 XC:f:0.619048	10345		incomplete	N	11		-	-	-	-	-	-	-	-	-	-	-	-	-	-
chromosome	H1_20_bwa_racon	chromosome	-	-	contig_10477 LN:i:9125 RC:i:9 XC:f:0.473684	9125		incomplete	N	8		-	-	-	-	-	-	-	-	-	-	-	-	-	-
chromosome	H1_20_bwa_racon	chromosome	-	-	contig_10479 LN:i:3130 RC:i:5 XC:f:1.000000	3130		incomplete	N	12		-	-	-	-	-	-	-	-	-	-	-	-	-	-
chromosome	H1_20_bwa_racon	chromosome	-	-	contig_10481 LN:i:4505 RC:i:3 XC:f:0.444444	4505		incomplete	N	7		-	-	-	-	-	-	-	-	-	-	-	-	-	-
chromosome	H1_20_bwa_racon	chromosome	-	-	contig_10482 LN:i:4881 RC:i:9 XC:f:0.700000	4881		incomplete	Y	11		-	-	-	-	-	-	-	-	-	-	-	-	-	-
chromosome	H1_20_bwa_racon	chromosome	-	-	contig_10484 LN:i:5449 RC:i:7 XC:f:0.666667	5449		circular	N	25		-	-	-	-	-	-	-	-	-	-	-	-	-	-
chromosome	H1_20_bwa_racon	chromosome	-	-	contig_10485 LN:i:7472 RC:i:5 XC:f:0.333333	7472		incomplete	N	8		-	-	-	-	-	-	-	-	-	-	-	-	-	-
chromosome	H1_20_bwa_racon	chromosome	-	-	contig_10487 LN:i:13829 RC:i:140 XC:f:0.896552	13829		circular	N	77		-	-	-	-	-	-	-	-	-	-	-	-	-	-
chromosome	H1_20_bwa_racon	chromosome	-	-	contig_10490 LN:i:4641 RC:i:13 XC:f:0.900000	4641		incomplete	N	14		-	-	-	-	-	-	-	-	-	-	-	-	-	-
chromosome	H1_20_bwa_racon	chromosome	-	-	contig_10491 LN:i:8925 RC:i:3 XC:f:0.277778	8925		incomplete	N	5		-	-	-	-	-	-	-	-	-	-	-	-	-	-
chromosome	H1_20_bwa_racon	chromosome	-	-	contig_10492 LN:i:3708 RC:i:5 XC:f:0.625000	3708		incomplete	N	10		-	-	-	-	-	-	-	-	-	-	-	-	-	-
chromosome	H1_20_bwa_racon	chromosome	-	-	contig_10495 LN:i:1517 RC:i:13 XC:f:1.000000	1517		incomplete	N	75		-	-	-	-	-	-	-	-	-	-	-	-	-	-
chromosome	H1_20_bwa_racon	chromosome	-	-	contig_10496 LN:i:2326 RC:i:3 XC:f:0.400000	2326		incomplete	N	5		-	-	-	-	-	-	-	-	-	-	-	-	-	-
chromosome	H1_20_bwa_racon	chromosome	-	-	contig_10497 LN:i:21905 RC:i:22 XC:f:0.590909	21905		circular	N	7		-	-	-	-	-	-	-	-	-	-	-	-	-	-
chromosome	H1_20_bwa_racon	chromosome	-	-	contig_10499 LN:i:15345 RC:i:8 XC:f:0.258065	15345		incomplete	Y	7		-	-	-	-	-	-	-	-	-	-	-	-	-	-
chromosome	H1_20_bwa_racon	chromosome	-	-	contig_105 LN:i:676 RC:i:5 XC:f:1.000000	676		incomplete	N	512		-	-	-	-	-	-	-	-	-	-	-	-	-	-
chromosome	H1_20_bwa_racon	chromosome	-	-	contig_10502 LN:i:3174 RC:i:3 XC:f:0.142857	3174		incomplete	N	7		-	-	-	-	-	-	-	-	-	-	-	-	-	-
chromosome	H1_20_bwa_racon	chromosome	-	-	contig_10503 LN:i:2796 RC:i:2 XC:f:1.000000	2796		incomplete	N	6		-	-	-	-	-	-	-	-	-	-	-	-	-	-
chromosome	H1_20_bwa_racon	chromosome	-	-	contig_10504 LN:i:5209 RC:i:24 XC:f:0.909091	5209		incomplete	N	20		-	-	-	-	-	-	-	-	-	-	-	-	-	-
chromosome	H1_20_bwa_racon	chromosome	-	-	contig_10509 LN:i:13518 RC:i:46 XC:f:1.000000	13518		circular	N	21		-	-	-	-	-	-	-	-	-	-	-	-	-	-
chromosome	H1_20_bwa_racon	chromosome	-	-	contig_10512 LN:i:9124 RC:i:8 XC:f:0.421053	9124		incomplete	N	20		-	-	-	-	-	-	-	-	-	-	-	-	-	-
chromosome	H1_20_bwa_racon	chromosome	-	-	contig_10513 LN:i:4382 RC:i:15 XC:f:0.777778	4382		incomplete	N	13		-	-	-	-	-	-	-	-	-	-	-	-	-	-
chromosome	H1_20_bwa_racon	chromosome	-	-	contig_10515 LN:i:12006 RC:i:27 XC:f:0.880000	12006		incomplete	N	22		-	-	-	-	-	-	-	-	-	-	-	-	-	-
chromosome	H1_20_bwa_racon	chromosome	-	-	contig_10517 LN:i:5264 RC:i:6 XC:f:0.636364	5264		incomplete	N	9		-	-	-	-	-	-	-	-	-	-	-	-	-	-
chromosome	H1_20_bwa_racon	chromosome	-	-	contig_10518 LN:i:3829 RC:i:9 XC:f:0.750000	3829		incomplete	N	10		-	-	-	-	-	-	-	-	-	-	-	-	-	-
chromosome	H1_20_bwa_racon	chromosome	-	-	contig_10522 LN:i:6153 RC:i:17 XC:f:0.769231	6153		incomplete	N	18		-	-	-	-	-	-	-	-	-	-	-	-	-	-
chromosome	H1_20_bwa_racon	chromosome	-	-	contig_10523 LN:i:4284 RC:i:12 XC:f:0.888889	4284		incomplete	N	21		-	-	-	-	-	-	-	-	-	-	-	-	-	-
chromosome	H1_20_bwa_racon	chromosome	-	-	contig_10527 LN:i:6592 RC:i:58 XC:f:1.000000	6592		incomplete	N	95		-	-	-	-	-	-	-	-	-	-	-	-	-	-
chromosome	H1_20_bwa_racon	chromosome	-	-	contig_10528 LN:i:15156 RC:i:66 XC:f:0.935484	15156		incomplete	N	43		-	-	-	-	-	-	-	-	-	-	-	-	-	-
chromosome	H1_20_bwa_racon	chromosome	-	-	contig_10529 LN:i:908 RC:i:3 XC:f:0.666667	908		incomplete	N	13		-	-	-	-	-	-	-	-	-	-	-	-	-	-
chromosome	H1_20_bwa_racon	chromosome	-	-	contig_10530 LN:i:2759 RC:i:3 XC:f:0.666667	2759		incomplete	N	12		-	-	-	-	-	-	-	-	-	-	-	-	-	-
chromosome	H1_20_bwa_racon	chromosome	-	-	contig_10531 LN:i:3306 RC:i:7 XC:f:0.714286	3306		incomplete	N	16		-	-	-	-	-	-	-	-	-	-	-	-	-	-
chromosome	H1_20_bwa_racon	chromosome	-	-	contig_10532 LN:i:10077 RC:i:5 XC:f:0.047619	10077		incomplete	N	8		-	-	-	-	-	-	-	-	-	-	-	-	-	-
chromosome	H1_20_bwa_racon	chromosome	-	-	contig_10533 LN:i:4899 RC:i:4 XC:f:0.400000	4899		incomplete	N	6		-	-	-	-	-	-	-	-	-	-	-	-	-	-
chromosome	H1_20_bwa_racon	chromosome	-	-	contig_10535 LN:i:9206 RC:i:32 XC:f:0.842105	9206		incomplete	N	24		-	-	-	-	-	-	-	-	-	-	-	-	-	-
chromosome	H1_20_bwa_racon	chromosome	-	-	contig_10537 LN:i:2274 RC:i:10 XC:f:1.000000	2274		incomplete	N	23		-	-	-	-	-	-	-	-	-	-	-	-	-	-
chromosome	H1_20_bwa_racon	chromosome	-	-	contig_10538 LN:i:1143 RC:i:4 XC:f:1.000000	1143		incomplete	N	23		-	-	-	-	-	-	-	-	-	-	-	-	-	-
chromosome	H1_20_bwa_racon	chromosome	-	-	contig_10539 LN:i:5110 RC:i:25 XC:f:0.636364	5110		incomplete	N	14		-	-	-	-	-	-	-	-	-	-	-	-	-	-
chromosome	H1_20_bwa_racon	chromosome	-	-	contig_1054 LN:i:556 RC:i:4 XC:f:1.000000	556		incomplete	N	30		-	-	-	-	-	-	-	-	-	-	-	-	-	-
plasmid	H1_20_bwa_racon	plasmid	AF481	-	contig_10542 LN:i:4906 RC:i:14 XC:f:0.600000	4906		incomplete	N	17		-	-	-	-	-	-	-	-	-	CP024064	0.0314775	Lactobacillus salivarius	-	-
plasmid	H1_20_bwa_racon	plasmid	AF481	-	contig_10543 LN:i:6071 RC:i:7 XC:f:0.615385	6071		incomplete	N	24		-	-	-	-	-	-	-	-	-	CP024064	0.0314775	Lactobacillus salivarius	-	-
chromosome	H1_20_bwa_racon	chromosome	-	-	contig_10544 LN:i:5604 RC:i:14 XC:f:0.583333	5604		incomplete	N	20		-	-	-	-	-	-	-	-	-	-	-	-	-	-
chromosome	H1_20_bwa_racon	chromosome	-	-	contig_10545 LN:i:8434 RC:i:9 XC:f:0.352941	8434		incomplete	N	11		-	-	-	-	-	-	-	-	-	-	-	-	-	-
chromosome	H1_20_bwa_racon	chromosome	-	-	contig_10547 LN:i:1999 RC:i:12 XC:f:0.800000	1999		incomplete	N	33		-	-	-	-	-	-	-	-	-	-	-	-	-	-
chromosome	H1_20_bwa_racon	chromosome	-	-	contig_10548 LN:i:7190 RC:i:28 XC:f:0.866667	7190		incomplete	N	20		-	-	-	-	-	-	-	-	-	-	-	-	-	-
chromosome	H1_20_bwa_racon	chromosome	-	-	contig_10549 LN:i:4551 RC:i:10 XC:f:0.800000	4551		incomplete	N	20		-	-	-	-	-	-	-	-	-	-	-	-	-	-
chromosome	H1_20_bwa_racon	chromosome	-	-	contig_1055 LN:i:504 RC:i:2 XC:f:0.500000	504		incomplete	N	9		-	-	-	-	-	-	-	-	-	-	-	-	-	-
chromosome	H1_20_bwa_racon	chromosome	-	-	contig_10550 LN:i:2805 RC:i:13 XC:f:1.000000	2805		incomplete	N	41		-	-	-	-	-	-	-	-	-	-	-	-	-	-
chromosome	H1_20_bwa_racon	chromosome	-	-	contig_10551 LN:i:8428 RC:i:14 XC:f:0.941176	8428		incomplete	N	10		-	-	-	-	-	-	-	-	-	-	-	-	-	-
chromosome	H1_20_bwa_racon	chromosome	-	-	contig_10552 LN:i:6996 RC:i:16 XC:f:0.666667	6996		incomplete	N	19		-	-	-	-	-	-	-	-	-	-	-	-	-	-
chromosome	H1_20_bwa_racon	chromosome	-	-	contig_10553 LN:i:9899 RC:i:14 XC:f:0.700000	9899		incomplete	N	16		-	-	-	-	-	-	-	-	-	-	-	-	-	-
chromosome	H1_20_bwa_racon	chromosome	-	-	contig_10556 LN:i:10011 RC:i:2 XC:f:0.333333	10011		incomplete	N	6		-	-	-	-	-	-	-	-	-	-	-	-	-	-
chromosome	H1_20_bwa_racon	chromosome	-	-	contig_10557 LN:i:4053 RC:i:10 XC:f:0.888889	4053		incomplete	N	16		-	-	-	-	-	-	-	-	-	-	-	-	-	-
chromosome	H1_20_bwa_racon	chromosome	-	-	contig_10559 LN:i:5882 RC:i:17 XC:f:0.916667	5882		incomplete	N	17		-	-	-	-	-	-	-	-	-	-	-	-	-	-
chromosome	H1_20_bwa_racon	chromosome	-	-	contig_10560 LN:i:3759 RC:i:7 XC:f:0.625000	3759		incomplete	N	33		-	-	-	-	-	-	-	-	-	-	-	-	-	-
chromosome	H1_20_bwa_racon	chromosome	-	-	contig_10564 LN:i:1932 RC:i:3 XC:f:0.750000	1932		incomplete	N	17		-	-	-	-	-	-	-	-	-	-	-	-	-	-
chromosome	H1_20_bwa_racon	chromosome	-	-	contig_10565 LN:i:3772 RC:i:12 XC:f:1.000000	3772		incomplete	N	23		-	-	-	-	-	-	-	-	-	-	-	-	-	-
chromosome	H1_20_bwa_racon	chromosome	-	-	contig_10567 LN:i:6973 RC:i:4 XC:f:0.642857	6973		incomplete	N	6		-	-	-	-	-	-	-	-	-	-	-	-	-	-
chromosome	H1_20_bwa_racon	chromosome	-	-	contig_10571 LN:i:3687 RC:i:3 XC:f:0.125000	3687		circular	N	15		-	-	-	-	-	-	-	-	-	-	-	-	-	-
chromosome	H1_20_bwa_racon	chromosome	-	-	contig_10574 LN:i:2497 RC:i:15 XC:f:0.833333	2497		incomplete	N	39		-	-	-	-	-	-	-	-	-	-	-	-	-	-
chromosome	H1_20_bwa_racon	chromosome	-	-	contig_10575 LN:i:1628 RC:i:9 XC:f:1.000000	1628		incomplete	N	12		-	-	-	-	-	-	-	-	-	-	-	-	-	-
chromosome	H1_20_bwa_racon	chromosome	-	-	contig_10576 LN:i:3842 RC:i:11 XC:f:0.750000	3842		incomplete	Y	11		-	-	-	-	-	-	-	-	-	-	-	-	-	-
chromosome	H1_20_bwa_racon	chromosome	-	-	contig_1058 LN:i:455 RC:i:3 XC:f:1.000000	455		incomplete	N	7		-	-	-	-	-	-	-	-	-	-	-	-	-	-
plasmid	H1_20_bwa_racon	plasmid	AA011	-	contig_10580 LN:i:11279 RC:i:11 XC:f:0.478261	11279	3894	incomplete	Y	21	ant(9)-like|pan_4385	rep_cluster_1118	000395__NC_023313_00001	MOBV	NC_023313_00003	-	-	-	-	-	NC_023313	0.0364545	Staphylococcus aureus	-	-
plasmid	H1_20_bwa_racon	plasmid	AA011	-	contig_10581 LN:i:1724 RC:i:2 XC:f:0.500000	1724		incomplete	N	12		rep_cluster_1118	000395__NC_023313_00001	-	-	-	-	-	-	-	NC_023313	0.0364545	Staphylococcus aureus	-	-
plasmid	H1_20_bwa_racon	chromosome	-	-	contig_10582 LN:i:3172 RC:i:15 XC:f:1.000000	3172		incomplete	Y	40		-	-	MOBV	KM276080_00003	-	-	-	-	-	-	-	-	-	-
chromosome	H1_20_bwa_racon	chromosome	-	-	contig_10585 LN:i:10549 RC:i:33 XC:f:1.000000	10549		incomplete	N	45		-	-	-	-	-	-	-	-	-	-	-	-	-	-
chromosome	H1_20_bwa_racon	chromosome	-	-	contig_1059 LN:i:804 RC:i:3 XC:f:0.500000	804		incomplete	N	39		-	-	-	-	-	-	-	-	-	-	-	-	-	-
chromosome	H1_20_bwa_racon	chromosome	-	-	contig_10590 LN:i:8599 RC:i:28 XC:f:0.833333	8599		incomplete	N	19		-	-	-	-	-	-	-	-	-	-	-	-	-	-
chromosome	H1_20_bwa_racon	chromosome	-	-	contig_10591 LN:i:5722 RC:i:7 XC:f:0.583333	5722		incomplete	N	13		-	-	-	-	-	-	-	-	-	-	-	-	-	-
chromosome	H1_20_bwa_racon	chromosome	-	-	contig_10592 LN:i:3058 RC:i:4 XC:f:1.000000	3058		incomplete	Y	15		-	-	-	-	-	-	-	-	-	-	-	-	-	-
chromosome	H1_20_bwa_racon	chromosome	-	-	contig_10593 LN:i:2517 RC:i:6 XC:f:0.833333	2517		incomplete	N	13		-	-	-	-	-	-	-	-	-	-	-	-	-	-
chromosome	H1_20_bwa_racon	chromosome	-	-	contig_10594 LN:i:12173 RC:i:12 XC:f:0.600000	12173		incomplete	N	8		-	-	-	-	-	-	-	-	-	-	-	-	-	-
chromosome	H1_20_bwa_racon	chromosome	-	-	contig_10596 LN:i:3597 RC:i:7 XC:f:0.875000	3597		incomplete	N	6		-	-	-	-	-	-	-	-	-	-	-	-	-	-
chromosome	H1_20_bwa_racon	chromosome	-	-	contig_10597 LN:i:9706 RC:i:6 XC:f:0.300000	9706		circular	N	14		-	-	-	-	-	-	-	-	-	-	-	-	-	-
chromosome	H1_20_bwa_racon	chromosome	-	-	contig_10599 LN:i:3530 RC:i:6 XC:f:0.750000	3530		incomplete	N	15		-	-	-	-	-	-	-	-	-	-	-	-	-	-
chromosome	H1_20_bwa_racon	chromosome	-	-	contig_106 LN:i:573 RC:i:12 XC:f:1.000000	573		incomplete	N	539		-	-	-	-	-	-	-	-	-	-	-	-	-	-
chromosome	H1_20_bwa_racon	chromosome	-	-	contig_10600 LN:i:4256 RC:i:13 XC:f:0.666667	4256		incomplete	N	21		-	-	-	-	-	-	-	-	-	-	-	-	-	-
chromosome	H1_20_bwa_racon	chromosome	-	-	contig_10603 LN:i:8668 RC:i:14 XC:f:0.555556	8668		incomplete	N	18		-	-	-	-	-	-	-	-	-	-	-	-	-	-
chromosome	H1_20_bwa_racon	chromosome	-	-	contig_10606 LN:i:5374 RC:i:6 XC:f:0.636364	5374		incomplete	N	5		-	-	-	-	-	-	-	-	-	-	-	-	-	-
chromosome	H1_20_bwa_racon	chromosome	-	-	contig_10607 LN:i:5922 RC:i:10 XC:f:0.846154	5922		incomplete	N	8		-	-	-	-	-	-	-	-	-	-	-	-	-	-
chromosome	H1_20_bwa_racon	chromosome	-	-	contig_10608 LN:i:6661 RC:i:4 XC:f:0.285714	6661		incomplete	N	16		-	-	-	-	-	-	-	-	-	-	-	-	-	-
chromosome	H1_20_bwa_racon	chromosome	-	-	contig_10609 LN:i:4156 RC:i:4 XC:f:0.444444	4156		incomplete	N	9		-	-	-	-	-	-	-	-	-	-	-	-	-	-
chromosome	H1_20_bwa_racon	chromosome	-	-	contig_10610 LN:i:985 RC:i:3 XC:f:1.000000	985		incomplete	N	17		-	-	-	-	-	-	-	-	-	-	-	-	-	-
chromosome	H1_20_bwa_racon	chromosome	-	-	contig_10613 LN:i:21111 RC:i:98 XC:f:0.906977	21111		incomplete	N	23		-	-	-	-	-	-	-	-	-	-	-	-	-	-
chromosome	H1_20_bwa_racon	chromosome	-	-	contig_10614 LN:i:885 RC:i:2 XC:f:0.500000	885		incomplete	N	8		-	-	-	-	-	-	-	-	-	-	-	-	-	-
chromosome	H1_20_bwa_racon	chromosome	-	-	contig_10615 LN:i:3823 RC:i:7 XC:f:1.000000	3823		incomplete	N	19		-	-	-	-	-	-	-	-	-	-	-	-	-	-
chromosome	H1_20_bwa_racon	chromosome	-	-	contig_10616 LN:i:10173 RC:i:11 XC:f:0.571429	10173		circular	N	17		-	-	-	-	-	-	-	-	-	-	-	-	-	-
chromosome	H1_20_bwa_racon	chromosome	-	-	contig_10617 LN:i:2929 RC:i:23 XC:f:0.857143	2929		incomplete	N	80		-	-	-	-	-	-	-	-	-	-	-	-	-	-
chromosome	H1_20_bwa_racon	chromosome	-	-	contig_10618 LN:i:2020 RC:i:4 XC:f:0.600000	2020		incomplete	N	8		-	-	-	-	-	-	-	-	-	-	-	-	-	-
chromosome	H1_20_bwa_racon	chromosome	-	-	contig_1062 LN:i:541 RC:i:54 XC:f:1.000000	541		incomplete	N	155		-	-	-	-	-	-	-	-	-	-	-	-	-	-
chromosome	H1_20_bwa_racon	chromosome	-	-	contig_10621 LN:i:2759 RC:i:8 XC:f:1.000000	2759		incomplete	N	20		-	-	-	-	-	-	-	-	-	-	-	-	-	-
chromosome	H1_20_bwa_racon	chromosome	-	-	contig_10623 LN:i:9050 RC:i:3 XC:f:0.222222	9050		incomplete	N	4		-	-	-	-	-	-	-	-	-	-	-	-	-	-
chromosome	H1_20_bwa_racon	chromosome	-	-	contig_10624 LN:i:7107 RC:i:16 XC:f:0.933333	7107		incomplete	N	16		-	-	-	-	-	-	-	-	-	CP017108	0.0460045	Lactobacillus salivarius	-	-
chromosome	H1_20_bwa_racon	chromosome	-	-	contig_10625 LN:i:3889 RC:i:8 XC:f:0.555556	3889		incomplete	Y	10		-	-	-	-	-	-	-	-	-	-	-	-	-	-
chromosome	H1_20_bwa_racon	chromosome	-	-	contig_10628 LN:i:4287 RC:i:5 XC:f:0.777778	4287		incomplete	N	17		-	-	-	-	-	-	-	-	-	-	-	-	-	-
chromosome	H1_20_bwa_racon	chromosome	-	-	contig_10629 LN:i:3663 RC:i:11 XC:f:1.000000	3663		incomplete	Y	13		-	-	-	-	-	-	-	-	-	-	-	-	-	-
chromosome	H1_20_bwa_racon	chromosome	-	-	contig_10630 LN:i:2680 RC:i:5 XC:f:0.666667	2680		incomplete	N	17		-	-	-	-	-	-	-	-	-	-	-	-	-	-
chromosome	H1_20_bwa_racon	chromosome	-	-	contig_10631 LN:i:13560 RC:i:21 XC:f:0.714286	13560		incomplete	N	17		-	-	-	-	-	-	-	-	-	-	-	-	-	-
chromosome	H1_20_bwa_racon	chromosome	-	-	contig_10632 LN:i:5018 RC:i:2 XC:f:0.090909	5018		incomplete	N	9		-	-	-	-	-	-	-	-	-	-	-	-	-	-
chromosome	H1_20_bwa_racon	chromosome	-	-	contig_10633 LN:i:12463 RC:i:11 XC:f:0.307692	12463		incomplete	N	11		-	-	-	-	-	-	-	-	-	-	-	-	-	-
chromosome	H1_20_bwa_racon	chromosome	-	-	contig_10634 LN:i:4013 RC:i:47 XC:f:1.000000	4013		incomplete	N	77		-	-	-	-	-	-	-	-	-	-	-	-	-	-
chromosome	H1_20_bwa_racon	chromosome	-	-	contig_10635 LN:i:6076 RC:i:16 XC:f:0.846154	6076		incomplete	N	40		-	-	-	-	-	-	-	-	-	CP017108	0.0460045	Lactobacillus salivarius	-	-
plasmid	H1_20_bwa_racon	plasmid	novel_a838b3c71f0e19afdc519a27a80cd538	-	contig_10637 LN:i:2708 RC:i:3 XC:f:0.333333	2708		incomplete	N	4	narA|pan_8333	-	-	-	-	-	-	-	-	-	NC_012628	0.0719629	Lactobacillus plantarum	-	-
chromosome	H1_20_bwa_racon	chromosome	-	-	contig_10639 LN:i:10371 RC:i:7 XC:f:0.904762	10371		incomplete	N	11		-	-	-	-	-	-	-	-	-	-	-	-	-	-
chromosome	H1_20_bwa_racon	chromosome	-	-	contig_10640 LN:i:4900 RC:i:10 XC:f:0.800000	4900		incomplete	N	8		-	-	-	-	-	-	-	-	-	-	-	-	-	-
chromosome	H1_20_bwa_racon	chromosome	-	-	contig_10641 LN:i:8452 RC:i:43 XC:f:0.941176	8452		incomplete	N	35		-	-	-	-	-	-	-	-	-	-	-	-	-	-
chromosome	H1_20_bwa_racon	chromosome	-	-	contig_10642 LN:i:4056 RC:i:6 XC:f:0.888889	4056		incomplete	N	15		-	-	-	-	-	-	-	-	-	-	-	-	-	-
chromosome	H1_20_bwa_racon	chromosome	-	-	contig_10644 LN:i:3567 RC:i:8 XC:f:1.000000	3567		incomplete	N	16		-	-	-	-	-	-	-	-	-	-	-	-	-	-
chromosome	H1_20_bwa_racon	chromosome	-	-	contig_10645 LN:i:6673 RC:i:26 XC:f:0.933333	6673		incomplete	N	21		-	-	-	-	-	-	-	-	-	-	-	-	-	-
chromosome	H1_20_bwa_racon	chromosome	-	-	contig_10647 LN:i:1109 RC:i:4 XC:f:0.666667	1109		incomplete	N	20		-	-	-	-	-	-	-	-	-	-	-	-	-	-
chromosome	H1_20_bwa_racon	chromosome	-	-	contig_10652 LN:i:6848 RC:i:6 XC:f:0.214286	6848		incomplete	N	5		-	-	-	-	-	-	-	-	-	-	-	-	-	-
chromosome	H1_20_bwa_racon	chromosome	-	-	contig_10653 LN:i:9871 RC:i:13 XC:f:0.700000	9871		incomplete	N	11		-	-	-	-	-	-	-	-	-	-	-	-	-	-
chromosome	H1_20_bwa_racon	chromosome	-	-	contig_10654 LN:i:6369 RC:i:4 XC:f:0.307692	6369		incomplete	N	16		-	-	-	-	-	-	-	-	-	-	-	-	-	-
chromosome	H1_20_bwa_racon	chromosome	-	-	contig_10656 LN:i:7816 RC:i:14 XC:f:1.000000	7816		incomplete	N	14		-	-	-	-	-	-	-	-	-	-	-	-	-	-
chromosome	H1_20_bwa_racon	chromosome	-	-	contig_10657 LN:i:12514 RC:i:35 XC:f:0.769231	12514		incomplete	N	26		-	-	-	-	-	-	-	-	-	-	-	-	-	-
chromosome	H1_20_bwa_racon	chromosome	-	-	contig_10658 LN:i:3437 RC:i:30 XC:f:0.875000	3437		incomplete	N	63		-	-	-	-	-	-	-	-	-	-	-	-	-	-
chromosome	H1_20_bwa_racon	chromosome	-	-	contig_10659 LN:i:6925 RC:i:36 XC:f:1.000000	6925		incomplete	N	16		-	-	-	-	-	-	-	-	-	-	-	-	-	-
chromosome	H1_20_bwa_racon	chromosome	-	-	contig_1066 LN:i:1061 RC:i:18 XC:f:0.750000	1061		incomplete	N	68		-	-	-	-	-	-	-	-	-	-	-	-	-	-
chromosome	H1_20_bwa_racon	chromosome	-	-	contig_10660 LN:i:4176 RC:i:9 XC:f:0.777778	4176		incomplete	N	27		-	-	-	-	-	-	-	-	-	-	-	-	-	-
chromosome	H1_20_bwa_racon	chromosome	-	-	contig_10661 LN:i:5627 RC:i:5 XC:f:0.583333	5627		incomplete	N	8		-	-	-	-	-	-	-	-	-	-	-	-	-	-
chromosome	H1_20_bwa_racon	chromosome	-	-	contig_10662 LN:i:8434 RC:i:2 XC:f:0.117647	8434		incomplete	Y	3		-	-	-	-	-	-	-	-	-	-	-	-	-	-
chromosome	H1_20_bwa_racon	chromosome	-	-	contig_10663 LN:i:4953 RC:i:36 XC:f:0.909091	4953		incomplete	N	46		-	-	-	-	-	-	-	-	-	-	-	-	-	-
chromosome	H1_20_bwa_racon	chromosome	-	-	contig_10664 LN:i:5176 RC:i:5 XC:f:0.727273	5176		incomplete	N	12		-	-	-	-	-	-	-	-	-	-	-	-	-	-
chromosome	H1_20_bwa_racon	chromosome	-	-	contig_10665 LN:i:3702 RC:i:9 XC:f:0.625000	3702		incomplete	N	7		-	-	-	-	-	-	-	-	-	-	-	-	-	-
chromosome	H1_20_bwa_racon	chromosome	-	-	contig_10666 LN:i:8319 RC:i:5 XC:f:0.235294	8319		incomplete	Y	9		-	-	-	-	-	-	-	-	-	-	-	-	-	-
chromosome	H1_20_bwa_racon	chromosome	-	-	contig_10667 LN:i:8167 RC:i:12 XC:f:0.529412	8167		incomplete	N	17		-	-	-	-	-	-	-	-	-	-	-	-	-	-
chromosome	H1_20_bwa_racon	chromosome	-	-	contig_10668 LN:i:2330 RC:i:4 XC:f:0.200000	2330		incomplete	N	8		-	-	-	-	-	-	-	-	-	-	-	-	-	-
chromosome	H1_20_bwa_racon	chromosome	-	-	contig_10669 LN:i:5716 RC:i:4 XC:f:0.583333	5716		incomplete	N	10		-	-	-	-	-	-	-	-	-	-	-	-	-	-
chromosome	H1_20_bwa_racon	chromosome	-	-	contig_1067 LN:i:503 RC:i:4 XC:f:0.500000	503		incomplete	N	20		-	-	-	-	-	-	-	-	-	-	-	-	-	-
chromosome	H1_20_bwa_racon	chromosome	-	-	contig_10671 LN:i:8211 RC:i:8 XC:f:0.470588	8211		incomplete	N	8		-	-	-	-	-	-	-	-	-	-	-	-	-	-
chromosome	H1_20_bwa_racon	chromosome	-	-	contig_10672 LN:i:3170 RC:i:3 XC:f:0.285714	3170		incomplete	N	14		-	-	-	-	-	-	-	-	-	-	-	-	-	-
chromosome	H1_20_bwa_racon	chromosome	-	-	contig_10673 LN:i:1194 RC:i:19 XC:f:0.750000	1194		incomplete	N	78		-	-	-	-	-	-	-	-	-	-	-	-	-	-
chromosome	H1_20_bwa_racon	chromosome	-	-	contig_10674 LN:i:536 RC:i:4 XC:f:1.000000	536		incomplete	N	41		-	-	-	-	-	-	-	-	-	-	-	-	-	-
chromosome	H1_20_bwa_racon	chromosome	-	-	contig_10676 LN:i:772 RC:i:2 XC:f:1.000000	772		incomplete	N	54		-	-	-	-	-	-	-	-	-	-	-	-	-	-
chromosome	H1_20_bwa_racon	chromosome	-	-	contig_10677 LN:i:2237 RC:i:5 XC:f:1.000000	2237		incomplete	N	6		-	-	-	-	-	-	-	-	-	-	-	-	-	-
chromosome	H1_20_bwa_racon	chromosome	-	-	contig_10682 LN:i:8822 RC:i:29 XC:f:1.000000	8822		incomplete	N	32		-	-	-	-	-	-	-	-	-	-	-	-	-	-
chromosome	H1_20_bwa_racon	chromosome	-	-	contig_10683 LN:i:12009 RC:i:3 XC:f:1.000000	12009		incomplete	Y	9		-	-	-	-	-	-	-	-	-	-	-	-	-	-
chromosome	H1_20_bwa_racon	chromosome	-	-	contig_10684 LN:i:8176 RC:i:4 XC:f:0.705882	8176		incomplete	Y	14		-	-	-	-	-	-	-	-	-	-	-	-	-	-
chromosome	H1_20_bwa_racon	chromosome	-	-	contig_10685 LN:i:8436 RC:i:18 XC:f:0.722222	8436		incomplete	N	19		-	-	-	-	-	-	-	-	-	CP017108	0.0460045	Lactobacillus salivarius	-	-
chromosome	H1_20_bwa_racon	chromosome	-	-	contig_10686 LN:i:10707 RC:i:32 XC:f:0.954545	10707		incomplete	N	38		-	-	-	-	-	-	-	-	-	-	-	-	-	-
chromosome	H1_20_bwa_racon	chromosome	-	-	contig_10687 LN:i:7102 RC:i:13 XC:f:0.666667	7102		incomplete	N	7		-	-	-	-	-	-	-	-	-	-	-	-	-	-
chromosome	H1_20_bwa_racon	chromosome	-	-	contig_10688 LN:i:10990 RC:i:45 XC:f:0.909091	10990		incomplete	N	48		-	-	-	-	-	-	-	-	-	-	-	-	-	-
chromosome	H1_20_bwa_racon	chromosome	-	-	contig_10689 LN:i:6571 RC:i:8 XC:f:1.000000	6571		incomplete	N	6		-	-	-	-	-	-	-	-	-	-	-	-	-	-
chromosome	H1_20_bwa_racon	chromosome	-	-	contig_10690 LN:i:2632 RC:i:2 XC:f:0.333333	2632		incomplete	N	5		-	-	-	-	-	-	-	-	-	-	-	-	-	-
chromosome	H1_20_bwa_racon	chromosome	-	-	contig_10691 LN:i:2105 RC:i:9 XC:f:1.000000	2105		incomplete	N	25		-	-	-	-	-	-	-	-	-	-	-	-	-	-
chromosome	H1_20_bwa_racon	chromosome	-	-	contig_10692 LN:i:4801 RC:i:10 XC:f:0.700000	4801		incomplete	N	17		-	-	-	-	-	-	-	-	-	-	-	-	-	-
chromosome	H1_20_bwa_racon	chromosome	-	-	contig_10693 LN:i:7216 RC:i:9 XC:f:0.533333	7216		incomplete	N	5		-	-	-	-	-	-	-	-	-	-	-	-	-	-
chromosome	H1_20_bwa_racon	chromosome	-	-	contig_10694 LN:i:4021 RC:i:8 XC:f:0.777778	4021		incomplete	N	9		-	-	-	-	-	-	-	-	-	-	-	-	-	-
chromosome	H1_20_bwa_racon	chromosome	-	-	contig_10695 LN:i:2252 RC:i:3 XC:f:0.800000	2252		incomplete	N	9		-	-	-	-	-	-	-	-	-	-	-	-	-	-
chromosome	H1_20_bwa_racon	chromosome	-	-	contig_10696 LN:i:14708 RC:i:27 XC:f:0.733333	14708		incomplete	N	23		-	-	-	-	-	-	-	-	-	-	-	-	-	-
chromosome	H1_20_bwa_racon	chromosome	-	-	contig_10697 LN:i:2843 RC:i:9 XC:f:0.857143	2843		incomplete	N	11		-	-	-	-	-	-	-	-	-	-	-	-	-	-
chromosome	H1_20_bwa_racon	chromosome	-	-	contig_10698 LN:i:5253 RC:i:3 XC:f:0.545455	5253		incomplete	N	10		-	-	-	-	-	-	-	-	-	-	-	-	-	-
chromosome	H1_20_bwa_racon	chromosome	-	-	contig_10699 LN:i:15786 RC:i:41 XC:f:0.727273	15786		incomplete	N	20		-	-	-	-	-	-	-	-	-	-	-	-	-	-
chromosome	H1_20_bwa_racon	chromosome	-	-	contig_107 LN:i:728 RC:i:21 XC:f:1.000000	728		incomplete	N	506		-	-	-	-	-	-	-	-	-	-	-	-	-	-
chromosome	H1_20_bwa_racon	chromosome	-	-	contig_1070 LN:i:681 RC:i:18 XC:f:1.000000	681		incomplete	N	309		-	-	-	-	-	-	-	-	-	-	-	-	-	-
chromosome	H1_20_bwa_racon	chromosome	-	-	contig_10701 LN:i:691 RC:i:12 XC:f:1.000000	691		incomplete	N	89		-	-	-	-	-	-	-	-	-	-	-	-	-	-
chromosome	H1_20_bwa_racon	chromosome	-	-	contig_10702 LN:i:1128 RC:i:11 XC:f:1.000000	1128		incomplete	N	77		-	-	-	-	-	-	-	-	-	-	-	-	-	-
chromosome	H1_20_bwa_racon	chromosome	-	-	contig_10703 LN:i:4893 RC:i:10 XC:f:0.600000	4893		incomplete	N	14		-	-	-	-	-	-	-	-	-	-	-	-	-	-
chromosome	H1_20_bwa_racon	chromosome	-	-	contig_10704 LN:i:3904 RC:i:6 XC:f:0.444444	3904		incomplete	N	11		-	-	-	-	-	-	-	-	-	-	-	-	-	-
chromosome	H1_20_bwa_racon	chromosome	-	-	contig_10705 LN:i:3673 RC:i:11 XC:f:0.875000	3673		incomplete	N	22		-	-	-	-	-	-	-	-	-	-	-	-	-	-
chromosome	H1_20_bwa_racon	chromosome	-	-	contig_10706 LN:i:18508 RC:i:27 XC:f:1.000000	18508		incomplete	N	11		-	-	-	-	-	-	-	-	-	-	-	-	-	-
chromosome	H1_20_bwa_racon	chromosome	-	-	contig_10707 LN:i:9409 RC:i:26 XC:f:1.000000	9409		incomplete	N	24		-	-	-	-	-	-	-	-	-	CP017108	0.0460045	Lactobacillus salivarius	-	-
chromosome	H1_20_bwa_racon	chromosome	-	-	contig_10708 LN:i:4477 RC:i:11 XC:f:0.888889	4477		incomplete	N	16		-	-	-	-	-	-	-	-	-	-	-	-	-	-
chromosome	H1_20_bwa_racon	chromosome	-	-	contig_10710 LN:i:2560 RC:i:4 XC:f:0.833333	2560		incomplete	N	8		-	-	-	-	-	-	-	-	-	-	-	-	-	-
chromosome	H1_20_bwa_racon	chromosome	-	-	contig_10711 LN:i:13158 RC:i:16 XC:f:0.518519	13158		incomplete	N	8		-	-	-	-	-	-	-	-	-	-	-	-	-	-
chromosome	H1_20_bwa_racon	chromosome	-	-	contig_10712 LN:i:697 RC:i:3 XC:f:1.000000	697		incomplete	N	20		-	-	-	-	-	-	-	-	-	-	-	-	-	-
chromosome	H1_20_bwa_racon	chromosome	-	-	contig_10713 LN:i:6668 RC:i:13 XC:f:0.785714	6668		incomplete	N	18		-	-	-	-	-	-	-	-	-	-	-	-	-	-
chromosome	H1_20_bwa_racon	chromosome	-	-	contig_10715 LN:i:4513 RC:i:6 XC:f:0.500000	4513		incomplete	N	7		-	-	-	-	-	-	-	-	-	-	-	-	-	-
chromosome	H1_20_bwa_racon	chromosome	-	-	contig_10716 LN:i:5005 RC:i:7 XC:f:0.636364	5005		incomplete	N	15		-	-	-	-	-	-	-	-	-	-	-	-	-	-
chromosome	H1_20_bwa_racon	chromosome	-	-	contig_10719 LN:i:9786 RC:i:49 XC:f:0.818182	9786		incomplete	N	38		-	-	-	-	-	-	-	-	-	-	-	-	-	-
chromosome	H1_20_bwa_racon	chromosome	-	-	contig_1072 LN:i:524 RC:i:3 XC:f:0.500000	524		incomplete	N	20		-	-	-	-	-	-	-	-	-	-	-	-	-	-
chromosome	H1_20_bwa_racon	chromosome	-	-	contig_10720 LN:i:9342 RC:i:3 XC:f:0.368421	9342		incomplete	N	6		-	-	-	-	-	-	-	-	-	-	-	-	-	-
chromosome	H1_20_bwa_racon	chromosome	-	-	contig_10721 LN:i:10002 RC:i:25 XC:f:0.850000	10002		incomplete	N	41		-	-	-	-	-	-	-	-	-	-	-	-	-	-
chromosome	H1_20_bwa_racon	chromosome	-	-	contig_10722 LN:i:5292 RC:i:3 XC:f:0.454545	5292		incomplete	N	7		-	-	-	-	-	-	-	-	-	-	-	-	-	-
chromosome	H1_20_bwa_racon	chromosome	-	-	contig_10724 LN:i:3520 RC:i:4 XC:f:0.875000	3520		incomplete	Y	16		-	-	-	-	-	-	-	-	-	-	-	-	-	-
plasmid	H1_20_bwa_racon	plasmid	AF481	-	contig_10725 LN:i:6698 RC:i:13 XC:f:0.785714	6698		incomplete	N	14		-	-	-	-	-	-	-	-	-	CP024064	0.0314775	Lactobacillus salivarius	-	-
chromosome	H1_20_bwa_racon	chromosome	-	-	contig_10726 LN:i:2597 RC:i:8 XC:f:1.000000	2597		incomplete	N	20		-	-	-	-	-	-	-	-	-	-	-	-	-	-
chromosome	H1_20_bwa_racon	chromosome	-	-	contig_10727 LN:i:1046 RC:i:3 XC:f:0.666667	1046		incomplete	N	276		-	-	-	-	-	-	-	-	-	-	-	-	-	-
chromosome	H1_20_bwa_racon	chromosome	-	-	contig_10728 LN:i:728 RC:i:2 XC:f:1.000000	728		incomplete	N	575		-	-	-	-	-	-	-	-	-	-	-	-	-	-
chromosome	H1_20_bwa_racon	chromosome	-	-	contig_10729 LN:i:718 RC:i:3 XC:f:1.000000	718		incomplete	N	542		-	-	-	-	-	-	-	-	-	-	-	-	-	-
chromosome	H1_20_bwa_racon	chromosome	-	-	contig_1073 LN:i:383 RC:i:3 XC:f:1.000000	383		incomplete	N	19		-	-	-	-	-	-	-	-	-	-	-	-	-	-
chromosome	H1_20_bwa_racon	chromosome	-	-	contig_10730 LN:i:2714 RC:i:4 XC:f:0.500000	2714		incomplete	N	3		-	-	-	-	-	-	-	-	-	-	-	-	-	-
chromosome	H1_20_bwa_racon	chromosome	-	-	contig_10732 LN:i:654 RC:i:2 XC:f:0.500000	654		incomplete	N	32		-	-	-	-	-	-	-	-	-	-	-	-	-	-
chromosome	H1_20_bwa_racon	chromosome	-	-	contig_10734 LN:i:8702 RC:i:30 XC:f:0.722222	8702		incomplete	N	14		-	-	-	-	-	-	-	-	-	-	-	-	-	-
chromosome	H1_20_bwa_racon	chromosome	-	-	contig_10736 LN:i:2402 RC:i:4 XC:f:0.800000	2402		incomplete	N	18		-	-	-	-	-	-	-	-	-	-	-	-	-	-
chromosome	H1_20_bwa_racon	chromosome	-	-	contig_10737 LN:i:10545 RC:i:21 XC:f:0.904762	10545		incomplete	N	22		-	-	-	-	-	-	-	-	-	-	-	-	-	-
chromosome	H1_20_bwa_racon	chromosome	-	-	contig_10738 LN:i:12069 RC:i:43 XC:f:0.880000	12069		incomplete	N	20		-	-	-	-	-	-	-	-	-	-	-	-	-	-
chromosome	H1_20_bwa_racon	chromosome	-	-	contig_1074 LN:i:2959 RC:i:129 XC:f:1.000000	2959		incomplete	N	129		-	-	-	-	-	-	-	-	-	-	-	-	-	-
chromosome	H1_20_bwa_racon	chromosome	-	-	contig_10742 LN:i:11891 RC:i:28 XC:f:0.791667	11891		incomplete	N	34		-	-	-	-	-	-	-	-	-	-	-	-	-	-
plasmid	H1_20_bwa_racon	chromosome	-	-	contig_10743 LN:i:4075 RC:i:8 XC:f:0.777778	4075		incomplete	Y	21		-	-	MOBV	NC_010423_00006	-	-	-	-	-	-	-	-	-	-
chromosome	H1_20_bwa_racon	chromosome	-	-	contig_10744 LN:i:5725 RC:i:11 XC:f:0.666667	5725		incomplete	N	4		-	-	-	-	-	-	-	-	-	-	-	-	-	-
chromosome	H1_20_bwa_racon	chromosome	-	-	contig_10745 LN:i:13482 RC:i:8 XC:f:0.296296	13482		incomplete	N	10		-	-	-	-	-	-	-	-	-	-	-	-	-	-
chromosome	H1_20_bwa_racon	chromosome	-	-	contig_10747 LN:i:8985 RC:i:19 XC:f:0.944444	8985		incomplete	N	19		-	-	-	-	-	-	-	-	-	-	-	-	-	-
chromosome	H1_20_bwa_racon	chromosome	-	-	contig_10750 LN:i:2197 RC:i:2 XC:f:0.200000	2197		incomplete	N	12		-	-	-	-	-	-	-	-	-	-	-	-	-	-
chromosome	H1_20_bwa_racon	chromosome	-	-	contig_10753 LN:i:2338 RC:i:4 XC:f:0.600000	2338		incomplete	Y	41		-	-	-	-	-	-	-	-	-	-	-	-	-	-
chromosome	H1_20_bwa_racon	chromosome	-	-	contig_10754 LN:i:8145 RC:i:32 XC:f:0.941176	8145		incomplete	N	50		-	-	-	-	-	-	-	-	-	-	-	-	-	-
chromosome	H1_20_bwa_racon	chromosome	-	-	contig_10756 LN:i:2465 RC:i:4 XC:f:0.800000	2465		incomplete	N	22		-	-	-	-	-	-	-	-	-	-	-	-	-	-
chromosome	H1_20_bwa_racon	chromosome	-	-	contig_10758 LN:i:6473 RC:i:16 XC:f:0.923077	6473		incomplete	N	20		-	-	-	-	-	-	-	-	-	-	-	-	-	-
chromosome	H1_20_bwa_racon	chromosome	-	-	contig_10759 LN:i:2875 RC:i:6 XC:f:1.000000	2875		incomplete	N	5		-	-	-	-	-	-	-	-	-	-	-	-	-	-
plasmid	H1_20_bwa_racon	plasmid	AA672	-	contig_10760 LN:i:5644 RC:i:615 XC:f:0.928571	5644		incomplete	N	204		rep_cluster_2350	CP041342_00001	MOBF	CP019897	-	-	MOB_unknown	KU932034	-	CP039563	0.0400373	Salmonella enterica subsp. enterica	-	-
chromosome	H1_20_bwa_racon	chromosome	-	-	contig_10762 LN:i:7920 RC:i:7 XC:f:1.000000	7920		incomplete	N	6		-	-	-	-	-	-	-	-	-	-	-	-	-	-
chromosome	H1_20_bwa_racon	chromosome	-	-	contig_10763 LN:i:5445 RC:i:17 XC:f:0.909091	5445		incomplete	N	23		-	-	-	-	-	-	-	-	-	-	-	-	-	-
chromosome	H1_20_bwa_racon	chromosome	-	-	contig_10764 LN:i:6612 RC:i:12 XC:f:0.857143	6612		incomplete	N	20		-	-	-	-	-	-	-	-	-	-	-	-	-	-
chromosome	H1_20_bwa_racon	chromosome	-	-	contig_10765 LN:i:7735 RC:i:20 XC:f:0.562500	7735		incomplete	Y	9		-	-	-	-	-	-	-	-	-	-	-	-	-	-
chromosome	H1_20_bwa_racon	chromosome	-	-	contig_10766 LN:i:11220 RC:i:23 XC:f:0.750000	11220		incomplete	N	24		-	-	-	-	-	-	-	-	-	-	-	-	-	-
chromosome	H1_20_bwa_racon	chromosome	-	-	contig_10769 LN:i:6168 RC:i:10 XC:f:0.461538	6168		incomplete	N	7		-	-	-	-	-	-	-	-	-	-	-	-	-	-
chromosome	H1_20_bwa_racon	chromosome	-	-	contig_10770 LN:i:1300 RC:i:2 XC:f:0.666667	1300		incomplete	N	13		-	-	-	-	-	-	-	-	-	-	-	-	-	-
chromosome	H1_20_bwa_racon	chromosome	-	-	contig_10773 LN:i:10293 RC:i:22 XC:f:0.761905	10293		incomplete	N	18		-	-	-	-	-	-	-	-	-	-	-	-	-	-
chromosome	H1_20_bwa_racon	chromosome	-	-	contig_10777 LN:i:13203 RC:i:4 XC:f:0.074074	13203		circular	N	9		-	-	-	-	-	-	-	-	-	-	-	-	-	-
plasmid	H1_20_bwa_racon	chromosome	-	-	contig_10781 LN:i:2993 RC:i:8 XC:f:1.000000	2993		circular	N	66		rep_cluster_1944	001384__CP020770	-	-	-	-	-	-	-	-	-	-	-	-
chromosome	H1_20_bwa_racon	chromosome	-	-	contig_10782 LN:i:600 RC:i:28 XC:f:1.000000	600		incomplete	N	899		-	-	-	-	-	-	-	-	-	-	-	-	-	-
chromosome	H1_20_bwa_racon	chromosome	-	-	contig_10783 LN:i:508 RC:i:3 XC:f:0.500000	508		incomplete	N	791		-	-	-	-	-	-	-	-	-	-	-	-	-	-
chromosome	H1_20_bwa_racon	chromosome	-	-	contig_10784 LN:i:920 RC:i:28 XC:f:1.000000	920		incomplete	N	724		-	-	-	-	-	-	-	-	-	-	-	-	-	-
chromosome	H1_20_bwa_racon	chromosome	-	-	contig_10785 LN:i:589 RC:i:2 XC:f:0.500000	589		incomplete	N	639		-	-	-	-	-	-	-	-	-	-	-	-	-	-
chromosome	H1_20_bwa_racon	chromosome	-	-	contig_10786 LN:i:585 RC:i:4 XC:f:1.000000	585		incomplete	N	25		-	-	-	-	-	-	-	-	-	-	-	-	-	-
chromosome	H1_20_bwa_racon	chromosome	-	-	contig_10788 LN:i:6394 RC:i:3 XC:f:0.307692	6394		incomplete	N	6		-	-	-	-	-	-	-	-	-	-	-	-	-	-
chromosome	H1_20_bwa_racon	chromosome	-	-	contig_10790 LN:i:2011 RC:i:7 XC:f:0.800000	2011		incomplete	N	19		-	-	-	-	-	-	-	-	-	CP017108	0.0460045	Lactobacillus salivarius	-	-
chromosome	H1_20_bwa_racon	chromosome	-	-	contig_10791 LN:i:3898 RC:i:10 XC:f:1.000000	3898		incomplete	Y	12		-	-	-	-	-	-	-	-	-	-	-	-	-	-
chromosome	H1_20_bwa_racon	chromosome	-	-	contig_10793 LN:i:6243 RC:i:24 XC:f:0.923077	6243		incomplete	N	33		-	-	-	-	-	-	-	-	-	-	-	-	-	-
chromosome	H1_20_bwa_racon	chromosome	-	-	contig_10794 LN:i:11294 RC:i:33 XC:f:0.956522	11294		incomplete	N	26		-	-	-	-	-	-	-	-	-	-	-	-	-	-
chromosome	H1_20_bwa_racon	chromosome	-	-	contig_10795 LN:i:3236 RC:i:2 XC:f:0.285714	3236		incomplete	N	13		-	-	-	-	-	-	-	-	-	-	-	-	-	-
chromosome	H1_20_bwa_racon	chromosome	-	-	contig_10796 LN:i:4931 RC:i:14 XC:f:0.900000	4931		incomplete	N	12		-	-	-	-	-	-	-	-	-	-	-	-	-	-
chromosome	H1_20_bwa_racon	chromosome	-	-	contig_10798 LN:i:5060 RC:i:4 XC:f:0.090909	5060		incomplete	N	9		-	-	-	-	-	-	-	-	-	-	-	-	-	-
chromosome	H1_20_bwa_racon	chromosome	-	-	contig_108 LN:i:841 RC:i:23 XC:f:1.000000	841		incomplete	N	462		-	-	-	-	-	-	-	-	-	-	-	-	-	-
chromosome	H1_20_bwa_racon	chromosome	-	-	contig_1080 LN:i:2142 RC:i:93 XC:f:1.000000	2142		incomplete	N	417		-	-	-	-	-	-	-	-	-	-	-	-	-	-
chromosome	H1_20_bwa_racon	chromosome	-	-	contig_10803 LN:i:3590 RC:i:5 XC:f:1.000000	3590		incomplete	N	14		-	-	-	-	-	-	-	-	-	-	-	-	-	-
chromosome	H1_20_bwa_racon	chromosome	-	-	contig_10806 LN:i:8690 RC:i:12 XC:f:0.555556	8690		incomplete	N	6		-	-	-	-	-	-	-	-	-	-	-	-	-	-
chromosome	H1_20_bwa_racon	chromosome	-	-	contig_10808 LN:i:4378 RC:i:23 XC:f:1.000000	4378		incomplete	N	43		-	-	-	-	-	-	-	-	-	-	-	-	-	-
chromosome	H1_20_bwa_racon	chromosome	-	-	contig_10809 LN:i:5004 RC:i:36 XC:f:0.900000	5004		incomplete	N	30		-	-	-	-	-	-	-	-	-	-	-	-	-	-
chromosome	H1_20_bwa_racon	chromosome	-	-	contig_10811 LN:i:1076 RC:i:114 XC:f:1.000000	1076		incomplete	N	1132		-	-	-	-	-	-	-	-	-	-	-	-	-	-
chromosome	H1_20_bwa_racon	chromosome	-	-	contig_10812 LN:i:609 RC:i:20 XC:f:1.000000	609		incomplete	N	1257		-	-	-	-	-	-	-	-	-	-	-	-	-	-
chromosome	H1_20_bwa_racon	chromosome	-	-	contig_10813 LN:i:495 RC:i:12 XC:f:1.000000	495		incomplete	N	1249		-	-	-	-	-	-	-	-	-	-	-	-	-	-
chromosome	H1_20_bwa_racon	chromosome	-	-	contig_10814 LN:i:498 RC:i:4 XC:f:1.000000	498		incomplete	N	136		-	-	-	-	-	-	-	-	-	-	-	-	-	-
plasmid	H1_20_bwa_racon	plasmid	AC669	-	contig_10815 LN:i:2042 RC:i:41 XC:f:1.000000	2042		circular	N	308		rep_cluster_1017	000262__NC_007169_00002	-	-	-	-	-	-	-	U40997	0.0430292	Listeria monocytogenes	-	-
chromosome	H1_20_bwa_racon	chromosome	-	-	contig_10817 LN:i:15032 RC:i:72 XC:f:0.933333	15032		incomplete	N	39		-	-	-	-	-	-	-	-	-	-	-	-	-	-
chromosome	H1_20_bwa_racon	chromosome	-	-	contig_10819 LN:i:2354 RC:i:9 XC:f:1.000000	2354		incomplete	N	23		-	-	-	-	-	-	-	-	-	-	-	-	-	-
chromosome	H1_20_bwa_racon	chromosome	-	-	contig_10821 LN:i:7635 RC:i:11 XC:f:0.750000	7635		incomplete	N	14		-	-	-	-	-	-	-	-	-	-	-	-	-	-
chromosome	H1_20_bwa_racon	chromosome	-	-	contig_10822 LN:i:3450 RC:i:7 XC:f:0.500000	3450		circular	N	42		-	-	-	-	-	-	-	-	-	-	-	-	-	-
chromosome	H1_20_bwa_racon	chromosome	-	-	contig_10823 LN:i:4396 RC:i:3 XC:f:0.555556	4396		incomplete	N	5		-	-	-	-	-	-	-	-	-	-	-	-	-	-
chromosome	H1_20_bwa_racon	chromosome	-	-	contig_10824 LN:i:434 RC:i:2 XC:f:1.000000	434		incomplete	N	46		-	-	-	-	-	-	-	-	-	-	-	-	-	-
chromosome	H1_20_bwa_racon	chromosome	-	-	contig_10826 LN:i:6508 RC:i:8 XC:f:0.928571	6508		incomplete	N	18		-	-	-	-	-	-	-	-	-	-	-	-	-	-
chromosome	H1_20_bwa_racon	chromosome	-	-	contig_10827 LN:i:7217 RC:i:10 XC:f:0.533333	7217		incomplete	N	7		-	-	-	-	-	-	-	-	-	-	-	-	-	-
chromosome	H1_20_bwa_racon	chromosome	-	-	contig_10828 LN:i:15731 RC:i:98 XC:f:0.531250	15731		incomplete	N	13		-	-	-	-	-	-	-	-	-	-	-	-	-	-
chromosome	H1_20_bwa_racon	chromosome	-	-	contig_10830 LN:i:1587 RC:i:2 XC:f:0.500000	1587		incomplete	N	7		-	-	-	-	-	-	-	-	-	-	-	-	-	-
chromosome	H1_20_bwa_racon	chromosome	-	-	contig_10831 LN:i:5632 RC:i:4 XC:f:0.666667	5632		incomplete	N	12		-	-	-	-	-	-	-	-	-	-	-	-	-	-
chromosome	H1_20_bwa_racon	chromosome	-	-	contig_10832 LN:i:5821 RC:i:5 XC:f:0.666667	5821		incomplete	N	9		-	-	-	-	-	-	-	-	-	-	-	-	-	-
chromosome	H1_20_bwa_racon	chromosome	-	-	contig_10833 LN:i:9127 RC:i:18 XC:f:0.684211	9127		incomplete	N	15		-	-	-	-	-	-	-	-	-	-	-	-	-	-
chromosome	H1_20_bwa_racon	chromosome	-	-	contig_10834 LN:i:4594 RC:i:5 XC:f:0.600000	4594		incomplete	N	10		-	-	-	-	-	-	-	-	-	-	-	-	-	-
chromosome	H1_20_bwa_racon	chromosome	-	-	contig_10838 LN:i:3194 RC:i:5 XC:f:0.285714	3194		incomplete	N	13		-	-	-	-	-	-	-	-	-	CP017108	0.0460045	Lactobacillus salivarius	-	-
chromosome	H1_20_bwa_racon	chromosome	-	-	contig_10840 LN:i:4527 RC:i:20 XC:f:0.900000	4527		incomplete	N	22		-	-	-	-	-	-	-	-	-	-	-	-	-	-
chromosome	H1_20_bwa_racon	chromosome	-	-	contig_10842 LN:i:15616 RC:i:28 XC:f:0.843750	15616		incomplete	N	28		-	-	-	-	-	-	-	-	-	-	-	-	-	-
chromosome	H1_20_bwa_racon	chromosome	-	-	contig_10843 LN:i:5608 RC:i:57 XC:f:0.916667	5608		incomplete	N	11		-	-	-	-	-	-	-	-	-	-	-	-	-	-
chromosome	H1_20_bwa_racon	chromosome	-	-	contig_10844 LN:i:10130 RC:i:5 XC:f:0.142857	10130		circular	N	13		-	-	-	-	-	-	-	-	-	-	-	-	-	-
plasmid	H1_20_bwa_racon	plasmid	AF481	-	contig_10845 LN:i:5137 RC:i:24 XC:f:1.000000	5137		incomplete	N	45		-	-	-	-	-	-	-	-	-	CP024064	0.0314775	Lactobacillus salivarius	-	-
chromosome	H1_20_bwa_racon	chromosome	-	-	contig_10848 LN:i:1648 RC:i:17 XC:f:1.000000	1648		incomplete	N	132		-	-	-	-	-	-	-	-	-	-	-	-	-	-
chromosome	H1_20_bwa_racon	chromosome	-	-	contig_1085 LN:i:731 RC:i:5 XC:f:1.000000	731		incomplete	N	210		-	-	-	-	-	-	-	-	-	-	-	-	-	-
chromosome	H1_20_bwa_racon	chromosome	-	-	contig_10850 LN:i:5865 RC:i:7 XC:f:0.750000	5865		incomplete	N	12		-	-	-	-	-	-	-	-	-	CP017108	0.0460045	Lactobacillus salivarius	-	-
chromosome	H1_20_bwa_racon	chromosome	-	-	contig_10852 LN:i:2201 RC:i:4 XC:f:0.200000	2201		incomplete	N	11		-	-	-	-	-	-	-	-	-	-	-	-	-	-
chromosome	H1_20_bwa_racon	chromosome	-	-	contig_10853 LN:i:3086 RC:i:3 XC:f:0.571429	3086		incomplete	N	20		-	-	-	-	-	-	-	-	-	-	-	-	-	-
chromosome	H1_20_bwa_racon	chromosome	-	-	contig_10854 LN:i:2500 RC:i:7 XC:f:0.833333	2500		incomplete	Y	27		-	-	-	-	-	-	-	-	-	-	-	-	-	-
chromosome	H1_20_bwa_racon	chromosome	-	-	contig_10855 LN:i:1882 RC:i:4 XC:f:0.500000	1882		incomplete	N	10		-	-	-	-	-	-	-	-	-	-	-	-	-	-
chromosome	H1_20_bwa_racon	chromosome	-	-	contig_10856 LN:i:5461 RC:i:6 XC:f:0.545455	5461		incomplete	N	19		-	-	-	-	-	-	-	-	-	-	-	-	-	-
chromosome	H1_20_bwa_racon	chromosome	-	-	contig_10859 LN:i:4074 RC:i:10 XC:f:0.555556	4074		incomplete	N	10		-	-	-	-	-	-	-	-	-	-	-	-	-	-
chromosome	H1_20_bwa_racon	chromosome	-	-	contig_1086 LN:i:2761 RC:i:265 XC:f:1.000000	2761		circular	N	541		-	-	-	-	-	-	-	-	-	-	-	-	-	-
chromosome	H1_20_bwa_racon	chromosome	-	-	contig_10860 LN:i:2042 RC:i:3 XC:f:0.800000	2042		incomplete	N	14		-	-	-	-	-	-	-	-	-	-	-	-	-	-
chromosome	H1_20_bwa_racon	chromosome	-	-	contig_10861 LN:i:7328 RC:i:11 XC:f:0.866667	7328		incomplete	N	5		-	-	-	-	-	-	-	-	-	-	-	-	-	-
chromosome	H1_20_bwa_racon	chromosome	-	-	contig_10864 LN:i:3749 RC:i:2 XC:f:0.125000	3749		incomplete	N	6		-	-	-	-	-	-	-	-	-	-	-	-	-	-
chromosome	H1_20_bwa_racon	chromosome	-	-	contig_10865 LN:i:1276 RC:i:2 XC:f:0.333333	1276		incomplete	N	59		-	-	-	-	-	-	-	-	-	-	-	-	-	-
chromosome	H1_20_bwa_racon	chromosome	-	-	contig_10866 LN:i:1877 RC:i:5 XC:f:1.000000	1877		incomplete	Y	51		-	-	-	-	-	-	-	-	-	-	-	-	-	-
chromosome	H1_20_bwa_racon	chromosome	-	-	contig_10867 LN:i:6369 RC:i:5 XC:f:0.692308	6369		incomplete	N	10		-	-	-	-	-	-	-	-	-	-	-	-	-	-
chromosome	H1_20_bwa_racon	chromosome	-	-	contig_10868 LN:i:6946 RC:i:4 XC:f:0.357143	6946		incomplete	N	12		-	-	-	-	-	-	-	-	-	-	-	-	-	-
chromosome	H1_20_bwa_racon	chromosome	-	-	contig_10869 LN:i:7606 RC:i:5 XC:f:0.125000	7606		incomplete	N	11		-	-	-	-	-	-	-	-	-	-	-	-	-	-
chromosome	H1_20_bwa_racon	chromosome	-	-	contig_1087 LN:i:485 RC:i:3 XC:f:1.000000	485		incomplete	N	32		-	-	-	-	-	-	-	-	-	-	-	-	-	-
chromosome	H1_20_bwa_racon	chromosome	-	-	contig_10873 LN:i:4910 RC:i:3 XC:f:0.300000	4910		incomplete	Y	13		-	-	-	-	-	-	-	-	-	-	-	-	-	-
chromosome	H1_20_bwa_racon	chromosome	-	-	contig_10875 LN:i:8342 RC:i:2 XC:f:0.470588	8342		incomplete	N	8		-	-	-	-	-	-	-	-	-	-	-	-	-	-
chromosome	H1_20_bwa_racon	chromosome	-	-	contig_10876 LN:i:2951 RC:i:16 XC:f:0.857143	2951		incomplete	N	19		-	-	-	-	-	-	-	-	-	-	-	-	-	-
chromosome	H1_20_bwa_racon	chromosome	-	-	contig_10877 LN:i:2017 RC:i:3 XC:f:0.400000	2017		incomplete	N	18		-	-	-	-	-	-	-	-	-	-	-	-	-	-
chromosome	H1_20_bwa_racon	chromosome	-	-	contig_1088 LN:i:1224 RC:i:6 XC:f:1.000000	1224		incomplete	N	232		-	-	-	-	-	-	-	-	-	-	-	-	-	-
chromosome	H1_20_bwa_racon	chromosome	-	-	contig_10880 LN:i:3479 RC:i:23 XC:f:1.000000	3479		incomplete	N	13		-	-	-	-	-	-	-	-	-	-	-	-	-	-
chromosome	H1_20_bwa_racon	chromosome	-	-	contig_10881 LN:i:7770 RC:i:6 XC:f:0.375000	7770		incomplete	N	10		-	-	-	-	-	-	-	-	-	-	-	-	-	-
chromosome	H1_20_bwa_racon	chromosome	-	-	contig_10882 LN:i:6715 RC:i:11 XC:f:0.928571	6715		incomplete	N	24		-	-	-	-	-	-	-	-	-	-	-	-	-	-
chromosome	H1_20_bwa_racon	chromosome	-	-	contig_10883 LN:i:3246 RC:i:3 XC:f:0.571429	3246		incomplete	N	11		-	-	-	-	-	-	-	-	-	-	-	-	-	-
chromosome	H1_20_bwa_racon	chromosome	-	-	contig_10885 LN:i:2695 RC:i:3 XC:f:0.666667	2695		incomplete	N	13		-	-	-	-	-	-	-	-	-	-	-	-	-	-
chromosome	H1_20_bwa_racon	chromosome	-	-	contig_10886 LN:i:4939 RC:i:7 XC:f:0.600000	4939		incomplete	Y	18		-	-	-	-	-	-	-	-	-	-	-	-	-	-
chromosome	H1_20_bwa_racon	chromosome	-	-	contig_10888 LN:i:555 RC:i:4 XC:f:1.000000	555		incomplete	Y	15		-	-	-	-	-	-	-	-	-	-	-	-	-	-
chromosome	H1_20_bwa_racon	chromosome	-	-	contig_10889 LN:i:3501 RC:i:9 XC:f:1.000000	3501		incomplete	N	20		-	-	-	-	-	-	-	-	-	-	-	-	-	-
chromosome	H1_20_bwa_racon	chromosome	-	-	contig_1089 LN:i:437 RC:i:5 XC:f:1.000000	437		incomplete	N	23		-	-	-	-	-	-	-	-	-	-	-	-	-	-
chromosome	H1_20_bwa_racon	chromosome	-	-	contig_10890 LN:i:6304 RC:i:20 XC:f:0.769231	6304		incomplete	N	27		-	-	-	-	-	-	-	-	-	-	-	-	-	-
chromosome	H1_20_bwa_racon	chromosome	-	-	contig_10891 LN:i:2985 RC:i:2 XC:f:0.166667	2985		incomplete	N	16		-	-	-	-	-	-	-	-	-	-	-	-	-	-
chromosome	H1_20_bwa_racon	chromosome	-	-	contig_10892 LN:i:3667 RC:i:19 XC:f:0.750000	3667		incomplete	N	22		-	-	-	-	-	-	-	-	-	-	-	-	-	-
chromosome	H1_20_bwa_racon	chromosome	-	-	contig_10894 LN:i:5359 RC:i:31 XC:f:0.833333	5359		incomplete	N	37		-	-	-	-	-	-	-	-	-	-	-	-	-	-
chromosome	H1_20_bwa_racon	chromosome	-	-	contig_10897 LN:i:2257 RC:i:3 XC:f:0.400000	2257		incomplete	N	11		-	-	-	-	-	-	-	-	-	-	-	-	-	-
chromosome	H1_20_bwa_racon	chromosome	-	-	contig_10898 LN:i:11246 RC:i:5 XC:f:0.304348	11246		incomplete	N	5		-	-	-	-	-	-	-	-	-	-	-	-	-	-
chromosome	H1_20_bwa_racon	chromosome	-	-	contig_10899 LN:i:2717 RC:i:8 XC:f:1.000000	2717		incomplete	N	10		-	-	-	-	-	-	-	-	-	-	-	-	-	-
chromosome	H1_20_bwa_racon	chromosome	-	-	contig_109 LN:i:527 RC:i:9 XC:f:1.000000	527		incomplete	N	20		-	-	-	-	-	-	-	-	-	-	-	-	-	-
chromosome	H1_20_bwa_racon	chromosome	-	-	contig_1090 LN:i:583 RC:i:29 XC:f:1.000000	583		incomplete	N	19		-	-	-	-	-	-	-	-	-	-	-	-	-	-
chromosome	H1_20_bwa_racon	chromosome	-	-	contig_10900 LN:i:4960 RC:i:5 XC:f:0.500000	4960		incomplete	N	10		-	-	-	-	-	-	-	-	-	-	-	-	-	-
chromosome	H1_20_bwa_racon	chromosome	-	-	contig_10902 LN:i:7772 RC:i:26 XC:f:1.000000	7772		incomplete	N	17		-	-	-	-	-	-	-	-	-	-	-	-	-	-
chromosome	H1_20_bwa_racon	chromosome	-	-	contig_10903 LN:i:6090 RC:i:14 XC:f:0.846154	6090		incomplete	N	18		-	-	-	-	-	-	-	-	-	-	-	-	-	-
chromosome	H1_20_bwa_racon	chromosome	-	-	contig_10904 LN:i:5942 RC:i:28 XC:f:0.846154	5942		incomplete	Y	37		-	-	-	-	-	-	-	-	-	-	-	-	-	-
chromosome	H1_20_bwa_racon	chromosome	-	-	contig_10905 LN:i:2202 RC:i:2 XC:f:0.400000	2202		circular	Y	15		-	-	-	-	-	-	-	-	-	-	-	-	-	-
chromosome	H1_20_bwa_racon	chromosome	-	-	contig_10907 LN:i:835 RC:i:2 XC:f:0.500000	835		incomplete	N	895		-	-	-	-	-	-	-	-	-	-	-	-	-	-
chromosome	H1_20_bwa_racon	chromosome	-	-	contig_10909 LN:i:2470 RC:i:4 XC:f:0.666667	2470		incomplete	N	9		-	-	-	-	-	-	-	-	-	-	-	-	-	-
chromosome	H1_20_bwa_racon	chromosome	-	-	contig_10911 LN:i:14577 RC:i:22 XC:f:0.633333	14577		incomplete	N	10		-	-	-	-	-	-	-	-	-	-	-	-	-	-
chromosome	H1_20_bwa_racon	chromosome	-	-	contig_10913 LN:i:6119 RC:i:26 XC:f:1.000000	6119		incomplete	N	28		-	-	-	-	-	-	-	-	-	-	-	-	-	-
chromosome	H1_20_bwa_racon	chromosome	-	-	contig_10914 LN:i:9275 RC:i:7 XC:f:1.000000	9275		incomplete	N	7		-	-	-	-	-	-	-	-	-	-	-	-	-	-
chromosome	H1_20_bwa_racon	chromosome	-	-	contig_10916 LN:i:7387 RC:i:41 XC:f:0.933333	7387		incomplete	N	66		-	-	-	-	-	-	-	-	-	-	-	-	-	-
chromosome	H1_20_bwa_racon	chromosome	-	-	contig_10918 LN:i:2924 RC:i:5 XC:f:0.833333	2924		incomplete	N	23		-	-	-	-	-	-	-	-	-	-	-	-	-	-
chromosome	H1_20_bwa_racon	chromosome	-	-	contig_10921 LN:i:1740 RC:i:30 XC:f:1.000000	1740		incomplete	N	92		-	-	-	-	-	-	-	-	-	-	-	-	-	-
chromosome	H1_20_bwa_racon	chromosome	-	-	contig_10922 LN:i:9229 RC:i:5 XC:f:0.894737	9229		incomplete	N	4		-	-	-	-	-	-	-	-	-	-	-	-	-	-
chromosome	H1_20_bwa_racon	chromosome	-	-	contig_10923 LN:i:9892 RC:i:5 XC:f:0.550000	9892		incomplete	N	5		-	-	-	-	-	-	-	-	-	-	-	-	-	-
chromosome	H1_20_bwa_racon	chromosome	-	-	contig_10924 LN:i:13458 RC:i:119 XC:f:0.964286	13458		incomplete	N	63		-	-	-	-	-	-	-	-	-	-	-	-	-	-
chromosome	H1_20_bwa_racon	chromosome	-	-	contig_10926 LN:i:7095 RC:i:10 XC:f:0.466667	7095		incomplete	N	7		-	-	-	-	-	-	-	-	-	-	-	-	-	-
chromosome	H1_20_bwa_racon	chromosome	-	-	contig_10929 LN:i:1840 RC:i:5 XC:f:0.750000	1840		incomplete	N	24		-	-	-	-	-	-	-	-	-	-	-	-	-	-
chromosome	H1_20_bwa_racon	chromosome	-	-	contig_10930 LN:i:6176 RC:i:29 XC:f:0.846154	6176		incomplete	N	35		-	-	-	-	-	-	-	-	-	-	-	-	-	-
chromosome	H1_20_bwa_racon	chromosome	-	-	contig_10931 LN:i:3573 RC:i:18 XC:f:1.000000	3573		incomplete	N	28		-	-	-	-	-	-	-	-	-	-	-	-	-	-
chromosome	H1_20_bwa_racon	chromosome	-	-	contig_10935 LN:i:4272 RC:i:24 XC:f:0.600000	4272		incomplete	N	16		-	-	-	-	-	-	-	-	-	-	-	-	-	-
chromosome	H1_20_bwa_racon	chromosome	-	-	contig_10936 LN:i:629 RC:i:2 XC:f:0.500000	629		incomplete	N	32		-	-	-	-	-	-	-	-	-	-	-	-	-	-
chromosome	H1_20_bwa_racon	chromosome	-	-	contig_10938 LN:i:4039 RC:i:66 XC:f:1.000000	4039		incomplete	N	106		-	-	-	-	-	-	-	-	-	-	-	-	-	-
chromosome	H1_20_bwa_racon	chromosome	-	-	contig_10939 LN:i:933 RC:i:5 XC:f:0.666667	933		incomplete	N	18		-	-	-	-	-	-	-	-	-	-	-	-	-	-
chromosome	H1_20_bwa_racon	chromosome	-	-	contig_1094 LN:i:1165 RC:i:7 XC:f:1.000000	1165		incomplete	N	6		-	-	-	-	-	-	-	-	-	-	-	-	-	-
chromosome	H1_20_bwa_racon	chromosome	-	-	contig_10940 LN:i:8585 RC:i:17 XC:f:0.941176	8585		incomplete	N	20		-	-	-	-	-	-	-	-	-	-	-	-	-	-
chromosome	H1_20_bwa_racon	chromosome	-	-	contig_10942 LN:i:5041 RC:i:20 XC:f:1.000000	5041		incomplete	N	32		-	-	-	-	-	-	-	-	-	-	-	-	-	-
chromosome	H1_20_bwa_racon	chromosome	-	-	contig_10943 LN:i:5130 RC:i:3 XC:f:0.363636	5130		incomplete	N	4		-	-	-	-	-	-	-	-	-	-	-	-	-	-
chromosome	H1_20_bwa_racon	chromosome	-	-	contig_10944 LN:i:7754 RC:i:12 XC:f:0.625000	7754		incomplete	N	15		-	-	-	-	-	-	-	-	-	-	-	-	-	-
chromosome	H1_20_bwa_racon	chromosome	-	-	contig_10945 LN:i:4228 RC:i:4 XC:f:0.666667	4228		incomplete	N	9		-	-	-	-	-	-	-	-	-	-	-	-	-	-
chromosome	H1_20_bwa_racon	chromosome	-	-	contig_10947 LN:i:5825 RC:i:13 XC:f:0.666667	5825		incomplete	N	9		-	-	-	-	-	-	-	-	-	-	-	-	-	-
chromosome	H1_20_bwa_racon	chromosome	-	-	contig_10948 LN:i:524 RC:i:2 XC:f:0.500000	524		incomplete	Y	46		-	-	-	-	-	-	-	-	-	-	-	-	-	-
chromosome	H1_20_bwa_racon	chromosome	-	-	contig_10949 LN:i:766 RC:i:11 XC:f:1.000000	766		incomplete	N	135		-	-	-	-	-	-	-	-	-	-	-	-	-	-
chromosome	H1_20_bwa_racon	chromosome	-	-	contig_1095 LN:i:681 RC:i:4 XC:f:1.000000	681		incomplete	N	12		-	-	-	-	-	-	-	-	-	-	-	-	-	-
chromosome	H1_20_bwa_racon	chromosome	-	-	contig_10950 LN:i:1939 RC:i:17 XC:f:1.000000	1939		incomplete	Y	100		-	-	-	-	-	-	-	-	-	-	-	-	-	-
chromosome	H1_20_bwa_racon	chromosome	-	-	contig_10954 LN:i:3660 RC:i:19 XC:f:1.000000	3660		incomplete	N	18		-	-	-	-	-	-	-	-	-	-	-	-	-	-
chromosome	H1_20_bwa_racon	chromosome	-	-	contig_10955 LN:i:10593 RC:i:42 XC:f:0.818182	10593		incomplete	N	26		-	-	-	-	-	-	-	-	-	-	-	-	-	-
chromosome	H1_20_bwa_racon	chromosome	-	-	contig_10956 LN:i:9015 RC:i:3 XC:f:0.157895	9015		circular	N	10		-	-	-	-	-	-	-	-	-	-	-	-	-	-
chromosome	H1_20_bwa_racon	chromosome	-	-	contig_10957 LN:i:6135 RC:i:3 XC:f:0.538462	6135		incomplete	N	7		-	-	-	-	-	-	-	-	-	-	-	-	-	-
chromosome	H1_20_bwa_racon	chromosome	-	-	contig_10958 LN:i:9793 RC:i:18 XC:f:0.900000	9793		incomplete	N	18		-	-	-	-	-	-	-	-	-	-	-	-	-	-
chromosome	H1_20_bwa_racon	chromosome	-	-	contig_10960 LN:i:10118 RC:i:22 XC:f:0.809524	10118		incomplete	N	8		-	-	-	-	-	-	-	-	-	-	-	-	-	-
chromosome	H1_20_bwa_racon	chromosome	-	-	contig_10961 LN:i:1057 RC:i:12 XC:f:1.000000	1057		incomplete	N	60		-	-	-	-	-	-	-	-	-	-	-	-	-	-
chromosome	H1_20_bwa_racon	chromosome	-	-	contig_10962 LN:i:3287 RC:i:4 XC:f:0.428571	3287		incomplete	Y	8		-	-	-	-	-	-	-	-	-	-	-	-	-	-
chromosome	H1_20_bwa_racon	chromosome	-	-	contig_10963 LN:i:3039 RC:i:4 XC:f:1.000000	3039		incomplete	N	16		-	-	-	-	-	-	-	-	-	-	-	-	-	-
chromosome	H1_20_bwa_racon	chromosome	-	-	contig_10964 LN:i:5870 RC:i:9 XC:f:1.000000	5870		incomplete	N	11		-	-	-	-	-	-	-	-	-	-	-	-	-	-
chromosome	H1_20_bwa_racon	chromosome	-	-	contig_10965 LN:i:5872 RC:i:25 XC:f:0.846154	5872		incomplete	N	39		-	-	-	-	-	-	-	-	-	-	-	-	-	-
chromosome	H1_20_bwa_racon	chromosome	-	-	contig_10966 LN:i:3584 RC:i:8 XC:f:0.875000	3584		incomplete	N	14		-	-	-	-	-	-	-	-	-	-	-	-	-	-
chromosome	H1_20_bwa_racon	chromosome	-	-	contig_10967 LN:i:2661 RC:i:2 XC:f:0.500000	2661		incomplete	N	5		-	-	-	-	-	-	-	-	-	-	-	-	-	-
chromosome	H1_20_bwa_racon	chromosome	-	-	contig_10968 LN:i:2723 RC:i:3 XC:f:1.000000	2723		incomplete	N	5		-	-	-	-	-	-	-	-	-	-	-	-	-	-
plasmid	H1_20_bwa_racon	plasmid	AB753	-	contig_1097 LN:i:2214 RC:i:7 XC:f:0.600000	2214		incomplete	N	5		-	-	-	-	-	-	-	-	-	NC_021497	0.0379382	Lactobacillus reuteri I5007	-	-
chromosome	H1_20_bwa_racon	chromosome	-	-	contig_10970 LN:i:5661 RC:i:4 XC:f:0.166667	5661		incomplete	N	7		-	-	-	-	-	-	-	-	-	-	-	-	-	-
chromosome	H1_20_bwa_racon	chromosome	-	-	contig_10971 LN:i:2723 RC:i:4 XC:f:0.333333	2723		incomplete	N	13		-	-	-	-	-	-	-	-	-	-	-	-	-	-
chromosome	H1_20_bwa_racon	chromosome	-	-	contig_10975 LN:i:10193 RC:i:30 XC:f:0.857143	10193		incomplete	N	31		-	-	-	-	-	-	-	-	-	-	-	-	-	-
chromosome	H1_20_bwa_racon	chromosome	-	-	contig_10976 LN:i:2611 RC:i:14 XC:f:1.000000	2611		incomplete	N	17		-	-	-	-	-	-	-	-	-	-	-	-	-	-
chromosome	H1_20_bwa_racon	chromosome	-	-	contig_10978 LN:i:2153 RC:i:2 XC:f:0.400000	2153		incomplete	N	7		-	-	-	-	-	-	-	-	-	-	-	-	-	-
chromosome	H1_20_bwa_racon	chromosome	-	-	contig_10979 LN:i:5792 RC:i:5 XC:f:0.500000	5792		incomplete	N	8		-	-	-	-	-	-	-	-	-	-	-	-	-	-
chromosome	H1_20_bwa_racon	chromosome	-	-	contig_10980 LN:i:3542 RC:i:9 XC:f:0.625000	3542		incomplete	N	20		-	-	-	-	-	-	-	-	-	-	-	-	-	-
chromosome	H1_20_bwa_racon	chromosome	-	-	contig_10982 LN:i:3195 RC:i:5 XC:f:1.000000	3195		incomplete	N	17		-	-	-	-	-	-	-	-	-	-	-	-	-	-
chromosome	H1_20_bwa_racon	chromosome	-	-	contig_10983 LN:i:7028 RC:i:16 XC:f:1.000000	7028		incomplete	N	13		-	-	-	-	-	-	-	-	-	-	-	-	-	-
chromosome	H1_20_bwa_racon	chromosome	-	-	contig_10984 LN:i:3735 RC:i:4 XC:f:0.500000	3735		incomplete	N	5		-	-	-	-	-	-	-	-	-	-	-	-	-	-
chromosome	H1_20_bwa_racon	chromosome	-	-	contig_10986 LN:i:7833 RC:i:35 XC:f:0.823529	7833		incomplete	N	45		-	-	-	-	-	-	-	-	-	-	-	-	-	-
chromosome	H1_20_bwa_racon	chromosome	-	-	contig_10987 LN:i:3976 RC:i:3 XC:f:0.375000	3976		circular	Y	6		-	-	-	-	-	-	-	-	-	-	-	-	-	-
chromosome	H1_20_bwa_racon	chromosome	-	-	contig_10991 LN:i:6529 RC:i:12 XC:f:0.785714	6529		incomplete	N	11		-	-	-	-	-	-	-	-	-	-	-	-	-	-
chromosome	H1_20_bwa_racon	chromosome	-	-	contig_10992 LN:i:4797 RC:i:10 XC:f:0.800000	4797		incomplete	N	19		-	-	-	-	-	-	-	-	-	-	-	-	-	-
chromosome	H1_20_bwa_racon	chromosome	-	-	contig_10993 LN:i:3893 RC:i:19 XC:f:1.000000	3893		incomplete	N	38		-	-	-	-	-	-	-	-	-	-	-	-	-	-
chromosome	H1_20_bwa_racon	chromosome	-	-	contig_10995 LN:i:5343 RC:i:13 XC:f:0.727273	5343		incomplete	N	34		-	-	-	-	-	-	-	-	-	-	-	-	-	-
chromosome	H1_20_bwa_racon	chromosome	-	-	contig_10996 LN:i:2639 RC:i:3 XC:f:0.333333	2639		incomplete	N	10		-	-	-	-	-	-	-	-	-	-	-	-	-	-
chromosome	H1_20_bwa_racon	chromosome	-	-	contig_10997 LN:i:8436 RC:i:39 XC:f:0.833333	8436		incomplete	N	35		-	-	-	-	-	-	-	-	-	-	-	-	-	-
chromosome	H1_20_bwa_racon	chromosome	-	-	contig_10998 LN:i:6961 RC:i:27 XC:f:0.733333	6961		incomplete	N	13		-	-	-	-	-	-	-	-	-	-	-	-	-	-
chromosome	H1_20_bwa_racon	chromosome	-	-	contig_11 LN:i:3683 RC:i:26 XC:f:0.750000	3683		incomplete	N	92		-	-	-	-	-	-	-	-	-	-	-	-	-	-
chromosome	H1_20_bwa_racon	chromosome	-	-	contig_110 LN:i:1960 RC:i:154 XC:f:0.833333	1960		incomplete	N	30		-	-	-	-	-	-	-	-	-	-	-	-	-	-
chromosome	H1_20_bwa_racon	chromosome	-	-	contig_11000 LN:i:3632 RC:i:5 XC:f:0.500000	3632		incomplete	N	6		-	-	-	-	-	-	-	-	-	-	-	-	-	-
chromosome	H1_20_bwa_racon	chromosome	-	-	contig_11001 LN:i:3623 RC:i:34 XC:f:0.875000	3623		incomplete	N	19		-	-	-	-	-	-	-	-	-	-	-	-	-	-
chromosome	H1_20_bwa_racon	chromosome	-	-	contig_11003 LN:i:12723 RC:i:37 XC:f:0.846154	12723		incomplete	N	19		-	-	-	-	-	-	-	-	-	-	-	-	-	-
chromosome	H1_20_bwa_racon	chromosome	-	-	contig_11004 LN:i:4224 RC:i:2 XC:f:0.222222	4224		incomplete	N	6		-	-	-	-	-	-	-	-	-	-	-	-	-	-
chromosome	H1_20_bwa_racon	chromosome	-	-	contig_11005 LN:i:9048 RC:i:13 XC:f:0.894737	9048		incomplete	N	16		-	-	-	-	-	-	-	-	-	-	-	-	-	-
chromosome	H1_20_bwa_racon	chromosome	-	-	contig_11006 LN:i:15144 RC:i:8 XC:f:0.806452	15144		incomplete	N	11		-	-	-	-	-	-	-	-	-	-	-	-	-	-
chromosome	H1_20_bwa_racon	chromosome	-	-	contig_11007 LN:i:3264 RC:i:15 XC:f:0.714286	3264		incomplete	N	9		-	-	-	-	-	-	-	-	-	-	-	-	-	-
chromosome	H1_20_bwa_racon	chromosome	-	-	contig_11008 LN:i:5839 RC:i:24 XC:f:1.000000	5839		incomplete	N	27		-	-	-	-	-	-	-	-	-	-	-	-	-	-
chromosome	H1_20_bwa_racon	chromosome	-	-	contig_11010 LN:i:1027 RC:i:2 XC:f:0.333333	1027		incomplete	N	67		-	-	-	-	-	-	-	-	-	-	-	-	-	-
chromosome	H1_20_bwa_racon	chromosome	-	-	contig_11011 LN:i:9004 RC:i:9 XC:f:0.611111	9004		incomplete	N	6		-	-	-	-	-	-	-	-	-	-	-	-	-	-
chromosome	H1_20_bwa_racon	chromosome	-	-	contig_11013 LN:i:5108 RC:i:54 XC:f:1.000000	5108		circular	N	219		-	-	-	-	-	-	-	-	-	CP017108	0.0460045	Lactobacillus salivarius	-	-
chromosome	H1_20_bwa_racon	chromosome	-	-	contig_11014 LN:i:5116 RC:i:11 XC:f:0.727273	5116		incomplete	N	32		-	-	-	-	-	-	-	-	-	-	-	-	-	-
chromosome	H1_20_bwa_racon	chromosome	-	-	contig_11015 LN:i:2394 RC:i:10 XC:f:0.800000	2394		incomplete	N	18		-	-	-	-	-	-	-	-	-	-	-	-	-	-
chromosome	H1_20_bwa_racon	chromosome	-	-	contig_11017 LN:i:8654 RC:i:19 XC:f:0.789474	8654		incomplete	N	10		-	-	-	-	-	-	-	-	-	-	-	-	-	-
chromosome	H1_20_bwa_racon	chromosome	-	-	contig_11021 LN:i:3233 RC:i:52 XC:f:0.875000	3233		incomplete	N	20		-	-	-	-	-	-	-	-	-	-	-	-	-	-
chromosome	H1_20_bwa_racon	chromosome	-	-	contig_11022 LN:i:13263 RC:i:7 XC:f:0.333333	13263		incomplete	N	5		-	-	-	-	-	-	-	-	-	-	-	-	-	-
chromosome	H1_20_bwa_racon	chromosome	-	-	contig_11024 LN:i:12004 RC:i:39 XC:f:0.960000	12004		incomplete	N	26		-	-	-	-	-	-	-	-	-	-	-	-	-	-
chromosome	H1_20_bwa_racon	chromosome	-	-	contig_11025 LN:i:3965 RC:i:11 XC:f:1.000000	3965		incomplete	N	33		-	-	-	-	-	-	-	-	-	-	-	-	-	-
chromosome	H1_20_bwa_racon	chromosome	-	-	contig_11026 LN:i:3224 RC:i:6 XC:f:1.000000	3224		incomplete	N	13		-	-	-	-	-	-	-	-	-	-	-	-	-	-
chromosome	H1_20_bwa_racon	chromosome	-	-	contig_11029 LN:i:5033 RC:i:8 XC:f:0.454545	5033		incomplete	N	8		-	-	-	-	-	-	-	-	-	-	-	-	-	-
chromosome	H1_20_bwa_racon	chromosome	-	-	contig_11030 LN:i:865 RC:i:3 XC:f:1.000000	865		circular	Y	46		-	-	-	-	-	-	-	-	-	-	-	-	-	-
chromosome	H1_20_bwa_racon	chromosome	-	-	contig_11033 LN:i:3248 RC:i:4 XC:f:0.714286	3248		incomplete	N	13		-	-	-	-	-	-	-	-	-	-	-	-	-	-
chromosome	H1_20_bwa_racon	chromosome	-	-	contig_11037 LN:i:8365 RC:i:6 XC:f:0.411765	8365		incomplete	N	8		-	-	-	-	-	-	-	-	-	-	-	-	-	-
plasmid	H1_20_bwa_racon	plasmid	novel_a838b3c71f0e19afdc519a27a80cd538	-	contig_11040 LN:i:2091 RC:i:20 XC:f:1.000000	2091		incomplete	N	175		-	-	-	-	-	-	-	-	-	NC_012628	0.0719629	Lactobacillus plantarum	-	-
chromosome	H1_20_bwa_racon	chromosome	-	-	contig_11041 LN:i:981 RC:i:3 XC:f:1.000000	981		incomplete	N	107		-	-	-	-	-	-	-	-	-	-	-	-	-	-
chromosome	H1_20_bwa_racon	chromosome	-	-	contig_11042 LN:i:10135 RC:i:19 XC:f:0.523810	10135		incomplete	N	10		-	-	-	-	-	-	-	-	-	-	-	-	-	-
chromosome	H1_20_bwa_racon	chromosome	-	-	contig_11043 LN:i:3408 RC:i:12 XC:f:0.571429	3408		incomplete	Y	7		-	-	-	-	-	-	-	-	-	-	-	-	-	-
chromosome	H1_20_bwa_racon	chromosome	-	-	contig_11044 LN:i:2332 RC:i:3 XC:f:0.800000	2332		incomplete	N	6		-	-	-	-	-	-	-	-	-	-	-	-	-	-
chromosome	H1_20_bwa_racon	chromosome	-	-	contig_11045 LN:i:4567 RC:i:25 XC:f:0.900000	4567		incomplete	N	14		-	-	-	-	-	-	-	-	-	-	-	-	-	-
chromosome	H1_20_bwa_racon	chromosome	-	-	contig_11046 LN:i:9847 RC:i:6 XC:f:0.200000	9847		incomplete	N	11		-	-	-	-	-	-	-	-	-	-	-	-	-	-
chromosome	H1_20_bwa_racon	chromosome	-	-	contig_11047 LN:i:3123 RC:i:7 XC:f:0.714286	3123		incomplete	N	25		-	-	-	-	-	-	-	-	-	-	-	-	-	-
chromosome	H1_20_bwa_racon	chromosome	-	-	contig_11048 LN:i:6717 RC:i:6 XC:f:0.285714	6717		incomplete	N	4		-	-	-	-	-	-	-	-	-	-	-	-	-	-
chromosome	H1_20_bwa_racon	chromosome	-	-	contig_11049 LN:i:6734 RC:i:24 XC:f:1.000000	6734		incomplete	N	20		-	-	-	-	-	-	-	-	-	-	-	-	-	-
chromosome	H1_20_bwa_racon	chromosome	-	-	contig_1105 LN:i:2312 RC:i:64 XC:f:1.000000	2312		incomplete	N	124		-	-	-	-	-	-	-	-	-	-	-	-	-	-
chromosome	H1_20_bwa_racon	chromosome	-	-	contig_11050 LN:i:4274 RC:i:7 XC:f:0.555556	4274		incomplete	N	6		-	-	-	-	-	-	-	-	-	-	-	-	-	-
chromosome	H1_20_bwa_racon	chromosome	-	-	contig_11051 LN:i:2644 RC:i:4 XC:f:0.833333	2644		incomplete	N	20		-	-	-	-	-	-	-	-	-	-	-	-	-	-
chromosome	H1_20_bwa_racon	chromosome	-	-	contig_11052 LN:i:11455 RC:i:17 XC:f:0.652174	11455		incomplete	N	10		-	-	-	-	-	-	-	-	-	-	-	-	-	-
chromosome	H1_20_bwa_racon	chromosome	-	-	contig_11053 LN:i:6803 RC:i:7 XC:f:0.357143	6803		incomplete	N	10		-	-	-	-	-	-	-	-	-	-	-	-	-	-
chromosome	H1_20_bwa_racon	chromosome	-	-	contig_11056 LN:i:5167 RC:i:4 XC:f:0.181818	5167		incomplete	N	7		-	-	-	-	-	-	-	-	-	-	-	-	-	-
chromosome	H1_20_bwa_racon	chromosome	-	-	contig_11057 LN:i:13084 RC:i:8 XC:f:0.481481	13084		incomplete	N	12		-	-	-	-	-	-	-	-	-	-	-	-	-	-
chromosome	H1_20_bwa_racon	chromosome	-	-	contig_11059 LN:i:8465 RC:i:123 XC:f:0.888889	8465		incomplete	N	56		-	-	-	-	-	-	-	-	-	-	-	-	-	-
chromosome	H1_20_bwa_racon	chromosome	-	-	contig_11060 LN:i:8350 RC:i:11 XC:f:0.705882	8350		incomplete	N	15		-	-	-	-	-	-	-	-	-	-	-	-	-	-
chromosome	H1_20_bwa_racon	chromosome	-	-	contig_11061 LN:i:6382 RC:i:3 XC:f:0.230769	6382		circular	N	9		-	-	-	-	-	-	-	-	-	-	-	-	-	-
chromosome	H1_20_bwa_racon	chromosome	-	-	contig_11062 LN:i:6051 RC:i:3 XC:f:0.153846	6051		incomplete	N	4		-	-	-	-	-	-	-	-	-	-	-	-	-	-
chromosome	H1_20_bwa_racon	chromosome	-	-	contig_11064 LN:i:4812 RC:i:35 XC:f:1.000000	4812		incomplete	N	39		-	-	-	-	-	-	-	-	-	-	-	-	-	-
chromosome	H1_20_bwa_racon	chromosome	-	-	contig_11065 LN:i:2169 RC:i:3 XC:f:0.600000	2169		incomplete	N	7		-	-	-	-	-	-	-	-	-	-	-	-	-	-
chromosome	H1_20_bwa_racon	chromosome	-	-	contig_11066 LN:i:14357 RC:i:11 XC:f:0.344828	14357		incomplete	N	5		-	-	-	-	-	-	-	-	-	-	-	-	-	-
chromosome	H1_20_bwa_racon	chromosome	-	-	contig_11069 LN:i:4620 RC:i:6 XC:f:0.800000	4620		incomplete	N	16		-	-	-	-	-	-	-	-	-	-	-	-	-	-
chromosome	H1_20_bwa_racon	chromosome	-	-	contig_1107 LN:i:3627 RC:i:151 XC:f:1.000000	3627		circular	N	15		-	-	-	-	-	-	-	-	-	-	-	-	-	-
chromosome	H1_20_bwa_racon	chromosome	-	-	contig_11070 LN:i:2482 RC:i:6 XC:f:0.600000	2482		incomplete	N	12		-	-	-	-	-	-	-	-	-	-	-	-	-	-
chromosome	H1_20_bwa_racon	chromosome	-	-	contig_11071 LN:i:2622 RC:i:4 XC:f:0.333333	2622		incomplete	N	20		-	-	-	-	-	-	-	-	-	-	-	-	-	-
chromosome	H1_20_bwa_racon	chromosome	-	-	contig_11072 LN:i:4609 RC:i:8 XC:f:0.636364	4609		incomplete	N	14		-	-	-	-	-	-	-	-	-	-	-	-	-	-
chromosome	H1_20_bwa_racon	chromosome	-	-	contig_11074 LN:i:6154 RC:i:4 XC:f:0.692308	6154		incomplete	N	15		-	-	-	-	-	-	-	-	-	-	-	-	-	-
chromosome	H1_20_bwa_racon	chromosome	-	-	contig_11075 LN:i:7646 RC:i:8 XC:f:0.562500	7646		incomplete	N	15		-	-	-	-	-	-	-	-	-	-	-	-	-	-
chromosome	H1_20_bwa_racon	chromosome	-	-	contig_11076 LN:i:5423 RC:i:18 XC:f:1.000000	5423		incomplete	N	18		-	-	-	-	-	-	-	-	-	-	-	-	-	-
chromosome	H1_20_bwa_racon	chromosome	-	-	contig_11080 LN:i:20619 RC:i:29 XC:f:0.642857	20619		incomplete	N	12		-	-	-	-	-	-	-	-	-	-	-	-	-	-
chromosome	H1_20_bwa_racon	chromosome	-	-	contig_11084 LN:i:5772 RC:i:5 XC:f:0.666667	5772		incomplete	N	6		-	-	-	-	-	-	-	-	-	CP017108	0.0460045	Lactobacillus salivarius	-	-
chromosome	H1_20_bwa_racon	chromosome	-	-	contig_11085 LN:i:5960 RC:i:3 XC:f:0.500000	5960		incomplete	N	3		-	-	-	-	-	-	-	-	-	-	-	-	-	-
chromosome	H1_20_bwa_racon	chromosome	-	-	contig_11086 LN:i:2814 RC:i:6 XC:f:1.000000	2814		incomplete	Y	19		-	-	-	-	-	-	-	-	-	-	-	-	-	-
chromosome	H1_20_bwa_racon	chromosome	-	-	contig_11087 LN:i:3287 RC:i:13 XC:f:1.000000	3287		incomplete	N	22		-	-	-	-	-	-	-	-	-	-	-	-	-	-
chromosome	H1_20_bwa_racon	chromosome	-	-	contig_11088 LN:i:6523 RC:i:4 XC:f:0.142857	6523		incomplete	N	5		-	-	-	-	-	-	-	-	-	-	-	-	-	-
chromosome	H1_20_bwa_racon	chromosome	-	-	contig_11089 LN:i:18555 RC:i:13 XC:f:0.236842	18555		incomplete	N	6		-	-	-	-	-	-	-	-	-	-	-	-	-	-
chromosome	H1_20_bwa_racon	chromosome	-	-	contig_11092 LN:i:9163 RC:i:10 XC:f:0.631579	9163		incomplete	N	8		-	-	-	-	-	-	-	-	-	-	-	-	-	-
chromosome	H1_20_bwa_racon	chromosome	-	-	contig_11093 LN:i:11469 RC:i:14 XC:f:0.739130	11469		incomplete	N	8		-	-	-	-	-	-	-	-	-	-	-	-	-	-
chromosome	H1_20_bwa_racon	chromosome	-	-	contig_11094 LN:i:2442 RC:i:15 XC:f:0.666667	2442		incomplete	N	15		-	-	-	-	-	-	-	-	-	-	-	-	-	-
chromosome	H1_20_bwa_racon	chromosome	-	-	contig_11096 LN:i:6752 RC:i:6 XC:f:1.000000	6752		incomplete	N	8		-	-	-	-	-	-	-	-	-	-	-	-	-	-
chromosome	H1_20_bwa_racon	chromosome	-	-	contig_11099 LN:i:14549 RC:i:12 XC:f:0.433333	14549		incomplete	N	8		-	-	-	-	-	-	-	-	-	-	-	-	-	-
chromosome	H1_20_bwa_racon	chromosome	-	-	contig_111 LN:i:1295 RC:i:6 XC:f:0.666667	1295		incomplete	N	4		-	-	-	-	-	-	-	-	-	-	-	-	-	-
chromosome	H1_20_bwa_racon	chromosome	-	-	contig_11100 LN:i:888 RC:i:19 XC:f:1.000000	888		incomplete	N	160		-	-	-	-	-	-	-	-	-	-	-	-	-	-
chromosome	H1_20_bwa_racon	chromosome	-	-	contig_11102 LN:i:582 RC:i:3 XC:f:0.500000	582		incomplete	N	158		-	-	-	-	-	-	-	-	-	-	-	-	-	-
chromosome	H1_20_bwa_racon	chromosome	-	-	contig_11103 LN:i:877 RC:i:10 XC:f:1.000000	877		incomplete	N	152		-	-	-	-	-	-	-	-	-	-	-	-	-	-
chromosome	H1_20_bwa_racon	chromosome	-	-	contig_11104 LN:i:3685 RC:i:3 XC:f:0.500000	3685		incomplete	N	10		-	-	-	-	-	-	-	-	-	-	-	-	-	-
chromosome	H1_20_bwa_racon	chromosome	-	-	contig_11106 LN:i:3492 RC:i:35 XC:f:1.000000	3492		incomplete	N	79		-	-	-	-	-	-	-	-	-	-	-	-	-	-
chromosome	H1_20_bwa_racon	chromosome	-	-	contig_11109 LN:i:8927 RC:i:41 XC:f:0.894737	8927		incomplete	N	16		-	-	-	-	-	-	-	-	-	-	-	-	-	-
chromosome	H1_20_bwa_racon	chromosome	-	-	contig_1111 LN:i:11415 RC:i:65 XC:f:1.000000	11415		incomplete	N	3		-	-	-	-	-	-	-	-	-	-	-	-	-	-
chromosome	H1_20_bwa_racon	chromosome	-	-	contig_11110 LN:i:4564 RC:i:2 XC:f:1.000000	4564		incomplete	N	4		-	-	-	-	-	-	-	-	-	-	-	-	-	-
chromosome	H1_20_bwa_racon	chromosome	-	-	contig_11111 LN:i:8962 RC:i:13 XC:f:0.777778	8962		incomplete	N	9		-	-	-	-	-	-	-	-	-	CP017108	0.0460045	Lactobacillus salivarius	-	-
chromosome	H1_20_bwa_racon	chromosome	-	-	contig_11112 LN:i:2533 RC:i:9 XC:f:0.833333	2533		incomplete	N	15		-	-	-	-	-	-	-	-	-	-	-	-	-	-
chromosome	H1_20_bwa_racon	chromosome	-	-	contig_11114 LN:i:2241 RC:i:2 XC:f:0.200000	2241		incomplete	N	10		-	-	-	-	-	-	-	-	-	-	-	-	-	-
chromosome	H1_20_bwa_racon	chromosome	-	-	contig_11115 LN:i:6033 RC:i:20 XC:f:0.846154	6033		incomplete	Y	8		-	-	-	-	-	-	-	-	-	-	-	-	-	-
chromosome	H1_20_bwa_racon	chromosome	-	-	contig_11118 LN:i:13380 RC:i:47 XC:f:1.000000	13380		incomplete	N	19		-	-	-	-	-	-	-	-	-	-	-	-	-	-
chromosome	H1_20_bwa_racon	chromosome	-	-	contig_11119 LN:i:4133 RC:i:9 XC:f:1.000000	4133		incomplete	N	51		-	-	-	-	-	-	-	-	-	-	-	-	-	-
chromosome	H1_20_bwa_racon	chromosome	-	-	contig_11121 LN:i:13061 RC:i:14 XC:f:0.629630	13061		incomplete	N	7		-	-	-	-	-	-	-	-	-	-	-	-	-	-
chromosome	H1_20_bwa_racon	chromosome	-	-	contig_11122 LN:i:8930 RC:i:6 XC:f:0.222222	8930		incomplete	Y	6		-	-	-	-	-	-	-	-	-	-	-	-	-	-
chromosome	H1_20_bwa_racon	chromosome	-	-	contig_11126 LN:i:1322 RC:i:23 XC:f:1.000000	1322		incomplete	N	267		-	-	-	-	-	-	-	-	-	-	-	-	-	-
chromosome	H1_20_bwa_racon	chromosome	-	-	contig_11127 LN:i:634 RC:i:12 XC:f:1.000000	634		incomplete	N	381		-	-	-	-	-	-	-	-	-	-	-	-	-	-
chromosome	H1_20_bwa_racon	chromosome	-	-	contig_11128 LN:i:790 RC:i:3 XC:f:1.000000	790		incomplete	N	13		-	-	-	-	-	-	-	-	-	-	-	-	-	-
chromosome	H1_20_bwa_racon	chromosome	-	-	contig_11130 LN:i:4706 RC:i:3 XC:f:0.100000	4706		incomplete	N	7		-	-	-	-	-	-	-	-	-	-	-	-	-	-
chromosome	H1_20_bwa_racon	chromosome	-	-	contig_11131 LN:i:4371 RC:i:30 XC:f:1.000000	4371		circular	N	58		-	-	-	-	-	-	-	-	-	-	-	-	-	-
chromosome	H1_20_bwa_racon	chromosome	-	-	contig_11132 LN:i:1186 RC:i:5 XC:f:1.000000	1186		incomplete	N	18		-	-	-	-	-	-	-	-	-	-	-	-	-	-
chromosome	H1_20_bwa_racon	chromosome	-	-	contig_11134 LN:i:2787 RC:i:42 XC:f:1.000000	2787		incomplete	N	107		-	-	-	-	-	-	-	-	-	-	-	-	-	-
chromosome	H1_20_bwa_racon	chromosome	-	-	contig_11135 LN:i:8502 RC:i:6 XC:f:0.470588	8502		incomplete	N	4		-	-	-	-	-	-	-	-	-	-	-	-	-	-
chromosome	H1_20_bwa_racon	chromosome	-	-	contig_11136 LN:i:5827 RC:i:8 XC:f:0.384615	5827		incomplete	N	13		-	-	-	-	-	-	-	-	-	-	-	-	-	-
chromosome	H1_20_bwa_racon	chromosome	-	-	contig_11137 LN:i:3022 RC:i:4 XC:f:0.714286	3022		incomplete	N	5		-	-	-	-	-	-	-	-	-	-	-	-	-	-
chromosome	H1_20_bwa_racon	chromosome	-	-	contig_11139 LN:i:6210 RC:i:7 XC:f:0.692308	6210		incomplete	N	11		-	-	-	-	-	-	-	-	-	-	-	-	-	-
chromosome	H1_20_bwa_racon	chromosome	-	-	contig_1114 LN:i:1716 RC:i:30 XC:f:0.600000	1716		incomplete	N	84		-	-	-	-	-	-	-	-	-	-	-	-	-	-
chromosome	H1_20_bwa_racon	chromosome	-	-	contig_11142 LN:i:4490 RC:i:14 XC:f:0.900000	4490		incomplete	N	15		-	-	-	-	-	-	-	-	-	-	-	-	-	-
chromosome	H1_20_bwa_racon	chromosome	-	-	contig_11143 LN:i:4749 RC:i:4 XC:f:0.400000	4749		incomplete	N	20		-	-	-	-	-	-	-	-	-	-	-	-	-	-
chromosome	H1_20_bwa_racon	chromosome	-	-	contig_11145 LN:i:4317 RC:i:14 XC:f:0.600000	4317		incomplete	N	10		-	-	-	-	-	-	-	-	-	-	-	-	-	-
chromosome	H1_20_bwa_racon	chromosome	-	-	contig_11146 LN:i:10822 RC:i:14 XC:f:0.130435	10822		incomplete	N	5		-	-	-	-	-	-	-	-	-	-	-	-	-	-
chromosome	H1_20_bwa_racon	chromosome	-	-	contig_11148 LN:i:9003 RC:i:18 XC:f:0.833333	9003		circular	N	28		-	-	-	-	-	-	-	-	-	-	-	-	-	-
chromosome	H1_20_bwa_racon	chromosome	-	-	contig_11149 LN:i:3945 RC:i:6 XC:f:0.500000	3945		incomplete	N	6		-	-	-	-	-	-	-	-	-	-	-	-	-	-
chromosome	H1_20_bwa_racon	chromosome	-	-	contig_1115 LN:i:4402 RC:i:138 XC:f:1.000000	4402		circular	N	277		-	-	-	-	-	-	-	-	-	-	-	-	-	-
chromosome	H1_20_bwa_racon	chromosome	-	-	contig_11150 LN:i:11081 RC:i:25 XC:f:0.869565	11081		incomplete	N	20		-	-	-	-	-	-	-	-	-	-	-	-	-	-
chromosome	H1_20_bwa_racon	chromosome	-	-	contig_11151 LN:i:9862 RC:i:15 XC:f:0.700000	9862		incomplete	N	10		-	-	-	-	-	-	-	-	-	CP017108	0.0460045	Lactobacillus salivarius	-	-
chromosome	H1_20_bwa_racon	chromosome	-	-	contig_11152 LN:i:12192 RC:i:7 XC:f:0.360000	12192		incomplete	N	11		-	-	-	-	-	-	-	-	-	CP017108	0.0460045	Lactobacillus salivarius	-	-
plasmid	H1_20_bwa_racon	plasmid	AF481	-	contig_11157 LN:i:6379 RC:i:17 XC:f:1.000000	6379		incomplete	N	10		-	-	-	-	-	-	-	-	-	CP024064	0.0314775	Lactobacillus salivarius	-	-
chromosome	H1_20_bwa_racon	chromosome	-	-	contig_11159 LN:i:1387 RC:i:19 XC:f:1.000000	1387		incomplete	N	180		-	-	-	-	-	-	-	-	-	-	-	-	-	-
chromosome	H1_20_bwa_racon	chromosome	-	-	contig_1116 LN:i:2404 RC:i:6 XC:f:0.800000	2404		incomplete	N	20		-	-	-	-	-	-	-	-	-	-	-	-	-	-
chromosome	H1_20_bwa_racon	chromosome	-	-	contig_11160 LN:i:558 RC:i:2 XC:f:0.500000	558		incomplete	N	181		-	-	-	-	-	-	-	-	-	-	-	-	-	-
chromosome	H1_20_bwa_racon	chromosome	-	-	contig_11163 LN:i:8326 RC:i:13 XC:f:0.882353	8326		incomplete	N	16		-	-	-	-	-	-	-	-	-	-	-	-	-	-
chromosome	H1_20_bwa_racon	chromosome	-	-	contig_11166 LN:i:10808 RC:i:30 XC:f:0.909091	10808		incomplete	N	35		-	-	-	-	-	-	-	-	-	-	-	-	-	-
chromosome	H1_20_bwa_racon	chromosome	-	-	contig_11168 LN:i:2579 RC:i:4 XC:f:0.500000	2579		incomplete	N	3		-	-	-	-	-	-	-	-	-	-	-	-	-	-
chromosome	H1_20_bwa_racon	chromosome	-	-	contig_11169 LN:i:2300 RC:i:2 XC:f:0.400000	2300		incomplete	N	14		-	-	-	-	-	-	-	-	-	-	-	-	-	-
chromosome	H1_20_bwa_racon	chromosome	-	-	contig_1117 LN:i:1920 RC:i:96 XC:f:1.000000	1920		incomplete	N	342		-	-	-	-	-	-	-	-	-	-	-	-	-	-
chromosome	H1_20_bwa_racon	chromosome	-	-	contig_11170 LN:i:5112 RC:i:5 XC:f:0.727273	5112		incomplete	N	4		-	-	-	-	-	-	-	-	-	-	-	-	-	-
chromosome	H1_20_bwa_racon	chromosome	-	-	contig_11171 LN:i:11397 RC:i:8 XC:f:0.478261	11397		incomplete	N	11		-	-	-	-	-	-	-	-	-	-	-	-	-	-
chromosome	H1_20_bwa_racon	chromosome	-	-	contig_11172 LN:i:3386 RC:i:2 XC:f:0.428571	3386		incomplete	N	4		-	-	-	-	-	-	-	-	-	-	-	-	-	-
chromosome	H1_20_bwa_racon	chromosome	-	-	contig_11174 LN:i:17741 RC:i:24 XC:f:0.742857	17741		incomplete	N	19		-	-	-	-	-	-	-	-	-	-	-	-	-	-
chromosome	H1_20_bwa_racon	chromosome	-	-	contig_11175 LN:i:11487 RC:i:24 XC:f:0.913043	11487		incomplete	N	4		-	-	-	-	-	-	-	-	-	-	-	-	-	-
chromosome	H1_20_bwa_racon	chromosome	-	-	contig_11177 LN:i:929 RC:i:2 XC:f:1.000000	929		incomplete	N	35		-	-	-	-	-	-	-	-	-	-	-	-	-	-
chromosome	H1_20_bwa_racon	chromosome	-	-	contig_11178 LN:i:4683 RC:i:15 XC:f:1.000000	4683		incomplete	N	31		-	-	-	-	-	-	-	-	-	-	-	-	-	-
chromosome	H1_20_bwa_racon	chromosome	-	-	contig_11180 LN:i:19958 RC:i:18 XC:f:0.375000	19958		incomplete	Y	9		-	-	-	-	-	-	-	-	-	-	-	-	-	-
chromosome	H1_20_bwa_racon	chromosome	-	-	contig_11181 LN:i:6258 RC:i:13 XC:f:0.846154	6258		incomplete	N	21		-	-	-	-	-	-	-	-	-	-	-	-	-	-
chromosome	H1_20_bwa_racon	chromosome	-	-	contig_11184 LN:i:13576 RC:i:6 XC:f:0.214286	13576		incomplete	N	8		-	-	-	-	-	-	-	-	-	-	-	-	-	-
chromosome	H1_20_bwa_racon	chromosome	-	-	contig_11191 LN:i:8687 RC:i:10 XC:f:0.888889	8687		incomplete	N	10		-	-	-	-	-	-	-	-	-	-	-	-	-	-
chromosome	H1_20_bwa_racon	chromosome	-	-	contig_11192 LN:i:2834 RC:i:8 XC:f:0.666667	2834		incomplete	N	11		-	-	-	-	-	-	-	-	-	-	-	-	-	-
chromosome	H1_20_bwa_racon	chromosome	-	-	contig_11193 LN:i:2960 RC:i:4 XC:f:0.714286	2960		incomplete	N	17		-	-	-	-	-	-	-	-	-	-	-	-	-	-
chromosome	H1_20_bwa_racon	chromosome	-	-	contig_11194 LN:i:3840 RC:i:16 XC:f:1.000000	3840		incomplete	N	47		-	-	-	-	-	-	-	-	-	-	-	-	-	-
chromosome	H1_20_bwa_racon	chromosome	-	-	contig_11195 LN:i:4291 RC:i:5 XC:f:0.777778	4291		incomplete	N	9		-	-	-	-	-	-	-	-	-	-	-	-	-	-
chromosome	H1_20_bwa_racon	chromosome	-	-	contig_11196 LN:i:11375 RC:i:20 XC:f:1.000000	11375		circular	N	11		-	-	-	-	-	-	-	-	-	-	-	-	-	-
chromosome	H1_20_bwa_racon	chromosome	-	-	contig_11197 LN:i:5246 RC:i:5 XC:f:0.909091	5246		incomplete	N	10		-	-	-	-	-	-	-	-	-	-	-	-	-	-
chromosome	H1_20_bwa_racon	chromosome	-	-	contig_11198 LN:i:2490 RC:i:14 XC:f:1.000000	2490		incomplete	Y	64		-	-	-	-	-	-	-	-	-	-	-	-	-	-
chromosome	H1_20_bwa_racon	chromosome	-	-	contig_11200 LN:i:5347 RC:i:35 XC:f:0.846154	5347		incomplete	N	31		-	-	-	-	-	-	-	-	-	-	-	-	-	-
chromosome	H1_20_bwa_racon	chromosome	-	-	contig_11201 LN:i:4023 RC:i:11 XC:f:0.777778	4023		incomplete	Y	6		-	-	-	-	-	-	-	-	-	-	-	-	-	-
chromosome	H1_20_bwa_racon	chromosome	-	-	contig_11202 LN:i:5495 RC:i:18 XC:f:0.833333	5495		incomplete	N	23		-	-	-	-	-	-	-	-	-	-	-	-	-	-
chromosome	H1_20_bwa_racon	chromosome	-	-	contig_11203 LN:i:4870 RC:i:22 XC:f:1.000000	4870		incomplete	N	47		-	-	-	-	-	-	-	-	-	-	-	-	-	-
chromosome	H1_20_bwa_racon	chromosome	-	-	contig_11204 LN:i:2684 RC:i:3 XC:f:0.333333	2684		incomplete	N	8		-	-	-	-	-	-	-	-	-	-	-	-	-	-
chromosome	H1_20_bwa_racon	chromosome	-	-	contig_11206 LN:i:3802 RC:i:2 XC:f:0.125000	3802		incomplete	N	6		-	-	-	-	-	-	-	-	-	-	-	-	-	-
chromosome	H1_20_bwa_racon	chromosome	-	-	contig_11207 LN:i:7133 RC:i:20 XC:f:0.529412	7133		incomplete	N	11		-	-	-	-	-	-	-	-	-	-	-	-	-	-
chromosome	H1_20_bwa_racon	chromosome	-	-	contig_11211 LN:i:15859 RC:i:2 XC:f:0.093750	15859		incomplete	N	4		-	-	-	-	-	-	-	-	-	-	-	-	-	-
chromosome	H1_20_bwa_racon	chromosome	-	-	contig_11212 LN:i:5640 RC:i:13 XC:f:0.583333	5640		incomplete	N	19		-	-	-	-	-	-	-	-	-	-	-	-	-	-
chromosome	H1_20_bwa_racon	chromosome	-	-	contig_11213 LN:i:4313 RC:i:11 XC:f:0.888889	4313		incomplete	N	12		-	-	-	-	-	-	-	-	-	-	-	-	-	-
chromosome	H1_20_bwa_racon	chromosome	-	-	contig_11215 LN:i:4339 RC:i:5 XC:f:0.444444	4339		incomplete	N	11		-	-	-	-	-	-	-	-	-	-	-	-	-	-
chromosome	H1_20_bwa_racon	chromosome	-	-	contig_11217 LN:i:14418 RC:i:11 XC:f:0.413793	14418		incomplete	N	7		-	-	-	-	-	-	-	-	-	-	-	-	-	-
chromosome	H1_20_bwa_racon	chromosome	-	-	contig_11218 LN:i:7798 RC:i:10 XC:f:0.647059	7798		incomplete	N	10		-	-	-	-	-	-	-	-	-	-	-	-	-	-
chromosome	H1_20_bwa_racon	chromosome	-	-	contig_11219 LN:i:5147 RC:i:8 XC:f:0.727273	5147		incomplete	N	11		-	-	-	-	-	-	-	-	-	-	-	-	-	-
chromosome	H1_20_bwa_racon	chromosome	-	-	contig_11220 LN:i:7317 RC:i:4 XC:f:0.933333	7317		circular	N	4		-	-	-	-	-	-	-	-	-	-	-	-	-	-
chromosome	H1_20_bwa_racon	chromosome	-	-	contig_11225 LN:i:3980 RC:i:3 XC:f:0.777778	3980		incomplete	N	3		-	-	-	-	-	-	-	-	-	-	-	-	-	-
chromosome	H1_20_bwa_racon	chromosome	-	-	contig_11226 LN:i:10971 RC:i:28 XC:f:0.863636	10971		incomplete	N	18		-	-	-	-	-	-	-	-	-	-	-	-	-	-
chromosome	H1_20_bwa_racon	chromosome	-	-	contig_11227 LN:i:3986 RC:i:12 XC:f:1.000000	3986		incomplete	N	9		-	-	-	-	-	-	-	-	-	-	-	-	-	-
chromosome	H1_20_bwa_racon	chromosome	-	-	contig_11228 LN:i:7940 RC:i:14 XC:f:0.812500	7940		incomplete	N	16		-	-	-	-	-	-	-	-	-	-	-	-	-	-
chromosome	H1_20_bwa_racon	chromosome	-	-	contig_11229 LN:i:5492 RC:i:4 XC:f:0.333333	5492		incomplete	N	11		-	-	-	-	-	-	-	-	-	-	-	-	-	-
chromosome	H1_20_bwa_racon	chromosome	-	-	contig_1123 LN:i:576 RC:i:4 XC:f:1.000000	576		incomplete	N	19		-	-	-	-	-	-	-	-	-	-	-	-	-	-
chromosome	H1_20_bwa_racon	chromosome	-	-	contig_11230 LN:i:4961 RC:i:3 XC:f:0.100000	4961		incomplete	N	7		-	-	-	-	-	-	-	-	-	-	-	-	-	-
chromosome	H1_20_bwa_racon	chromosome	-	-	contig_11231 LN:i:1785 RC:i:25 XC:f:1.000000	1785		incomplete	N	7		-	-	-	-	-	-	-	-	-	-	-	-	-	-
chromosome	H1_20_bwa_racon	chromosome	-	-	contig_11233 LN:i:6819 RC:i:93 XC:f:1.000000	6819		incomplete	N	87		-	-	-	-	-	-	-	-	-	-	-	-	-	-
chromosome	H1_20_bwa_racon	chromosome	-	-	contig_11234 LN:i:2967 RC:i:7 XC:f:1.000000	2967		incomplete	N	11		-	-	-	-	-	-	-	-	-	-	-	-	-	-
chromosome	H1_20_bwa_racon	chromosome	-	-	contig_11235 LN:i:8978 RC:i:16 XC:f:0.894737	8978		incomplete	N	13		-	-	-	-	-	-	-	-	-	-	-	-	-	-
chromosome	H1_20_bwa_racon	chromosome	-	-	contig_11236 LN:i:17946 RC:i:54 XC:f:0.648649	17946		incomplete	N	15		-	-	-	-	-	-	-	-	-	-	-	-	-	-
chromosome	H1_20_bwa_racon	chromosome	-	-	contig_11237 LN:i:3729 RC:i:7 XC:f:0.375000	3729		incomplete	N	16		-	-	-	-	-	-	-	-	-	-	-	-	-	-
chromosome	H1_20_bwa_racon	chromosome	-	-	contig_11238 LN:i:6123 RC:i:5 XC:f:0.384615	6123		incomplete	N	11		-	-	-	-	-	-	-	-	-	-	-	-	-	-
chromosome	H1_20_bwa_racon	chromosome	-	-	contig_11239 LN:i:2211 RC:i:7 XC:f:0.600000	2211		incomplete	N	6		-	-	-	-	-	-	-	-	-	-	-	-	-	-
chromosome	H1_20_bwa_racon	chromosome	-	-	contig_11240 LN:i:3652 RC:i:7 XC:f:1.000000	3652		incomplete	N	14		-	-	-	-	-	-	-	-	-	-	-	-	-	-
chromosome	H1_20_bwa_racon	chromosome	-	-	contig_11241 LN:i:4326 RC:i:6 XC:f:0.777778	4326		incomplete	N	6		-	-	-	-	-	-	-	-	-	-	-	-	-	-
chromosome	H1_20_bwa_racon	chromosome	-	-	contig_11242 LN:i:3884 RC:i:5 XC:f:1.000000	3884		incomplete	N	5		-	-	-	-	-	-	-	-	-	-	-	-	-	-
chromosome	H1_20_bwa_racon	chromosome	-	-	contig_11243 LN:i:8171 RC:i:33 XC:f:0.647059	8171		incomplete	Y	19		-	-	-	-	-	-	-	-	-	-	-	-	-	-
chromosome	H1_20_bwa_racon	chromosome	-	-	contig_11245 LN:i:3851 RC:i:8 XC:f:0.625000	3851		incomplete	N	11		-	-	-	-	-	-	-	-	-	-	-	-	-	-
chromosome	H1_20_bwa_racon	chromosome	-	-	contig_11246 LN:i:10114 RC:i:10 XC:f:0.571429	10114		incomplete	N	13		-	-	-	-	-	-	-	-	-	-	-	-	-	-
chromosome	H1_20_bwa_racon	chromosome	-	-	contig_11247 LN:i:6611 RC:i:10 XC:f:0.857143	6611		incomplete	N	16		-	-	-	-	-	-	-	-	-	-	-	-	-	-
chromosome	H1_20_bwa_racon	chromosome	-	-	contig_11248 LN:i:6895 RC:i:10 XC:f:0.357143	6895		circular	N	6		-	-	-	-	-	-	-	-	-	-	-	-	-	-
chromosome	H1_20_bwa_racon	chromosome	-	-	contig_11249 LN:i:9939 RC:i:96 XC:f:1.000000	9939		incomplete	N	75		-	-	-	-	-	-	-	-	-	-	-	-	-	-
chromosome	H1_20_bwa_racon	chromosome	-	-	contig_11250 LN:i:4977 RC:i:4 XC:f:0.300000	4977		incomplete	N	5		-	-	-	-	-	-	-	-	-	-	-	-	-	-
chromosome	H1_20_bwa_racon	chromosome	-	-	contig_11252 LN:i:6859 RC:i:37 XC:f:1.000000	6859		incomplete	Y	36		-	-	-	-	-	-	-	-	-	-	-	-	-	-
chromosome	H1_20_bwa_racon	chromosome	-	-	contig_11253 LN:i:8971 RC:i:10 XC:f:0.578947	8971		incomplete	N	7		-	-	-	-	-	-	-	-	-	-	-	-	-	-
chromosome	H1_20_bwa_racon	chromosome	-	-	contig_11254 LN:i:4140 RC:i:8 XC:f:0.888889	4140		incomplete	Y	12		-	-	-	-	-	-	-	-	-	-	-	-	-	-
chromosome	H1_20_bwa_racon	chromosome	-	-	contig_11256 LN:i:3108 RC:i:2 XC:f:0.285714	3108		incomplete	Y	8		-	-	-	-	-	-	-	-	-	-	-	-	-	-
plasmid	H1_20_bwa_racon	plasmid	AF481	-	contig_11259 LN:i:5467 RC:i:15 XC:f:1.000000	5467		incomplete	N	26		-	-	-	-	-	-	-	-	-	CP024064	0.0314775	Lactobacillus salivarius	-	-
plasmid	H1_20_bwa_racon	plasmid	AF481	-	contig_11260 LN:i:5727 RC:i:11 XC:f:0.583333	5727		incomplete	Y	24		-	-	-	-	-	-	-	-	-	CP024064	0.0314775	Lactobacillus salivarius	-	-
chromosome	H1_20_bwa_racon	chromosome	-	-	contig_11263 LN:i:2139 RC:i:2 XC:f:0.200000	2139		incomplete	Y	7		-	-	-	-	-	-	-	-	-	-	-	-	-	-
chromosome	H1_20_bwa_racon	chromosome	-	-	contig_11264 LN:i:4059 RC:i:5 XC:f:0.666667	4059		incomplete	N	11		-	-	-	-	-	-	-	-	-	-	-	-	-	-
chromosome	H1_20_bwa_racon	chromosome	-	-	contig_11265 LN:i:21810 RC:i:11 XC:f:0.386364	21810		incomplete	N	3		-	-	-	-	-	-	-	-	-	-	-	-	-	-
chromosome	H1_20_bwa_racon	chromosome	-	-	contig_1127 LN:i:530 RC:i:4 XC:f:1.000000	530		incomplete	N	26		-	-	-	-	-	-	-	-	-	-	-	-	-	-
chromosome	H1_20_bwa_racon	chromosome	-	-	contig_11270 LN:i:5523 RC:i:15 XC:f:1.000000	5523		incomplete	N	30		-	-	-	-	-	-	-	-	-	-	-	-	-	-
chromosome	H1_20_bwa_racon	chromosome	-	-	contig_11271 LN:i:5034 RC:i:2 XC:f:0.272727	5034		incomplete	N	3		-	-	-	-	-	-	-	-	-	-	-	-	-	-
chromosome	H1_20_bwa_racon	chromosome	-	-	contig_11272 LN:i:13065 RC:i:4 XC:f:0.111111	13065		incomplete	Y	6		-	-	-	-	-	-	-	-	-	-	-	-	-	-
chromosome	H1_20_bwa_racon	chromosome	-	-	contig_11273 LN:i:16509 RC:i:8 XC:f:0.235294	16509		incomplete	N	4		-	-	-	-	-	-	-	-	-	-	-	-	-	-
chromosome	H1_20_bwa_racon	chromosome	-	-	contig_11276 LN:i:2385 RC:i:8 XC:f:1.000000	2385		incomplete	N	8		-	-	-	-	-	-	-	-	-	-	-	-	-	-
chromosome	H1_20_bwa_racon	chromosome	-	-	contig_11277 LN:i:3370 RC:i:62 XC:f:0.875000	3370		incomplete	N	33		-	-	-	-	-	-	-	-	-	-	-	-	-	-
chromosome	H1_20_bwa_racon	chromosome	-	-	contig_11278 LN:i:3250 RC:i:5 XC:f:0.714286	3250		incomplete	Y	17		-	-	-	-	-	-	-	-	-	-	-	-	-	-
chromosome	H1_20_bwa_racon	chromosome	-	-	contig_11279 LN:i:6310 RC:i:12 XC:f:0.769231	6310		incomplete	N	18		-	-	-	-	-	-	-	-	-	-	-	-	-	-
chromosome	H1_20_bwa_racon	chromosome	-	-	contig_11283 LN:i:8431 RC:i:15 XC:f:0.882353	8431		incomplete	N	9		-	-	-	-	-	-	-	-	-	-	-	-	-	-
chromosome	H1_20_bwa_racon	chromosome	-	-	contig_11284 LN:i:2686 RC:i:3 XC:f:0.333333	2686		incomplete	Y	12		-	-	-	-	-	-	-	-	-	-	-	-	-	-
chromosome	H1_20_bwa_racon	chromosome	-	-	contig_11286 LN:i:7684 RC:i:89 XC:f:1.000000	7684		incomplete	N	103		-	-	-	-	-	-	-	-	-	-	-	-	-	-
chromosome	H1_20_bwa_racon	chromosome	-	-	contig_11287 LN:i:2620 RC:i:12 XC:f:1.000000	2620		incomplete	N	14		-	-	-	-	-	-	-	-	-	-	-	-	-	-
chromosome	H1_20_bwa_racon	chromosome	-	-	contig_11288 LN:i:7148 RC:i:11 XC:f:0.666667	7148		incomplete	Y	17		-	-	-	-	-	-	-	-	-	-	-	-	-	-
chromosome	H1_20_bwa_racon	chromosome	-	-	contig_11293 LN:i:12144 RC:i:84 XC:f:1.000000	12144		incomplete	N	53		-	-	-	-	-	-	-	-	-	-	-	-	-	-
chromosome	H1_20_bwa_racon	chromosome	-	-	contig_11294 LN:i:7719 RC:i:18 XC:f:0.764706	7719		incomplete	Y	12		-	-	-	-	-	-	-	-	-	-	-	-	-	-
chromosome	H1_20_bwa_racon	chromosome	-	-	contig_11297 LN:i:9279 RC:i:2 XC:f:0.052632	9279		incomplete	N	3		-	-	-	-	-	-	-	-	-	-	-	-	-	-
chromosome	H1_20_bwa_racon	chromosome	-	-	contig_11298 LN:i:8243 RC:i:9 XC:f:0.529412	8243		incomplete	N	12		-	-	-	-	-	-	-	-	-	-	-	-	-	-
chromosome	H1_20_bwa_racon	chromosome	-	-	contig_11299 LN:i:4712 RC:i:11 XC:f:0.636364	4712		incomplete	N	8		-	-	-	-	-	-	-	-	-	-	-	-	-	-
chromosome	H1_20_bwa_racon	chromosome	-	-	contig_113 LN:i:1202 RC:i:4 XC:f:1.000000	1202		incomplete	N	25		-	-	-	-	-	-	-	-	-	-	-	-	-	-
chromosome	H1_20_bwa_racon	chromosome	-	-	contig_11300 LN:i:5743 RC:i:30 XC:f:1.000000	5743		incomplete	N	13		-	-	-	-	-	-	-	-	-	-	-	-	-	-
chromosome	H1_20_bwa_racon	chromosome	-	-	contig_11303 LN:i:4329 RC:i:5 XC:f:0.444444	4329		incomplete	N	11		-	-	-	-	-	-	-	-	-	-	-	-	-	-
chromosome	H1_20_bwa_racon	chromosome	-	-	contig_11304 LN:i:5533 RC:i:5 XC:f:0.416667	5533		incomplete	N	6		-	-	-	-	-	-	-	-	-	-	-	-	-	-
chromosome	H1_20_bwa_racon	chromosome	-	-	contig_11305 LN:i:3932 RC:i:8 XC:f:0.750000	3932		incomplete	Y	14		-	-	-	-	-	-	-	-	-	-	-	-	-	-
chromosome	H1_20_bwa_racon	chromosome	-	-	contig_11306 LN:i:5788 RC:i:5 XC:f:0.333333	5788		incomplete	N	9		-	-	-	-	-	-	-	-	-	-	-	-	-	-
chromosome	H1_20_bwa_racon	chromosome	-	-	contig_11308 LN:i:5397 RC:i:17 XC:f:0.909091	5397		incomplete	N	25		-	-	-	-	-	-	-	-	-	-	-	-	-	-
chromosome	H1_20_bwa_racon	chromosome	-	-	contig_11309 LN:i:2884 RC:i:3 XC:f:0.333333	2884		incomplete	N	10		-	-	-	-	-	-	-	-	-	-	-	-	-	-
chromosome	H1_20_bwa_racon	chromosome	-	-	contig_11310 LN:i:4364 RC:i:4 XC:f:0.333333	4364		incomplete	N	9		-	-	-	-	-	-	-	-	-	-	-	-	-	-
chromosome	H1_20_bwa_racon	chromosome	-	-	contig_11311 LN:i:4253 RC:i:27 XC:f:0.900000	4253		incomplete	N	33		-	-	-	-	-	-	-	-	-	-	-	-	-	-
chromosome	H1_20_bwa_racon	chromosome	-	-	contig_11313 LN:i:769 RC:i:2 XC:f:1.000000	769		incomplete	N	18		-	-	-	-	-	-	-	-	-	-	-	-	-	-
plasmid	H1_20_bwa_racon	plasmid	AG690	-	contig_11315 LN:i:2494 RC:i:28 XC:f:1.000000	2494		circular	N	220		rep_cluster_1649	001048__NC_010078_00001	-	-	-	-	-	-	-	CP012880	0.0330427	Weissella cibaria	-	-
chromosome	H1_20_bwa_racon	chromosome	-	-	contig_11319 LN:i:2562 RC:i:8 XC:f:1.000000	2562		incomplete	N	27		-	-	-	-	-	-	-	-	-	-	-	-	-	-
chromosome	H1_20_bwa_racon	chromosome	-	-	contig_1132 LN:i:1743 RC:i:66 XC:f:1.000000	1743		incomplete	N	408		-	-	-	-	-	-	-	-	-	-	-	-	-	-
chromosome	H1_20_bwa_racon	chromosome	-	-	contig_11321 LN:i:3839 RC:i:2 XC:f:0.250000	3839		circular	N	4		-	-	-	-	-	-	-	-	-	-	-	-	-	-
chromosome	H1_20_bwa_racon	chromosome	-	-	contig_11324 LN:i:6096 RC:i:11 XC:f:0.692308	6096		incomplete	N	9		-	-	-	-	-	-	-	-	-	-	-	-	-	-
chromosome	H1_20_bwa_racon	chromosome	-	-	contig_11326 LN:i:9621 RC:i:27 XC:f:0.809524	9621		incomplete	N	11		-	-	-	-	-	-	-	-	-	-	-	-	-	-
chromosome	H1_20_bwa_racon	chromosome	-	-	contig_11327 LN:i:2593 RC:i:2 XC:f:0.166667	2593		incomplete	N	9		-	-	-	-	-	-	-	-	-	-	-	-	-	-
chromosome	H1_20_bwa_racon	chromosome	-	-	contig_11328 LN:i:3789 RC:i:7 XC:f:0.500000	3789		incomplete	Y	15		-	-	-	-	-	-	-	-	-	-	-	-	-	-
chromosome	H1_20_bwa_racon	chromosome	-	-	contig_11329 LN:i:8145 RC:i:33 XC:f:0.333333	8145		incomplete	N	6		-	-	-	-	-	-	-	-	-	-	-	-	-	-
chromosome	H1_20_bwa_racon	chromosome	-	-	contig_11331 LN:i:8572 RC:i:9 XC:f:0.611111	8572		incomplete	N	4		-	-	-	-	-	-	-	-	-	-	-	-	-	-
chromosome	H1_20_bwa_racon	chromosome	-	-	contig_11332 LN:i:8461 RC:i:9 XC:f:0.588235	8461		incomplete	N	15		-	-	-	-	-	-	-	-	-	-	-	-	-	-
chromosome	H1_20_bwa_racon	chromosome	-	-	contig_11333 LN:i:12193 RC:i:4 XC:f:0.320000	12193		incomplete	N	6		-	-	-	-	-	-	-	-	-	-	-	-	-	-
chromosome	H1_20_bwa_racon	chromosome	-	-	contig_11335 LN:i:4195 RC:i:10 XC:f:1.000000	4195		incomplete	Y	23		-	-	-	-	-	-	-	-	-	-	-	-	-	-
chromosome	H1_20_bwa_racon	chromosome	-	-	contig_11336 LN:i:8023 RC:i:4 XC:f:0.352941	8023		incomplete	Y	10		-	-	-	-	-	-	-	-	-	-	-	-	-	-
chromosome	H1_20_bwa_racon	chromosome	-	-	contig_11337 LN:i:7787 RC:i:11 XC:f:0.437500	7787		incomplete	N	8		-	-	-	-	-	-	-	-	-	-	-	-	-	-
chromosome	H1_20_bwa_racon	chromosome	-	-	contig_11340 LN:i:3936 RC:i:15 XC:f:0.750000	3936		incomplete	N	17		-	-	-	-	-	-	-	-	-	-	-	-	-	-
chromosome	H1_20_bwa_racon	chromosome	-	-	contig_11345 LN:i:3516 RC:i:6 XC:f:0.500000	3516		incomplete	N	12		-	-	-	-	-	-	-	-	-	-	-	-	-	-
chromosome	H1_20_bwa_racon	chromosome	-	-	contig_11346 LN:i:10179 RC:i:62 XC:f:0.952381	10179		incomplete	N	55		-	-	-	-	-	-	-	-	-	-	-	-	-	-
chromosome	H1_20_bwa_racon	chromosome	-	-	contig_11347 LN:i:5953 RC:i:35 XC:f:0.916667	5953		incomplete	N	32		-	-	-	-	-	-	-	-	-	-	-	-	-	-
chromosome	H1_20_bwa_racon	chromosome	-	-	contig_11348 LN:i:12744 RC:i:37 XC:f:1.000000	12744		incomplete	N	25		-	-	-	-	-	-	-	-	-	-	-	-	-	-
chromosome	H1_20_bwa_racon	chromosome	-	-	contig_11349 LN:i:10511 RC:i:10 XC:f:0.454545	10511		incomplete	N	6		-	-	-	-	-	-	-	-	-	-	-	-	-	-
chromosome	H1_20_bwa_racon	chromosome	-	-	contig_11350 LN:i:4725 RC:i:7 XC:f:0.800000	4725		incomplete	N	5		-	-	-	-	-	-	-	-	-	-	-	-	-	-
chromosome	H1_20_bwa_racon	chromosome	-	-	contig_11352 LN:i:6903 RC:i:17 XC:f:0.857143	6903		incomplete	N	12		-	-	-	-	-	-	-	-	-	CP017108	0.0460045	Lactobacillus salivarius	-	-
chromosome	H1_20_bwa_racon	chromosome	-	-	contig_11353 LN:i:7501 RC:i:12 XC:f:0.437500	7501		incomplete	N	11		-	-	-	-	-	-	-	-	-	-	-	-	-	-
chromosome	H1_20_bwa_racon	chromosome	-	-	contig_11354 LN:i:2002 RC:i:2 XC:f:1.000000	2002		incomplete	Y	5		-	-	-	-	-	-	-	-	-	-	-	-	-	-
chromosome	H1_20_bwa_racon	chromosome	-	-	contig_11357 LN:i:8034 RC:i:30 XC:f:0.823529	8034		incomplete	N	26		-	-	-	-	-	-	-	-	-	-	-	-	-	-
chromosome	H1_20_bwa_racon	chromosome	-	-	contig_11358 LN:i:4580 RC:i:7 XC:f:0.500000	4580		incomplete	N	9		-	-	-	-	-	-	-	-	-	-	-	-	-	-
chromosome	H1_20_bwa_racon	chromosome	-	-	contig_11359 LN:i:2520 RC:i:8 XC:f:1.000000	2520		incomplete	N	11		-	-	-	-	-	-	-	-	-	-	-	-	-	-
chromosome	H1_20_bwa_racon	chromosome	-	-	contig_1136 LN:i:2292 RC:i:22 XC:f:0.500000	2292		incomplete	N	9		-	-	-	-	-	-	-	-	-	-	-	-	-	-
chromosome	H1_20_bwa_racon	chromosome	-	-	contig_11361 LN:i:5413 RC:i:28 XC:f:0.916667	5413		incomplete	N	38		-	-	-	-	-	-	-	-	-	-	-	-	-	-
chromosome	H1_20_bwa_racon	chromosome	-	-	contig_11362 LN:i:2074 RC:i:6 XC:f:0.800000	2074		incomplete	N	33		-	-	-	-	-	-	-	-	-	-	-	-	-	-
chromosome	H1_20_bwa_racon	chromosome	-	-	contig_11363 LN:i:2532 RC:i:9 XC:f:0.833333	2532		incomplete	N	17		-	-	-	-	-	-	-	-	-	-	-	-	-	-
chromosome	H1_20_bwa_racon	chromosome	-	-	contig_11364 LN:i:2229 RC:i:4 XC:f:0.400000	2229		incomplete	N	19		-	-	-	-	-	-	-	-	-	-	-	-	-	-
chromosome	H1_20_bwa_racon	chromosome	-	-	contig_11365 LN:i:14258 RC:i:21 XC:f:0.482759	14258		incomplete	N	13		-	-	-	-	-	-	-	-	-	-	-	-	-	-
chromosome	H1_20_bwa_racon	chromosome	-	-	contig_11366 LN:i:24147 RC:i:28 XC:f:0.562500	24147		incomplete	N	10		-	-	-	-	-	-	-	-	-	-	-	-	-	-
chromosome	H1_20_bwa_racon	chromosome	-	-	contig_11367 LN:i:23068 RC:i:27 XC:f:0.659574	23068		incomplete	N	12		-	-	-	-	-	-	-	-	-	-	-	-	-	-
chromosome	H1_20_bwa_racon	chromosome	-	-	contig_11369 LN:i:3948 RC:i:7 XC:f:0.375000	3948		incomplete	N	5		-	-	-	-	-	-	-	-	-	-	-	-	-	-
chromosome	H1_20_bwa_racon	chromosome	-	-	contig_1137 LN:i:1199 RC:i:10 XC:f:0.750000	1199		incomplete	N	10		-	-	-	-	-	-	-	-	-	-	-	-	-	-
chromosome	H1_20_bwa_racon	chromosome	-	-	contig_11371 LN:i:5074 RC:i:4 XC:f:0.636364	5074		incomplete	N	6		-	-	-	-	-	-	-	-	-	-	-	-	-	-
chromosome	H1_20_bwa_racon	chromosome	-	-	contig_11372 LN:i:2243 RC:i:5 XC:f:1.000000	2243		incomplete	Y	12		-	-	-	-	-	-	-	-	-	-	-	-	-	-
chromosome	H1_20_bwa_racon	chromosome	-	-	contig_11373 LN:i:6640 RC:i:12 XC:f:0.785714	6640		incomplete	N	7		-	-	-	-	-	-	-	-	-	-	-	-	-	-
chromosome	H1_20_bwa_racon	chromosome	-	-	contig_11374 LN:i:13580 RC:i:22 XC:f:0.607143	13580		incomplete	N	12		-	-	-	-	-	-	-	-	-	-	-	-	-	-
chromosome	H1_20_bwa_racon	chromosome	-	-	contig_11376 LN:i:7302 RC:i:13 XC:f:0.600000	7302		incomplete	N	7		-	-	-	-	-	-	-	-	-	-	-	-	-	-
chromosome	H1_20_bwa_racon	chromosome	-	-	contig_11378 LN:i:6364 RC:i:24 XC:f:0.923077	6364		incomplete	N	23		-	-	-	-	-	-	-	-	-	-	-	-	-	-
chromosome	H1_20_bwa_racon	chromosome	-	-	contig_11379 LN:i:12553 RC:i:13 XC:f:0.538462	12553		incomplete	N	11		-	-	-	-	-	-	-	-	-	-	-	-	-	-
plasmid	H1_20_bwa_racon	plasmid	AB753	-	contig_1138 LN:i:1424 RC:i:5 XC:f:0.250000	1424		incomplete	N	15		-	-	-	-	-	-	-	-	-	NC_021497	0.0379382	Lactobacillus reuteri I5007	-	-
chromosome	H1_20_bwa_racon	chromosome	-	-	contig_11380 LN:i:4096 RC:i:30 XC:f:1.000000	4096		incomplete	Y	47		-	-	-	-	-	-	-	-	-	-	-	-	-	-
chromosome	H1_20_bwa_racon	chromosome	-	-	contig_11381 LN:i:1404 RC:i:5 XC:f:0.500000	1404		incomplete	N	8		-	-	-	-	-	-	-	-	-	-	-	-	-	-
chromosome	H1_20_bwa_racon	chromosome	-	-	contig_11382 LN:i:2705 RC:i:3 XC:f:0.166667	2705		incomplete	N	22		-	-	-	-	-	-	-	-	-	-	-	-	-	-
chromosome	H1_20_bwa_racon	chromosome	-	-	contig_11383 LN:i:5975 RC:i:18 XC:f:0.750000	5975		incomplete	N	16		-	-	-	-	-	-	-	-	-	-	-	-	-	-
plasmid	H1_20_bwa_racon	plasmid	AF481	-	contig_11384 LN:i:15963 RC:i:43 XC:f:0.909091	15963		incomplete	Y	19		-	-	-	-	-	-	-	-	-	CP024064	0.0314775	Lactobacillus salivarius	-	-
chromosome	H1_20_bwa_racon	chromosome	-	-	contig_11385 LN:i:5966 RC:i:12 XC:f:0.666667	5966		incomplete	N	20		-	-	-	-	-	-	-	-	-	-	-	-	-	-
chromosome	H1_20_bwa_racon	chromosome	-	-	contig_11386 LN:i:3170 RC:i:3 XC:f:0.142857	3170		incomplete	N	11		-	-	-	-	-	-	-	-	-	-	-	-	-	-
chromosome	H1_20_bwa_racon	chromosome	-	-	contig_11387 LN:i:9527 RC:i:17 XC:f:0.550000	9527		incomplete	N	14		-	-	-	-	-	-	-	-	-	-	-	-	-	-
plasmid	H1_20_bwa_racon	plasmid	AF481	-	contig_11388 LN:i:12306 RC:i:15 XC:f:0.640000	12306		incomplete	N	20		-	-	-	-	-	-	-	-	-	CP024064	0.0314775	Lactobacillus salivarius	-	-
chromosome	H1_20_bwa_racon	chromosome	-	-	contig_11389 LN:i:4590 RC:i:7 XC:f:0.600000	4590		incomplete	N	28		-	-	-	-	-	-	-	-	-	-	-	-	-	-
chromosome	H1_20_bwa_racon	chromosome	-	-	contig_1139 LN:i:670 RC:i:3 XC:f:1.000000	670		incomplete	N	16		-	-	-	-	-	-	-	-	-	-	-	-	-	-
chromosome	H1_20_bwa_racon	chromosome	-	-	contig_11390 LN:i:4257 RC:i:28 XC:f:1.000000	4257		incomplete	N	20		-	-	-	-	-	-	-	-	-	-	-	-	-	-
chromosome	H1_20_bwa_racon	chromosome	-	-	contig_11391 LN:i:2781 RC:i:4 XC:f:0.333333	2781		incomplete	N	5		-	-	-	-	-	-	-	-	-	-	-	-	-	-
chromosome	H1_20_bwa_racon	chromosome	-	-	contig_11392 LN:i:12555 RC:i:7 XC:f:0.269231	12555		incomplete	N	8		-	-	-	-	-	-	-	-	-	-	-	-	-	-
chromosome	H1_20_bwa_racon	chromosome	-	-	contig_11393 LN:i:7366 RC:i:51 XC:f:0.625000	7366		incomplete	N	13		-	-	-	-	-	-	-	-	-	-	-	-	-	-
chromosome	H1_20_bwa_racon	chromosome	-	-	contig_11395 LN:i:2426 RC:i:3 XC:f:0.600000	2426		incomplete	N	9		-	-	-	-	-	-	-	-	-	-	-	-	-	-
chromosome	H1_20_bwa_racon	chromosome	-	-	contig_11396 LN:i:5264 RC:i:6 XC:f:0.636364	5264		incomplete	N	7		-	-	-	-	-	-	-	-	-	-	-	-	-	-
chromosome	H1_20_bwa_racon	chromosome	-	-	contig_11398 LN:i:5655 RC:i:8 XC:f:0.583333	5655		incomplete	N	10		-	-	-	-	-	-	-	-	-	-	-	-	-	-
chromosome	H1_20_bwa_racon	chromosome	-	-	contig_11399 LN:i:2725 RC:i:8 XC:f:1.000000	2725		incomplete	N	11		-	-	-	-	-	-	-	-	-	-	-	-	-	-
chromosome	H1_20_bwa_racon	chromosome	-	-	contig_114 LN:i:2376 RC:i:126 XC:f:1.000000	2376		incomplete	N	19		-	-	-	-	-	-	-	-	-	-	-	-	-	-
chromosome	H1_20_bwa_racon	chromosome	-	-	contig_11400 LN:i:13987 RC:i:28 XC:f:0.785714	13987		incomplete	N	19		-	-	-	-	-	-	-	-	-	-	-	-	-	-
chromosome	H1_20_bwa_racon	chromosome	-	-	contig_11401 LN:i:13832 RC:i:11 XC:f:0.285714	13832		incomplete	N	11		-	-	-	-	-	-	-	-	-	-	-	-	-	-
chromosome	H1_20_bwa_racon	chromosome	-	-	contig_11402 LN:i:9820 RC:i:22 XC:f:1.000000	9820		incomplete	N	32		-	-	-	-	-	-	-	-	-	-	-	-	-	-
chromosome	H1_20_bwa_racon	chromosome	-	-	contig_11403 LN:i:7805 RC:i:65 XC:f:1.000000	7805		incomplete	N	68		-	-	-	-	-	-	-	-	-	-	-	-	-	-
plasmid	H1_20_bwa_racon	plasmid	novel_a838b3c71f0e19afdc519a27a80cd538	-	contig_11404 LN:i:1934 RC:i:4 XC:f:1.000000	1934		circular	Y	25		-	-	-	-	-	-	-	-	-	NC_012628	0.0719629	Lactobacillus plantarum	-	-
chromosome	H1_20_bwa_racon	chromosome	-	-	contig_11405 LN:i:3341 RC:i:15 XC:f:1.000000	3341		incomplete	N	20		-	-	-	-	-	-	-	-	-	-	-	-	-	-
chromosome	H1_20_bwa_racon	chromosome	-	-	contig_11406 LN:i:2508 RC:i:7 XC:f:0.833333	2508		incomplete	N	29		-	-	-	-	-	-	-	-	-	-	-	-	-	-
chromosome	H1_20_bwa_racon	chromosome	-	-	contig_11407 LN:i:2058 RC:i:8 XC:f:1.000000	2058		incomplete	N	14		-	-	-	-	-	-	-	-	-	-	-	-	-	-
chromosome	H1_20_bwa_racon	chromosome	-	-	contig_11408 LN:i:10196 RC:i:29 XC:f:0.857143	10196		incomplete	N	18		-	-	-	-	-	-	-	-	-	CP017108	0.0460045	Lactobacillus salivarius	-	-
chromosome	H1_20_bwa_racon	chromosome	-	-	contig_11409 LN:i:3324 RC:i:2 XC:f:0.714286	3324		incomplete	N	16		-	-	-	-	-	-	-	-	-	-	-	-	-	-
chromosome	H1_20_bwa_racon	chromosome	-	-	contig_1141 LN:i:611 RC:i:5 XC:f:1.000000	611		incomplete	N	4		-	-	-	-	-	-	-	-	-	-	-	-	-	-
plasmid	H1_20_bwa_racon	plasmid	AB690	-	contig_11412 LN:i:1254 RC:i:69 XC:f:1.000000	1254		incomplete	N	620		-	-	-	-	-	-	-	-	-	CP005932	0.0496454	Escherichia coli APEC IMT5155	-	-
plasmid	H1_20_bwa_racon	plasmid	AB690	-	contig_11413 LN:i:1074 RC:i:18 XC:f:1.000000	1074		incomplete	N	425		Col(MG828)	NC_008486	-	-	-	-	-	-	-	CP005932	0.0496454	Escherichia coli APEC IMT5155	-	-
chromosome	H1_20_bwa_racon	chromosome	-	-	contig_11414 LN:i:550 RC:i:2 XC:f:1.000000	550		incomplete	N	54		-	-	-	-	-	-	-	-	-	-	-	-	-	-
chromosome	H1_20_bwa_racon	chromosome	-	-	contig_11416 LN:i:6098 RC:i:6 XC:f:0.461538	6098		incomplete	N	10		-	-	-	-	-	-	-	-	-	-	-	-	-	-
chromosome	H1_20_bwa_racon	chromosome	-	-	contig_11417 LN:i:5523 RC:i:15 XC:f:1.000000	5523		incomplete	N	19		-	-	-	-	-	-	-	-	-	-	-	-	-	-
chromosome	H1_20_bwa_racon	chromosome	-	-	contig_11418 LN:i:2329 RC:i:8 XC:f:0.500000	2329		incomplete	Y	22		-	-	-	-	-	-	-	-	-	-	-	-	-	-
chromosome	H1_20_bwa_racon	chromosome	-	-	contig_11419 LN:i:2157 RC:i:2 XC:f:1.000000	2157		incomplete	Y	23		-	-	-	-	-	-	-	-	-	CP017108	0.0460045	Lactobacillus salivarius	-	-
plasmid	H1_20_bwa_racon	plasmid	AF481	-	contig_11420 LN:i:2728 RC:i:8 XC:f:0.666667	2728		incomplete	N	9		-	-	-	-	-	-	-	-	-	CP024064	0.0314775	Lactobacillus salivarius	-	-
chromosome	H1_20_bwa_racon	chromosome	-	-	contig_11421 LN:i:7929 RC:i:68 XC:f:1.000000	7929		incomplete	N	62		-	-	-	-	-	-	-	-	-	-	-	-	-	-
chromosome	H1_20_bwa_racon	chromosome	-	-	contig_11422 LN:i:4115 RC:i:13 XC:f:0.777778	4115		incomplete	N	32		-	-	-	-	-	-	-	-	-	-	-	-	-	-
chromosome	H1_20_bwa_racon	chromosome	-	-	contig_11428 LN:i:13591 RC:i:21 XC:f:0.821429	13591		incomplete	N	11		-	-	-	-	-	-	-	-	-	-	-	-	-	-
chromosome	H1_20_bwa_racon	chromosome	-	-	contig_1143 LN:i:4060 RC:i:9 XC:f:0.777778	4060		incomplete	N	31		-	-	-	-	-	-	-	-	-	-	-	-	-	-
chromosome	H1_20_bwa_racon	chromosome	-	-	contig_11430 LN:i:9634 RC:i:16 XC:f:0.550000	9634		incomplete	N	7		-	-	-	-	-	-	-	-	-	-	-	-	-	-
chromosome	H1_20_bwa_racon	chromosome	-	-	contig_11431 LN:i:7123 RC:i:5 XC:f:0.266667	7123		circular	N	9		-	-	-	-	-	-	-	-	-	-	-	-	-	-
chromosome	H1_20_bwa_racon	chromosome	-	-	contig_11432 LN:i:842 RC:i:3 XC:f:1.000000	842		incomplete	N	11		-	-	-	-	-	-	-	-	-	-	-	-	-	-
chromosome	H1_20_bwa_racon	chromosome	-	-	contig_11435 LN:i:4864 RC:i:6 XC:f:0.400000	4864		incomplete	N	11		-	-	-	-	-	-	-	-	-	-	-	-	-	-
chromosome	H1_20_bwa_racon	chromosome	-	-	contig_11436 LN:i:4444 RC:i:12 XC:f:0.777778	4444		incomplete	N	36		-	-	-	-	-	-	-	-	-	-	-	-	-	-
chromosome	H1_20_bwa_racon	chromosome	-	-	contig_11437 LN:i:16913 RC:i:26 XC:f:0.764706	16913		incomplete	N	17		-	-	-	-	-	-	-	-	-	-	-	-	-	-
chromosome	H1_20_bwa_racon	chromosome	-	-	contig_11438 LN:i:14228 RC:i:83 XC:f:0.965517	14228		incomplete	N	33		-	-	-	-	-	-	-	-	-	-	-	-	-	-
chromosome	H1_20_bwa_racon	chromosome	-	-	contig_11439 LN:i:10625 RC:i:69 XC:f:0.954545	10625		incomplete	N	42		-	-	-	-	-	-	-	-	-	-	-	-	-	-
chromosome	H1_20_bwa_racon	chromosome	-	-	contig_11440 LN:i:3198 RC:i:7 XC:f:0.714286	3198		incomplete	Y	31		-	-	-	-	-	-	-	-	-	CP017108	0.0460045	Lactobacillus salivarius	-	-
chromosome	H1_20_bwa_racon	chromosome	-	-	contig_11441 LN:i:7480 RC:i:6 XC:f:0.466667	7480		incomplete	N	5		-	-	-	-	-	-	-	-	-	-	-	-	-	-
chromosome	H1_20_bwa_racon	chromosome	-	-	contig_11442 LN:i:9619 RC:i:12 XC:f:0.700000	9619		incomplete	N	17		-	-	-	-	-	-	-	-	-	-	-	-	-	-
chromosome	H1_20_bwa_racon	chromosome	-	-	contig_11443 LN:i:6803 RC:i:4 XC:f:0.357143	6803		incomplete	Y	8		-	-	-	-	-	-	-	-	-	-	-	-	-	-
chromosome	H1_20_bwa_racon	chromosome	-	-	contig_11444 LN:i:4348 RC:i:6 XC:f:0.666667	4348		incomplete	N	17		-	-	-	-	-	-	-	-	-	-	-	-	-	-
chromosome	H1_20_bwa_racon	chromosome	-	-	contig_11445 LN:i:14930 RC:i:23 XC:f:0.580645	14930		incomplete	N	10		-	-	-	-	-	-	-	-	-	-	-	-	-	-
chromosome	H1_20_bwa_racon	chromosome	-	-	contig_11446 LN:i:2266 RC:i:17 XC:f:1.000000	2266		incomplete	N	80		-	-	-	-	-	-	-	-	-	-	-	-	-	-
chromosome	H1_20_bwa_racon	chromosome	-	-	contig_11447 LN:i:13071 RC:i:100 XC:f:0.962963	13071		incomplete	N	34		-	-	-	-	-	-	-	-	-	-	-	-	-	-
chromosome	H1_20_bwa_racon	chromosome	-	-	contig_11449 LN:i:6510 RC:i:23 XC:f:0.923077	6510		incomplete	N	35		-	-	-	-	-	-	-	-	-	-	-	-	-	-
chromosome	H1_20_bwa_racon	chromosome	-	-	contig_11450 LN:i:2136 RC:i:30 XC:f:1.000000	2136		incomplete	N	21		-	-	-	-	-	-	-	-	-	-	-	-	-	-
chromosome	H1_20_bwa_racon	chromosome	-	-	contig_11451 LN:i:4440 RC:i:8 XC:f:1.000000	4440		incomplete	N	16		-	-	-	-	-	-	-	-	-	-	-	-	-	-
chromosome	H1_20_bwa_racon	chromosome	-	-	contig_11452 LN:i:2312 RC:i:2 XC:f:0.200000	2312		incomplete	Y	5		-	-	-	-	-	-	-	-	-	-	-	-	-	-
chromosome	H1_20_bwa_racon	chromosome	-	-	contig_11453 LN:i:4284 RC:i:11 XC:f:0.600000	4284		incomplete	N	11		-	-	-	-	-	-	-	-	-	-	-	-	-	-
chromosome	H1_20_bwa_racon	chromosome	-	-	contig_11455 LN:i:5801 RC:i:5 XC:f:0.250000	5801		incomplete	N	10		-	-	-	-	-	-	-	-	-	-	-	-	-	-
chromosome	H1_20_bwa_racon	chromosome	-	-	contig_11456 LN:i:16064 RC:i:7 XC:f:0.272727	16064		incomplete	N	6		-	-	-	-	-	-	-	-	-	-	-	-	-	-
chromosome	H1_20_bwa_racon	chromosome	-	-	contig_11457 LN:i:644 RC:i:27 XC:f:1.000000	644		incomplete	Y	710		-	-	-	-	-	-	-	-	-	-	-	-	-	-
chromosome	H1_20_bwa_racon	chromosome	-	-	contig_11458 LN:i:5197 RC:i:35 XC:f:1.000000	5197		incomplete	N	24		-	-	-	-	-	-	-	-	-	-	-	-	-	-
chromosome	H1_20_bwa_racon	chromosome	-	-	contig_11459 LN:i:7905 RC:i:19 XC:f:0.937500	7905		incomplete	N	23		-	-	-	-	-	-	-	-	-	-	-	-	-	-
chromosome	H1_20_bwa_racon	chromosome	-	-	contig_11460 LN:i:11553 RC:i:13 XC:f:0.583333	11553		incomplete	N	9		-	-	-	-	-	-	-	-	-	-	-	-	-	-
chromosome	H1_20_bwa_racon	chromosome	-	-	contig_11461 LN:i:4634 RC:i:9 XC:f:0.700000	4634		incomplete	N	10		-	-	-	-	-	-	-	-	-	-	-	-	-	-
chromosome	H1_20_bwa_racon	chromosome	-	-	contig_11462 LN:i:3235 RC:i:3 XC:f:0.571429	3235		incomplete	N	5		-	-	-	-	-	-	-	-	-	-	-	-	-	-
chromosome	H1_20_bwa_racon	chromosome	-	-	contig_11464 LN:i:4094 RC:i:3 XC:f:0.444444	4094		incomplete	N	4		-	-	-	-	-	-	-	-	-	-	-	-	-	-
chromosome	H1_20_bwa_racon	chromosome	-	-	contig_11465 LN:i:2735 RC:i:9 XC:f:1.000000	2735		incomplete	N	3		-	-	-	-	-	-	-	-	-	-	-	-	-	-
chromosome	H1_20_bwa_racon	chromosome	-	-	contig_11468 LN:i:5508 RC:i:31 XC:f:1.000000	5508		incomplete	N	25		-	-	-	-	-	-	-	-	-	-	-	-	-	-
chromosome	H1_20_bwa_racon	chromosome	-	-	contig_11470 LN:i:7833 RC:i:7 XC:f:0.375000	7833		circular	N	12		-	-	-	-	-	-	-	-	-	-	-	-	-	-
chromosome	H1_20_bwa_racon	chromosome	-	-	contig_11471 LN:i:5982 RC:i:3 XC:f:0.333333	5982		incomplete	N	6		-	-	-	-	-	-	-	-	-	-	-	-	-	-
chromosome	H1_20_bwa_racon	chromosome	-	-	contig_11472 LN:i:2663 RC:i:3 XC:f:0.666667	2663		incomplete	N	16		-	-	-	-	-	-	-	-	-	-	-	-	-	-
chromosome	H1_20_bwa_racon	chromosome	-	-	contig_11474 LN:i:13615 RC:i:29 XC:f:0.607143	13615		incomplete	N	12		-	-	-	-	-	-	-	-	-	-	-	-	-	-
chromosome	H1_20_bwa_racon	chromosome	-	-	contig_11477 LN:i:4229 RC:i:8 XC:f:0.777778	4229		incomplete	N	7		-	-	-	-	-	-	-	-	-	-	-	-	-	-
chromosome	H1_20_bwa_racon	chromosome	-	-	contig_11478 LN:i:11530 RC:i:20 XC:f:0.791667	11530		incomplete	N	19		-	-	-	-	-	-	-	-	-	-	-	-	-	-
chromosome	H1_20_bwa_racon	chromosome	-	-	contig_11479 LN:i:9475 RC:i:2 XC:f:0.263158	9475		incomplete	N	6		-	-	-	-	-	-	-	-	-	-	-	-	-	-
chromosome	H1_20_bwa_racon	chromosome	-	-	contig_11480 LN:i:3175 RC:i:11 XC:f:1.000000	3175		incomplete	N	21		-	-	-	-	-	-	-	-	-	-	-	-	-	-
chromosome	H1_20_bwa_racon	chromosome	-	-	contig_11481 LN:i:3396 RC:i:16 XC:f:0.875000	3396		incomplete	Y	20		-	-	-	-	-	-	-	-	-	-	-	-	CP016586.1	23s-rRNA
plasmid	H1_20_bwa_racon	plasmid	novel_85629be864c5c116d9cc90f6b579839f	-	contig_11483 LN:i:6618 RC:i:24 XC:f:1.000000	6618		incomplete	Y	43		rep_cluster_1291	000609__KY595964_00004	-	-	-	-	-	-	-	CP044279	0.0811785	Enterococcus faecium	-	-
chromosome	H1_20_bwa_racon	chromosome	-	-	contig_11484 LN:i:3463 RC:i:2 XC:f:0.875000	3463		incomplete	N	6		-	-	-	-	-	-	-	-	-	-	-	-	-	-
chromosome	H1_20_bwa_racon	chromosome	-	-	contig_11485 LN:i:5846 RC:i:16 XC:f:0.916667	5846		incomplete	N	22		-	-	-	-	-	-	-	-	-	-	-	-	-	-
chromosome	H1_20_bwa_racon	chromosome	-	-	contig_11488 LN:i:7558 RC:i:16 XC:f:0.812500	7558		incomplete	N	8		-	-	-	-	-	-	-	-	-	-	-	-	-	-
chromosome	H1_20_bwa_racon	chromosome	-	-	contig_11489 LN:i:10112 RC:i:14 XC:f:0.761905	10112		incomplete	N	29		-	-	-	-	-	-	-	-	-	-	-	-	-	-
plasmid	H1_20_bwa_racon	plasmid	AF481	-	contig_11490 LN:i:8004 RC:i:22 XC:f:0.941176	8004		incomplete	N	21		-	-	-	-	-	-	-	-	-	CP024064	0.0314775	Lactobacillus salivarius	-	-
chromosome	H1_20_bwa_racon	chromosome	-	-	contig_11491 LN:i:10667 RC:i:16 XC:f:0.590909	10667		incomplete	N	7		-	-	-	-	-	-	-	-	-	-	-	-	-	-
chromosome	H1_20_bwa_racon	chromosome	-	-	contig_11492 LN:i:9652 RC:i:25 XC:f:0.800000	9652		incomplete	N	13		-	-	-	-	-	-	-	-	-	-	-	-	-	-
chromosome	H1_20_bwa_racon	chromosome	-	-	contig_11494 LN:i:7142 RC:i:10 XC:f:0.533333	7142		incomplete	N	18		-	-	-	-	-	-	-	-	-	CP017108	0.0460045	Lactobacillus salivarius	-	-
chromosome	H1_20_bwa_racon	chromosome	-	-	contig_11495 LN:i:8241 RC:i:30 XC:f:0.823529	8241		incomplete	N	37		-	-	-	-	-	-	-	-	-	-	-	-	-	-
chromosome	H1_20_bwa_racon	chromosome	-	-	contig_11498 LN:i:14374 RC:i:19 XC:f:0.758621	14374		incomplete	N	17		-	-	-	-	-	-	-	-	-	-	-	-	-	-
chromosome	H1_20_bwa_racon	chromosome	-	-	contig_11499 LN:i:4687 RC:i:4 XC:f:0.700000	4687		incomplete	Y	10		-	-	-	-	-	-	-	-	-	-	-	-	-	-
chromosome	H1_20_bwa_racon	chromosome	-	-	contig_1150 LN:i:3262 RC:i:117 XC:f:1.000000	3262		incomplete	N	119		-	-	-	-	-	-	-	-	-	-	-	-	-	-
chromosome	H1_20_bwa_racon	chromosome	-	-	contig_11500 LN:i:6508 RC:i:10 XC:f:0.714286	6508		incomplete	N	13		-	-	-	-	-	-	-	-	-	-	-	-	-	-
chromosome	H1_20_bwa_racon	chromosome	-	-	contig_11501 LN:i:521 RC:i:2 XC:f:0.500000	521		incomplete	N	20		-	-	-	-	-	-	-	-	-	-	-	-	-	-
plasmid	H1_20_bwa_racon	plasmid	novel_90c1811dbd1a77a44a5418127f4a3785	-	contig_11502 LN:i:2254 RC:i:3 XC:f:0.400000	2254		incomplete	N	25		rep_cluster_1230	000529__NC_007768_00001	-	-	-	-	-	-	-	CP029171	0.0770708	Staphylococcus aureus	-	-
chromosome	H1_20_bwa_racon	chromosome	-	-	contig_11503 LN:i:7063 RC:i:8 XC:f:0.600000	7063		incomplete	N	6		-	-	-	-	-	-	-	-	-	-	-	-	-	-
chromosome	H1_20_bwa_racon	chromosome	-	-	contig_11504 LN:i:7333 RC:i:8 XC:f:0.800000	7333		incomplete	N	9		-	-	-	-	-	-	-	-	-	-	-	-	-	-
chromosome	H1_20_bwa_racon	chromosome	-	-	contig_11506 LN:i:559 RC:i:5 XC:f:1.000000	559		incomplete	N	133		-	-	-	-	-	-	-	-	-	-	-	-	-	-
chromosome	H1_20_bwa_racon	chromosome	-	-	contig_11507 LN:i:626 RC:i:4 XC:f:1.000000	626		incomplete	N	62		-	-	-	-	-	-	-	-	-	-	-	-	-	-
chromosome	H1_20_bwa_racon	chromosome	-	-	contig_11508 LN:i:556 RC:i:2 XC:f:1.000000	556		incomplete	N	42		-	-	-	-	-	-	-	-	-	-	-	-	-	-
chromosome	H1_20_bwa_racon	chromosome	-	-	contig_11509 LN:i:4886 RC:i:3 XC:f:0.400000	4886		incomplete	N	10		-	-	-	-	-	-	-	-	-	-	-	-	-	-
chromosome	H1_20_bwa_racon	chromosome	-	-	contig_11510 LN:i:10368 RC:i:23 XC:f:0.636364	10368		incomplete	N	19		-	-	-	-	-	-	-	-	-	-	-	-	-	-
chromosome	H1_20_bwa_racon	chromosome	-	-	contig_11513 LN:i:7291 RC:i:3 XC:f:0.333333	7291		incomplete	N	8		-	-	-	-	-	-	-	-	-	-	-	-	-	-
chromosome	H1_20_bwa_racon	chromosome	-	-	contig_11514 LN:i:7705 RC:i:18 XC:f:0.812500	7705		incomplete	N	21		-	-	-	-	-	-	-	-	-	-	-	-	-	-
chromosome	H1_20_bwa_racon	chromosome	-	-	contig_11515 LN:i:7290 RC:i:5 XC:f:0.333333	7290		incomplete	N	10		-	-	-	-	-	-	-	-	-	-	-	-	-	-
chromosome	H1_20_bwa_racon	chromosome	-	-	contig_11516 LN:i:10857 RC:i:24 XC:f:0.863636	10857		incomplete	N	15		-	-	-	-	-	-	-	-	-	-	-	-	-	-
chromosome	H1_20_bwa_racon	chromosome	-	-	contig_11518 LN:i:6381 RC:i:15 XC:f:0.692308	6381		incomplete	N	10		-	-	-	-	-	-	-	-	-	-	-	-	-	-
chromosome	H1_20_bwa_racon	chromosome	-	-	contig_11519 LN:i:3015 RC:i:7 XC:f:0.857143	3015		incomplete	N	17		-	-	-	-	-	-	-	-	-	-	-	-	-	-
chromosome	H1_20_bwa_racon	chromosome	-	-	contig_1152 LN:i:1031 RC:i:17 XC:f:1.000000	1031		incomplete	N	18		-	-	-	-	-	-	-	-	-	-	-	-	-	-
chromosome	H1_20_bwa_racon	chromosome	-	-	contig_11520 LN:i:3248 RC:i:9 XC:f:1.000000	3248		incomplete	Y	20		-	-	-	-	-	-	-	-	-	-	-	-	-	-
plasmid	H1_20_bwa_racon	plasmid	AB643	-	contig_11522 LN:i:1035 RC:i:4 XC:f:1.000000	1035		incomplete	N	28		rep_cluster_1017	AM399081	-	-	-	-	-	-	-	CP013618	0.0252411	Staphylococcus aureus	-	-
chromosome	H1_20_bwa_racon	chromosome	-	-	contig_11523 LN:i:620 RC:i:2 XC:f:0.500000	620		incomplete	N	20		-	-	-	-	-	-	-	-	-	-	-	-	-	-
chromosome	H1_20_bwa_racon	chromosome	-	-	contig_11524 LN:i:3777 RC:i:6 XC:f:0.875000	3777		incomplete	N	14		-	-	-	-	-	-	-	-	-	-	-	-	-	-
chromosome	H1_20_bwa_racon	chromosome	-	-	contig_11525 LN:i:10466 RC:i:19 XC:f:0.857143	10466		circular	N	25		-	-	-	-	-	-	-	-	-	-	-	-	-	-
chromosome	H1_20_bwa_racon	chromosome	-	-	contig_11527 LN:i:10559 RC:i:7 XC:f:0.272727	10559		incomplete	N	11		-	-	-	-	-	-	-	-	-	-	-	-	-	-
chromosome	H1_20_bwa_racon	chromosome	-	-	contig_11529 LN:i:3473 RC:i:10 XC:f:1.000000	3473		incomplete	N	23		-	-	-	-	-	-	-	-	-	-	-	-	-	-
chromosome	H1_20_bwa_racon	chromosome	-	-	contig_1153 LN:i:997 RC:i:2 XC:f:0.500000	997		incomplete	N	5		-	-	-	-	-	-	-	-	-	-	-	-	-	-
chromosome	H1_20_bwa_racon	chromosome	-	-	contig_11530 LN:i:8918 RC:i:13 XC:f:0.944444	8918		incomplete	N	11		-	-	-	-	-	-	-	-	-	-	-	-	-	-
chromosome	H1_20_bwa_racon	chromosome	-	-	contig_11531 LN:i:3882 RC:i:2 XC:f:0.250000	3882		incomplete	N	4		-	-	-	-	-	-	-	-	-	-	-	-	-	-
chromosome	H1_20_bwa_racon	chromosome	-	-	contig_11533 LN:i:11490 RC:i:13 XC:f:0.750000	11490		incomplete	N	11		-	-	-	-	-	-	-	-	-	-	-	-	-	-
chromosome	H1_20_bwa_racon	chromosome	-	-	contig_11534 LN:i:3268 RC:i:5 XC:f:0.857143	3268		incomplete	N	10		-	-	-	-	-	-	-	-	-	-	-	-	-	-
chromosome	H1_20_bwa_racon	chromosome	-	-	contig_11536 LN:i:3525 RC:i:5 XC:f:0.625000	3525		incomplete	N	9		-	-	-	-	-	-	-	-	-	-	-	-	-	-
chromosome	H1_20_bwa_racon	chromosome	-	-	contig_11538 LN:i:8516 RC:i:23 XC:f:0.578947	8516		incomplete	N	9		-	-	-	-	-	-	-	-	-	-	-	-	-	-
chromosome	H1_20_bwa_racon	chromosome	-	-	contig_11539 LN:i:5274 RC:i:13 XC:f:0.909091	5274		incomplete	N	19		-	-	-	-	-	-	-	-	-	-	-	-	-	-
chromosome	H1_20_bwa_racon	chromosome	-	-	contig_1154 LN:i:372 RC:i:9 XC:f:1.000000	372		incomplete	N	3		-	-	-	-	-	-	-	-	-	-	-	-	-	-
chromosome	H1_20_bwa_racon	chromosome	-	-	contig_11541 LN:i:2595 RC:i:12 XC:f:0.571429	2595		incomplete	Y	14		-	-	-	-	-	-	-	-	-	-	-	-	-	-
chromosome	H1_20_bwa_racon	chromosome	-	-	contig_11542 LN:i:6862 RC:i:7 XC:f:0.428571	6862		circular	N	16		-	-	-	-	-	-	-	-	-	-	-	-	-	-
chromosome	H1_20_bwa_racon	chromosome	-	-	contig_11543 LN:i:7782 RC:i:15 XC:f:0.812500	7782		incomplete	N	19		-	-	-	-	-	-	-	-	-	-	-	-	-	-
chromosome	H1_20_bwa_racon	chromosome	-	-	contig_11544 LN:i:2960 RC:i:5 XC:f:0.333333	2960		incomplete	Y	16		-	-	-	-	-	-	-	-	-	-	-	-	-	-
chromosome	H1_20_bwa_racon	chromosome	-	-	contig_11545 LN:i:3205 RC:i:3 XC:f:0.285714	3205		incomplete	N	7		-	-	-	-	-	-	-	-	-	-	-	-	-	-
chromosome	H1_20_bwa_racon	chromosome	-	-	contig_11546 LN:i:4183 RC:i:4 XC:f:0.222222	4183		incomplete	N	7		-	-	-	-	-	-	-	-	-	-	-	-	-	-
chromosome	H1_20_bwa_racon	chromosome	-	-	contig_11548 LN:i:5841 RC:i:72 XC:f:1.000000	5841		incomplete	N	46		-	-	-	-	-	-	-	-	-	-	-	-	-	-
chromosome	H1_20_bwa_racon	chromosome	-	-	contig_11549 LN:i:536 RC:i:2 XC:f:0.500000	536		incomplete	N	19		-	-	-	-	-	-	-	-	-	-	-	-	-	-
chromosome	H1_20_bwa_racon	chromosome	-	-	contig_1155 LN:i:7760 RC:i:381 XC:f:0.894737	7760		incomplete	N	4		-	-	-	-	-	-	-	-	-	-	-	-	-	-
chromosome	H1_20_bwa_racon	chromosome	-	-	contig_11550 LN:i:3133 RC:i:18 XC:f:0.857143	3133		incomplete	N	14		-	-	-	-	-	-	-	-	-	-	-	-	-	-
chromosome	H1_20_bwa_racon	chromosome	-	-	contig_11553 LN:i:7398 RC:i:15 XC:f:0.800000	7398		incomplete	Y	8		-	-	-	-	-	-	-	-	-	-	-	-	-	-
chromosome	H1_20_bwa_racon	chromosome	-	-	contig_11554 LN:i:2483 RC:i:8 XC:f:0.833333	2483		incomplete	N	20		-	-	-	-	-	-	-	-	-	-	-	-	-	-
chromosome	H1_20_bwa_racon	chromosome	-	-	contig_11555 LN:i:6884 RC:i:18 XC:f:0.857143	6884		incomplete	N	28		-	-	-	-	-	-	-	-	-	-	-	-	-	-
chromosome	H1_20_bwa_racon	chromosome	-	-	contig_11556 LN:i:2600 RC:i:88 XC:f:1.000000	2600		incomplete	N	20		-	-	-	-	-	-	-	-	-	-	-	-	-	-
chromosome	H1_20_bwa_racon	chromosome	-	-	contig_11557 LN:i:981 RC:i:5 XC:f:1.000000	981		incomplete	N	100		-	-	-	-	-	-	-	-	-	-	-	-	-	-
chromosome	H1_20_bwa_racon	chromosome	-	-	contig_11558 LN:i:472 RC:i:2 XC:f:1.000000	472		incomplete	N	10		-	-	-	-	-	-	-	-	-	-	-	-	-	-
chromosome	H1_20_bwa_racon	chromosome	-	-	contig_11560 LN:i:2042 RC:i:6 XC:f:0.800000	2042		incomplete	N	16		-	-	-	-	-	-	-	-	-	-	-	-	-	-
chromosome	H1_20_bwa_racon	chromosome	-	-	contig_11561 LN:i:6884 RC:i:27 XC:f:0.857143	6884		incomplete	N	20		-	-	-	-	-	-	-	-	-	-	-	-	-	-
chromosome	H1_20_bwa_racon	chromosome	-	-	contig_11562 LN:i:11406 RC:i:28 XC:f:0.956522	11406		incomplete	N	12		-	-	-	-	-	-	-	-	-	-	-	-	-	-
chromosome	H1_20_bwa_racon	chromosome	-	-	contig_11563 LN:i:10469 RC:i:18 XC:f:0.545455	10469		incomplete	N	18		-	-	-	-	-	-	-	-	-	-	-	-	-	-
chromosome	H1_20_bwa_racon	chromosome	-	-	contig_11564 LN:i:9530 RC:i:6 XC:f:0.550000	9530		incomplete	N	7		-	-	-	-	-	-	-	-	-	-	-	-	-	-
chromosome	H1_20_bwa_racon	chromosome	-	-	contig_11565 LN:i:8021 RC:i:23 XC:f:0.812500	8021		incomplete	N	20		-	-	-	-	-	-	-	-	-	-	-	-	-	-
chromosome	H1_20_bwa_racon	chromosome	-	-	contig_11566 LN:i:11928 RC:i:25 XC:f:0.916667	11928		incomplete	N	18		-	-	-	-	-	-	-	-	-	-	-	-	-	-
chromosome	H1_20_bwa_racon	chromosome	-	-	contig_11567 LN:i:12930 RC:i:24 XC:f:0.730769	12930		incomplete	N	11		-	-	-	-	-	-	-	-	-	-	-	-	-	-
chromosome	H1_20_bwa_racon	chromosome	-	-	contig_11568 LN:i:2478 RC:i:40 XC:f:1.000000	2478		incomplete	N	145		-	-	-	-	-	-	-	-	-	-	-	-	-	-
chromosome	H1_20_bwa_racon	chromosome	-	-	contig_11569 LN:i:14549 RC:i:46 XC:f:0.933333	14549		incomplete	N	21		-	-	-	-	-	-	-	-	-	-	-	-	-	-
chromosome	H1_20_bwa_racon	chromosome	-	-	contig_11570 LN:i:2954 RC:i:8 XC:f:0.375000	2954		incomplete	N	5		-	-	-	-	-	-	-	-	-	-	-	-	-	-
chromosome	H1_20_bwa_racon	chromosome	-	-	contig_11574 LN:i:8918 RC:i:12 XC:f:0.777778	8918		incomplete	N	8		-	-	-	-	-	-	-	-	-	-	-	-	-	-
plasmid	H1_20_bwa_racon	plasmid	novel_a838b3c71f0e19afdc519a27a80cd538	-	contig_11578 LN:i:10500 RC:i:48 XC:f:1.000000	10500		incomplete	N	56		-	-	-	-	-	-	-	-	-	NC_012628	0.0719629	Lactobacillus plantarum	-	-
chromosome	H1_20_bwa_racon	chromosome	-	-	contig_11579 LN:i:11653 RC:i:9 XC:f:0.416667	11653		incomplete	Y	11		-	-	-	-	-	-	-	-	-	-	-	-	-	-
chromosome	H1_20_bwa_racon	chromosome	-	-	contig_1158 LN:i:814 RC:i:16 XC:f:1.000000	814		incomplete	N	156		-	-	-	-	-	-	-	-	-	-	-	-	-	-
chromosome	H1_20_bwa_racon	chromosome	-	-	contig_11580 LN:i:7268 RC:i:14 XC:f:1.000000	7268		incomplete	N	13		-	-	-	-	-	-	-	-	-	-	-	-	-	-
chromosome	H1_20_bwa_racon	chromosome	-	-	contig_11582 LN:i:3126 RC:i:7 XC:f:0.857143	3126		incomplete	Y	17		-	-	-	-	-	-	-	-	-	-	-	-	-	-
chromosome	H1_20_bwa_racon	chromosome	-	-	contig_11584 LN:i:1860 RC:i:8 XC:f:1.000000	1860		incomplete	N	6		-	-	-	-	-	-	-	-	-	-	-	-	-	-
chromosome	H1_20_bwa_racon	chromosome	-	-	contig_11586 LN:i:1060 RC:i:25 XC:f:1.000000	1060		incomplete	N	143		-	-	-	-	-	-	-	-	-	-	-	-	-	-
chromosome	H1_20_bwa_racon	chromosome	-	-	contig_11587 LN:i:6556 RC:i:133 XC:f:1.000000	6556		incomplete	N	146		-	-	-	-	-	-	-	-	-	-	-	-	-	-
chromosome	H1_20_bwa_racon	chromosome	-	-	contig_11588 LN:i:8606 RC:i:326 XC:f:0.894737	8606		incomplete	N	28		-	-	-	-	-	-	-	-	-	-	-	-	-	-
chromosome	H1_20_bwa_racon	chromosome	-	-	contig_11589 LN:i:2030 RC:i:19 XC:f:1.000000	2030		incomplete	N	58		-	-	-	-	-	-	-	-	-	-	-	-	-	-
chromosome	H1_20_bwa_racon	chromosome	-	-	contig_1159 LN:i:16571 RC:i:202 XC:f:1.000000	16571		incomplete	N	39		-	-	-	-	-	-	-	-	-	-	-	-	-	-
plasmid	H1_20_bwa_racon	plasmid	AB753	-	contig_11590 LN:i:1776 RC:i:6 XC:f:1.000000	1776		incomplete	N	3		-	-	-	-	-	-	-	-	-	NC_021497	0.0379382	Lactobacillus reuteri I5007	-	-
chromosome	H1_20_bwa_racon	chromosome	-	-	contig_11591 LN:i:2826 RC:i:16 XC:f:1.000000	2826		incomplete	N	40		-	-	-	-	-	-	-	-	-	-	-	-	-	-
chromosome	H1_20_bwa_racon	chromosome	-	-	contig_11592 LN:i:1649 RC:i:59 XC:f:1.000000	1649		incomplete	N	1848		-	-	-	-	-	-	-	-	-	-	-	-	-	-
chromosome	H1_20_bwa_racon	chromosome	-	-	contig_11593 LN:i:4239 RC:i:10 XC:f:1.000000	4239		incomplete	N	12		-	-	-	-	-	-	-	-	-	-	-	-	-	-
chromosome	H1_20_bwa_racon	chromosome	-	-	contig_11594 LN:i:5679 RC:i:452 XC:f:1.000000	5679		incomplete	N	17		-	-	-	-	-	-	-	-	-	-	-	-	-	-
chromosome	H1_20_bwa_racon	chromosome	-	-	contig_11595 LN:i:2526 RC:i:109 XC:f:1.000000	2526		incomplete	N	15		-	-	-	-	-	-	-	-	-	-	-	-	-	-
plasmid	H1_20_bwa_racon	chromosome	-	-	contig_11596 LN:i:7845 RC:i:16 XC:f:0.235294	7845		incomplete	N	4		rep_cluster_2350	CP041342_00001	-	-	-	-	MOBP	KY014464	-	-	-	-	-	-
plasmid	H1_20_bwa_racon	plasmid	AB443	AK226	contig_11597 LN:i:3202 RC:i:37 XC:f:0.857143	3202		incomplete	N	10		rep_cluster_2350	CP041342_00001	-	-	-	-	MOBP	KY014464	-	CP035351	0.0230043	Escherichia coli	-	-
plasmid	H1_20_bwa_racon	plasmid	AB445	AK229	contig_11598 LN:i:5129 RC:i:130 XC:f:0.916667	5129		circular	N	280		rep_cluster_2350	CP041342_00001	MOBP	NC_019076_00002	-	-	MOBP	KY014464	-	NC_003457	0.00181236	Salmonella enterica subsp. enterica serovar Enteritidis	-	-
plasmid	H1_20_bwa_racon	plasmid	AA147	-	contig_11599 LN:i:2289 RC:i:30 XC:f:1.000000	2289		incomplete	N	170		-	-	-	-	-	-	-	-	-	NC_022662	0.0507636	Escherichia coli JJ1886	-	-
chromosome	H1_20_bwa_racon	chromosome	-	-	contig_116 LN:i:2243 RC:i:72 XC:f:1.000000	2243		incomplete	N	10		-	-	-	-	-	-	-	-	-	-	-	-	-	-
chromosome	H1_20_bwa_racon	chromosome	-	-	contig_1160 LN:i:758 RC:i:2 XC:f:0.500000	758		incomplete	N	36		-	-	-	-	-	-	-	-	-	-	-	-	-	-
chromosome	H1_20_bwa_racon	chromosome	-	-	contig_11600 LN:i:6207 RC:i:344 XC:f:1.000000	6207		incomplete	N	501		-	-	-	-	-	-	-	-	-	-	-	-	-	-
chromosome	H1_20_bwa_racon	chromosome	-	-	contig_11601 LN:i:1169 RC:i:14 XC:f:0.750000	1169		incomplete	N	156		-	-	-	-	-	-	-	-	-	-	-	-	-	-
chromosome	H1_20_bwa_racon	chromosome	-	-	contig_11603 LN:i:9722 RC:i:31 XC:f:1.000000	9722		incomplete	N	27		-	-	-	-	-	-	-	-	-	-	-	-	-	-
chromosome	H1_20_bwa_racon	chromosome	-	-	contig_11609 LN:i:6752 RC:i:36 XC:f:0.928571	6752		incomplete	N	36		-	-	-	-	-	-	-	-	-	-	-	-	-	-
chromosome	H1_20_bwa_racon	chromosome	-	-	contig_11611 LN:i:4915 RC:i:15 XC:f:0.800000	4915		incomplete	N	22		-	-	-	-	-	-	-	-	-	-	-	-	-	-
chromosome	H1_20_bwa_racon	chromosome	-	-	contig_11612 LN:i:11123 RC:i:33 XC:f:0.869565	11123		incomplete	N	28		-	-	-	-	-	-	-	-	-	-	-	-	-	-
chromosome	H1_20_bwa_racon	chromosome	-	-	contig_11613 LN:i:5446 RC:i:17 XC:f:0.750000	5446		circular	N	28		-	-	-	-	-	-	-	-	-	-	-	-	-	-
chromosome	H1_20_bwa_racon	chromosome	-	-	contig_11614 LN:i:5722 RC:i:25 XC:f:1.000000	5722		incomplete	N	34		-	-	-	-	-	-	-	-	-	-	-	-	-	-
chromosome	H1_20_bwa_racon	chromosome	-	-	contig_11616 LN:i:3181 RC:i:69 XC:f:1.000000	3181		incomplete	N	152		-	-	-	-	-	-	-	-	-	-	-	-	-	-
chromosome	H1_20_bwa_racon	chromosome	-	-	contig_11618 LN:i:8161 RC:i:17 XC:f:1.000000	8161		incomplete	N	15		-	-	-	-	-	-	-	-	-	-	-	-	-	-
chromosome	H1_20_bwa_racon	chromosome	-	-	contig_11619 LN:i:1561 RC:i:4 XC:f:0.250000	1561		incomplete	N	34		-	-	-	-	-	-	-	-	-	-	-	-	-	-
chromosome	H1_20_bwa_racon	chromosome	-	-	contig_1162 LN:i:4554 RC:i:53 XC:f:1.000000	4554		incomplete	N	71		-	-	-	-	-	-	-	-	-	-	-	-	-	-
chromosome	H1_20_bwa_racon	chromosome	-	-	contig_11620 LN:i:6866 RC:i:57 XC:f:1.000000	6866		incomplete	N	87		-	-	-	-	-	-	-	-	-	-	-	-	-	-
chromosome	H1_20_bwa_racon	chromosome	-	-	contig_11622 LN:i:15661 RC:i:69 XC:f:1.000000	15661		incomplete	N	30		-	-	-	-	-	-	-	-	-	-	-	-	-	-
chromosome	H1_20_bwa_racon	chromosome	-	-	contig_11623 LN:i:1624 RC:i:3 XC:f:0.500000	1624		incomplete	N	8		-	-	-	-	-	-	-	-	-	-	-	-	-	-
chromosome	H1_20_bwa_racon	chromosome	-	-	contig_11624 LN:i:4631 RC:i:15 XC:f:1.000000	4631		incomplete	N	44		-	-	-	-	-	-	-	-	-	-	-	-	-	-
chromosome	H1_20_bwa_racon	chromosome	-	-	contig_11625 LN:i:8388 RC:i:30 XC:f:0.944444	8388		incomplete	N	22		-	-	-	-	-	-	-	-	-	-	-	-	-	-
chromosome	H1_20_bwa_racon	chromosome	-	-	contig_11626 LN:i:1785 RC:i:4 XC:f:0.250000	1785		incomplete	N	6		-	-	-	-	-	-	-	-	-	-	-	-	-	-
chromosome	H1_20_bwa_racon	chromosome	-	-	contig_11627 LN:i:2931 RC:i:35 XC:f:1.000000	2931		incomplete	N	107		-	-	-	-	-	-	-	-	-	-	-	-	-	-
chromosome	H1_20_bwa_racon	chromosome	-	-	contig_11628 LN:i:6875 RC:i:44 XC:f:0.857143	6875		incomplete	N	68		-	-	-	-	-	-	-	-	-	-	-	-	-	-
plasmid	H1_20_bwa_racon	plasmid	AA147	-	contig_11629 LN:i:2668 RC:i:10 XC:f:0.857143	2668		incomplete	N	273		-	-	MOBP,MOBP	LT985292_00003,NC_017321_00002	-	-	-	-	-	NC_022662	0.0507636	Escherichia coli JJ1886	-	-
chromosome	H1_20_bwa_racon	chromosome	-	-	contig_1163 LN:i:865 RC:i:3 XC:f:1.000000	865		incomplete	N	51		-	-	-	-	-	-	-	-	-	-	-	-	-	-
chromosome	H1_20_bwa_racon	chromosome	-	-	contig_11633 LN:i:1499 RC:i:60 XC:f:1.000000	1499		incomplete	N	531		-	-	-	-	-	-	-	-	-	-	-	-	-	-
chromosome	H1_20_bwa_racon	chromosome	-	-	contig_11634 LN:i:5211 RC:i:83 XC:f:1.000000	5211		circular	N	163		-	-	-	-	-	-	-	-	-	-	-	-	-	-
chromosome	H1_20_bwa_racon	chromosome	-	-	contig_11635 LN:i:3673 RC:i:30 XC:f:1.000000	3673		incomplete	N	65		-	-	-	-	-	-	-	-	-	-	-	-	-	-
chromosome	H1_20_bwa_racon	chromosome	-	-	contig_11636 LN:i:4241 RC:i:14 XC:f:1.000000	4241		incomplete	N	70		-	-	-	-	-	-	-	-	-	-	-	-	-	-
chromosome	H1_20_bwa_racon	chromosome	-	-	contig_11637 LN:i:3477 RC:i:4 XC:f:0.571429	3477		incomplete	N	20		-	-	-	-	-	-	-	-	-	-	-	-	-	-
chromosome	H1_20_bwa_racon	chromosome	-	-	contig_11638 LN:i:2469 RC:i:25 XC:f:1.000000	2469		incomplete	N	69		-	-	-	-	-	-	-	-	-	-	-	-	-	-
chromosome	H1_20_bwa_racon	chromosome	-	-	contig_1164 LN:i:1895 RC:i:47 XC:f:1.000000	1895		incomplete	N	230		-	-	-	-	-	-	-	-	-	-	-	-	-	-
chromosome	H1_20_bwa_racon	chromosome	-	-	contig_11640 LN:i:17713 RC:i:32 XC:f:0.555556	17713		incomplete	N	15		-	-	-	-	-	-	-	-	-	-	-	-	-	-
chromosome	H1_20_bwa_racon	chromosome	-	-	contig_11642 LN:i:5936 RC:i:10 XC:f:0.500000	5936		incomplete	N	10		-	-	-	-	-	-	-	-	-	-	-	-	-	-
chromosome	H1_20_bwa_racon	chromosome	-	-	contig_11643 LN:i:7660 RC:i:18 XC:f:1.000000	7660		incomplete	N	16		-	-	-	-	-	-	-	-	-	-	-	-	-	-
chromosome	H1_20_bwa_racon	chromosome	-	-	contig_11644 LN:i:1327 RC:i:5 XC:f:1.000000	1327		incomplete	N	156		-	-	-	-	-	-	-	-	-	-	-	-	-	-
plasmid	H1_20_bwa_racon	plasmid	AF481	-	contig_11645 LN:i:5484 RC:i:23 XC:f:0.833333	5484		incomplete	N	26		-	-	-	-	-	-	-	-	-	CP024064	0.0314775	Lactobacillus salivarius	-	-
chromosome	H1_20_bwa_racon	chromosome	-	-	contig_11646 LN:i:5387 RC:i:9 XC:f:0.454545	5387		incomplete	N	19		-	-	-	-	-	-	-	-	-	-	-	-	-	-
chromosome	H1_20_bwa_racon	chromosome	-	-	contig_11647 LN:i:24174 RC:i:281 XC:f:0.877551	24174		incomplete	N	67		-	-	-	-	-	-	-	-	-	-	-	-	-	-
chromosome	H1_20_bwa_racon	chromosome	-	-	contig_11648 LN:i:22837 RC:i:290 XC:f:1.000000	22837		incomplete	N	101		-	-	-	-	-	-	-	-	-	-	-	-	-	-
chromosome	H1_20_bwa_racon	chromosome	-	-	contig_11649 LN:i:17436 RC:i:34 XC:f:0.694444	17436		incomplete	N	19		-	-	-	-	-	-	-	-	-	-	-	-	-	-
chromosome	H1_20_bwa_racon	chromosome	-	-	contig_1165 LN:i:3242 RC:i:42 XC:f:0.875000	3242		incomplete	N	51		-	-	-	-	-	-	-	-	-	-	-	-	-	-
chromosome	H1_20_bwa_racon	chromosome	-	-	contig_11650 LN:i:4401 RC:i:68 XC:f:1.000000	4401		incomplete	N	110		-	-	-	-	-	-	-	-	-	-	-	-	-	-
chromosome	H1_20_bwa_racon	chromosome	-	-	contig_11652 LN:i:3204 RC:i:21 XC:f:1.000000	3204		incomplete	N	34		-	-	-	-	-	-	-	-	-	-	-	-	-	-
chromosome	H1_20_bwa_racon	chromosome	-	-	contig_11653 LN:i:7378 RC:i:38 XC:f:1.000000	7378		incomplete	N	65		-	-	-	-	-	-	-	-	-	-	-	-	-	-
chromosome	H1_20_bwa_racon	chromosome	-	-	contig_11654 LN:i:4546 RC:i:16 XC:f:1.000000	4546		incomplete	N	20		-	-	-	-	-	-	-	-	-	-	-	-	-	-
chromosome	H1_20_bwa_racon	chromosome	-	-	contig_11656 LN:i:12712 RC:i:43 XC:f:0.925926	12712		incomplete	N	23		-	-	-	-	-	-	-	-	-	-	-	-	-	-
chromosome	H1_20_bwa_racon	chromosome	-	-	contig_11657 LN:i:18273 RC:i:22 XC:f:0.432432	18273		incomplete	N	14		-	-	-	-	-	-	-	-	-	-	-	-	-	-
chromosome	H1_20_bwa_racon	chromosome	-	-	contig_11658 LN:i:12158 RC:i:120 XC:f:0.840000	12158		circular	N	40		-	-	-	-	-	-	-	-	-	-	-	-	-	-
chromosome	H1_20_bwa_racon	chromosome	-	-	contig_11659 LN:i:11830 RC:i:7 XC:f:0.250000	11830		incomplete	N	13		-	-	-	-	-	-	-	-	-	-	-	-	-	-
chromosome	H1_20_bwa_racon	chromosome	-	-	contig_1166 LN:i:682 RC:i:2 XC:f:1.000000	682		incomplete	N	138		-	-	-	-	-	-	-	-	-	-	-	-	-	-
chromosome	H1_20_bwa_racon	chromosome	-	-	contig_11660 LN:i:5035 RC:i:36 XC:f:0.909091	5035		incomplete	N	33		-	-	-	-	-	-	-	-	-	-	-	-	-	-
chromosome	H1_20_bwa_racon	chromosome	-	-	contig_11661 LN:i:3739 RC:i:7 XC:f:0.625000	3739		incomplete	N	20		-	-	-	-	-	-	-	-	-	-	-	-	-	-
chromosome	H1_20_bwa_racon	chromosome	-	-	contig_11662 LN:i:1227 RC:i:17 XC:f:1.000000	1227		incomplete	N	176		-	-	-	-	-	-	-	-	-	-	-	-	-	-
chromosome	H1_20_bwa_racon	chromosome	-	-	contig_11663 LN:i:1240 RC:i:9 XC:f:1.000000	1240		incomplete	N	155		-	-	-	-	-	-	-	-	-	-	-	-	-	-
chromosome	H1_20_bwa_racon	chromosome	-	-	contig_11664 LN:i:1529 RC:i:36 XC:f:1.000000	1529		incomplete	N	296		-	-	-	-	-	-	-	-	-	-	-	-	-	-
chromosome	H1_20_bwa_racon	chromosome	-	-	contig_11665 LN:i:8764 RC:i:92 XC:f:0.900000	8764		incomplete	N	65		-	-	-	-	-	-	-	-	-	-	-	-	-	-
chromosome	H1_20_bwa_racon	chromosome	-	-	contig_11666 LN:i:12513 RC:i:56 XC:f:0.960000	12513		incomplete	N	34		-	-	-	-	-	-	-	-	-	-	-	-	-	-
chromosome	H1_20_bwa_racon	chromosome	-	-	contig_11667 LN:i:8442 RC:i:60 XC:f:1.000000	8442		incomplete	N	45		-	-	-	-	-	-	-	-	-	-	-	-	-	-
chromosome	H1_20_bwa_racon	chromosome	-	-	contig_11668 LN:i:13275 RC:i:7 XC:f:0.259259	13275		incomplete	N	4		-	-	-	-	-	-	-	-	-	-	-	-	-	-
chromosome	H1_20_bwa_racon	chromosome	-	-	contig_11669 LN:i:1735 RC:i:36 XC:f:1.000000	1735		incomplete	N	123		-	-	-	-	-	-	-	-	-	-	-	-	-	-
chromosome	H1_20_bwa_racon	chromosome	-	-	contig_11670 LN:i:2977 RC:i:23 XC:f:0.857143	2977		incomplete	N	41		-	-	-	-	-	-	-	-	-	-	-	-	-	-
chromosome	H1_20_bwa_racon	chromosome	-	-	contig_11671 LN:i:4328 RC:i:11 XC:f:0.666667	4328		incomplete	N	19		-	-	-	-	-	-	-	-	-	-	-	-	-	-
chromosome	H1_20_bwa_racon	chromosome	-	-	contig_11672 LN:i:2201 RC:i:17 XC:f:1.000000	2201		incomplete	N	34		-	-	-	-	-	-	-	-	-	-	-	-	-	-
chromosome	H1_20_bwa_racon	chromosome	-	-	contig_11673 LN:i:2228 RC:i:56 XC:f:1.000000	2228		incomplete	N	194		-	-	-	-	-	-	-	-	-	-	-	-	-	-
chromosome	H1_20_bwa_racon	chromosome	-	-	contig_11674 LN:i:2174 RC:i:93 XC:f:1.000000	2174		incomplete	N	326		-	-	-	-	-	-	-	-	-	-	-	-	-	-
chromosome	H1_20_bwa_racon	chromosome	-	-	contig_11675 LN:i:12546 RC:i:73 XC:f:1.000000	12546		incomplete	N	63		-	-	-	-	-	-	-	-	-	-	-	-	-	-
chromosome	H1_20_bwa_racon	chromosome	-	-	contig_11676 LN:i:4611 RC:i:6 XC:f:0.800000	4611		incomplete	N	25		-	-	-	-	-	-	-	-	-	-	-	-	-	-
chromosome	H1_20_bwa_racon	chromosome	-	-	contig_11677 LN:i:1903 RC:i:11 XC:f:0.750000	1903		incomplete	N	43		-	-	-	-	-	-	-	-	-	-	-	-	-	-
chromosome	H1_20_bwa_racon	chromosome	-	-	contig_11678 LN:i:3521 RC:i:45 XC:f:1.000000	3521		incomplete	N	57		-	-	-	-	-	-	-	-	-	-	-	-	-	-
chromosome	H1_20_bwa_racon	chromosome	-	-	contig_11679 LN:i:1615 RC:i:45 XC:f:0.800000	1615		incomplete	N	84		-	-	-	-	-	-	-	-	-	-	-	-	-	-
chromosome	H1_20_bwa_racon	chromosome	-	-	contig_1168 LN:i:1192 RC:i:16 XC:f:1.000000	1192		incomplete	N	326		-	-	-	-	-	-	-	-	-	-	-	-	-	-
chromosome	H1_20_bwa_racon	chromosome	-	-	contig_11680 LN:i:12051 RC:i:124 XC:f:1.000000	12051		incomplete	N	109		-	-	-	-	-	-	-	-	-	-	-	-	-	-
chromosome	H1_20_bwa_racon	chromosome	-	-	contig_11681 LN:i:4742 RC:i:10 XC:f:0.800000	4742		circular	N	21		-	-	-	-	-	-	-	-	-	-	-	-	-	-
chromosome	H1_20_bwa_racon	chromosome	-	-	contig_11682 LN:i:3246 RC:i:14 XC:f:1.000000	3246		incomplete	N	27		-	-	-	-	-	-	-	-	-	-	-	-	-	-
chromosome	H1_20_bwa_racon	chromosome	-	-	contig_11683 LN:i:2007 RC:i:38 XC:f:0.800000	2007		incomplete	N	447		-	-	-	-	-	-	-	-	-	-	-	-	-	-
chromosome	H1_20_bwa_racon	chromosome	-	-	contig_11684 LN:i:2183 RC:i:7 XC:f:0.800000	2183		incomplete	N	18		-	-	-	-	-	-	-	-	-	-	-	-	-	-
chromosome	H1_20_bwa_racon	chromosome	-	-	contig_11685 LN:i:4678 RC:i:52 XC:f:1.000000	4678		incomplete	N	60		-	-	-	-	-	-	-	-	-	-	-	-	-	-
chromosome	H1_20_bwa_racon	chromosome	-	-	contig_11686 LN:i:3653 RC:i:4 XC:f:0.375000	3653		incomplete	N	18		-	-	-	-	-	-	-	-	-	-	-	-	-	-
chromosome	H1_20_bwa_racon	chromosome	-	-	contig_11687 LN:i:14463 RC:i:78 XC:f:1.000000	14463		incomplete	N	33		-	-	-	-	-	-	-	-	-	-	-	-	-	-
chromosome	H1_20_bwa_racon	chromosome	-	-	contig_11688 LN:i:4219 RC:i:6 XC:f:0.555556	4219		incomplete	N	17		-	-	-	-	-	-	-	-	-	-	-	-	-	-
chromosome	H1_20_bwa_racon	chromosome	-	-	contig_11689 LN:i:2320 RC:i:28 XC:f:1.000000	2320		incomplete	N	155		-	-	-	-	-	-	-	-	-	-	-	-	-	-
chromosome	H1_20_bwa_racon	chromosome	-	-	contig_1169 LN:i:1173 RC:i:25 XC:f:1.000000	1173		incomplete	N	226		-	-	-	-	-	-	-	-	-	-	-	-	-	-
chromosome	H1_20_bwa_racon	chromosome	-	-	contig_11690 LN:i:6122 RC:i:6 XC:f:0.461538	6122		incomplete	N	19		-	-	-	-	-	-	-	-	-	CP017108	0.0460045	Lactobacillus salivarius	-	-
chromosome	H1_20_bwa_racon	chromosome	-	-	contig_11691 LN:i:5188 RC:i:13 XC:f:0.909091	5188		incomplete	N	17		-	-	-	-	-	-	-	-	-	CP017108	0.0460045	Lactobacillus salivarius	-	-
chromosome	H1_20_bwa_racon	chromosome	-	-	contig_11692 LN:i:3578 RC:i:2 XC:f:0.500000	3578		incomplete	Y	10		-	-	-	-	-	-	-	-	-	-	-	-	-	-
chromosome	H1_20_bwa_racon	chromosome	-	-	contig_11693 LN:i:9330 RC:i:31 XC:f:0.842105	9330		incomplete	Y	19		-	-	-	-	-	-	-	-	-	-	-	-	-	-
chromosome	H1_20_bwa_racon	chromosome	-	-	contig_11694 LN:i:6872 RC:i:48 XC:f:1.000000	6872		incomplete	N	85		-	-	-	-	-	-	-	-	-	-	-	-	-	-
chromosome	H1_20_bwa_racon	chromosome	-	-	contig_11695 LN:i:9651 RC:i:16 XC:f:0.600000	9651		circular	N	20		-	-	-	-	-	-	-	-	-	-	-	-	-	-
chromosome	H1_20_bwa_racon	chromosome	-	-	contig_11696 LN:i:3595 RC:i:12 XC:f:0.875000	3595		incomplete	N	9		-	-	-	-	-	-	-	-	-	-	-	-	-	-
chromosome	H1_20_bwa_racon	chromosome	-	-	contig_11698 LN:i:2406 RC:i:31 XC:f:1.000000	2406		incomplete	N	114		-	-	-	-	-	-	-	-	-	-	-	-	-	-
chromosome	H1_20_bwa_racon	chromosome	-	-	contig_11699 LN:i:2577 RC:i:91 XC:f:1.000000	2577		incomplete	N	266		-	-	-	-	-	-	-	-	-	-	-	-	-	-
chromosome	H1_20_bwa_racon	chromosome	-	-	contig_1170 LN:i:1289 RC:i:9 XC:f:1.000000	1289		incomplete	N	42		-	-	-	-	-	-	-	-	-	-	-	-	-	-
chromosome	H1_20_bwa_racon	chromosome	-	-	contig_11700 LN:i:5711 RC:i:114 XC:f:0.928571	5711		incomplete	N	88		-	-	-	-	-	-	-	-	-	-	-	-	-	-
chromosome	H1_20_bwa_racon	chromosome	-	-	contig_11701 LN:i:14982 RC:i:36 XC:f:0.903226	14982		incomplete	N	17		-	-	-	-	-	-	-	-	-	-	-	-	-	-
chromosome	H1_20_bwa_racon	chromosome	-	-	contig_11702 LN:i:4990 RC:i:18 XC:f:0.900000	4990		incomplete	N	48		-	-	-	-	-	-	-	-	-	-	-	-	-	-
chromosome	H1_20_bwa_racon	chromosome	-	-	contig_11704 LN:i:7654 RC:i:17 XC:f:0.750000	7654		incomplete	Y	16		-	-	-	-	-	-	-	-	-	-	-	-	-	-
chromosome	H1_20_bwa_racon	chromosome	-	-	contig_11705 LN:i:3644 RC:i:17 XC:f:1.000000	3644		incomplete	N	25		-	-	-	-	-	-	-	-	-	-	-	-	-	-
chromosome	H1_20_bwa_racon	chromosome	-	-	contig_11706 LN:i:7761 RC:i:12 XC:f:0.500000	7761		incomplete	N	18		-	-	-	-	-	-	-	-	-	-	-	-	-	-
chromosome	H1_20_bwa_racon	chromosome	-	-	contig_11707 LN:i:3794 RC:i:14 XC:f:1.000000	3794		incomplete	N	71		-	-	-	-	-	-	-	-	-	-	-	-	-	-
chromosome	H1_20_bwa_racon	chromosome	-	-	contig_11708 LN:i:3222 RC:i:10 XC:f:1.000000	3222		incomplete	N	158		-	-	-	-	-	-	-	-	-	-	-	-	-	-
chromosome	H1_20_bwa_racon	chromosome	-	-	contig_11709 LN:i:11058 RC:i:69 XC:f:0.956522	11058		incomplete	N	40		-	-	-	-	-	-	-	-	-	-	-	-	-	-
chromosome	H1_20_bwa_racon	chromosome	-	-	contig_1171 LN:i:19224 RC:i:266 XC:f:1.000000	19224		incomplete	N	88		-	-	-	-	-	-	-	-	-	-	-	-	-	-
chromosome	H1_20_bwa_racon	chromosome	-	-	contig_11712 LN:i:3262 RC:i:22 XC:f:1.000000	3262		incomplete	N	61		-	-	-	-	-	-	-	-	-	-	-	-	-	-
chromosome	H1_20_bwa_racon	chromosome	-	-	contig_11714 LN:i:1934 RC:i:2 XC:f:1.000000	1934		incomplete	N	11		-	-	-	-	-	-	-	-	-	-	-	-	-	-
chromosome	H1_20_bwa_racon	chromosome	-	-	contig_11715 LN:i:4858 RC:i:41 XC:f:0.909091	4858		incomplete	N	22		-	-	-	-	-	-	-	-	-	-	-	-	-	-
chromosome	H1_20_bwa_racon	chromosome	-	-	contig_11716 LN:i:6312 RC:i:17 XC:f:0.923077	6312		incomplete	N	18		-	-	-	-	-	-	-	-	-	-	-	-	-	-
chromosome	H1_20_bwa_racon	chromosome	-	-	contig_11717 LN:i:3745 RC:i:24 XC:f:1.000000	3745		incomplete	N	43		-	-	-	-	-	-	-	-	-	-	-	-	-	-
chromosome	H1_20_bwa_racon	chromosome	-	-	contig_11718 LN:i:2330 RC:i:21 XC:f:1.000000	2330		incomplete	N	92		-	-	-	-	-	-	-	-	-	-	-	-	-	-
chromosome	H1_20_bwa_racon	chromosome	-	-	contig_11719 LN:i:4144 RC:i:5 XC:f:0.555556	4144		incomplete	Y	8		-	-	-	-	-	-	-	-	-	-	-	-	-	-
chromosome	H1_20_bwa_racon	chromosome	-	-	contig_11721 LN:i:5644 RC:i:56 XC:f:1.000000	5644		incomplete	N	61		-	-	-	-	-	-	-	-	-	-	-	-	-	-
chromosome	H1_20_bwa_racon	chromosome	-	-	contig_11724 LN:i:1843 RC:i:8 XC:f:1.000000	1843		incomplete	N	178		-	-	-	-	-	-	-	-	-	-	-	-	-	-
chromosome	H1_20_bwa_racon	chromosome	-	-	contig_11725 LN:i:5024 RC:i:16 XC:f:0.909091	5024		incomplete	N	9		-	-	-	-	-	-	-	-	-	-	-	-	-	-
chromosome	H1_20_bwa_racon	chromosome	-	-	contig_11726 LN:i:9498 RC:i:122 XC:f:1.000000	9498		incomplete	N	101		-	-	-	-	-	-	-	-	-	-	-	-	-	-
chromosome	H1_20_bwa_racon	chromosome	-	-	contig_11727 LN:i:4115 RC:i:13 XC:f:0.666667	4115		incomplete	N	21		-	-	-	-	-	-	-	-	-	-	-	-	-	-
chromosome	H1_20_bwa_racon	chromosome	-	-	contig_11728 LN:i:8982 RC:i:40 XC:f:0.894737	8982		incomplete	N	62		-	-	-	-	-	-	-	-	-	-	-	-	-	-
chromosome	H1_20_bwa_racon	chromosome	-	-	contig_11729 LN:i:6543 RC:i:11 XC:f:0.571429	6543		incomplete	N	13		-	-	-	-	-	-	-	-	-	-	-	-	-	-
chromosome	H1_20_bwa_racon	chromosome	-	-	contig_1173 LN:i:1117 RC:i:25 XC:f:1.000000	1117		incomplete	N	280		-	-	-	-	-	-	-	-	-	-	-	-	-	-
chromosome	H1_20_bwa_racon	chromosome	-	-	contig_11730 LN:i:3745 RC:i:55 XC:f:0.888889	3745		incomplete	Y	86		-	-	-	-	-	-	-	-	-	-	-	-	-	-
chromosome	H1_20_bwa_racon	chromosome	-	-	contig_11731 LN:i:9712 RC:i:9 XC:f:0.800000	9712		incomplete	N	12		-	-	-	-	-	-	-	-	-	-	-	-	-	-
chromosome	H1_20_bwa_racon	chromosome	-	-	contig_11732 LN:i:4638 RC:i:11 XC:f:0.900000	4638		incomplete	N	21		-	-	-	-	-	-	-	-	-	-	-	-	-	-
chromosome	H1_20_bwa_racon	chromosome	-	-	contig_11733 LN:i:9484 RC:i:25 XC:f:0.600000	9484		incomplete	N	16		-	-	-	-	-	-	-	-	-	-	-	-	-	-
chromosome	H1_20_bwa_racon	chromosome	-	-	contig_11734 LN:i:1992 RC:i:46 XC:f:1.000000	1992		incomplete	N	184		-	-	-	-	-	-	-	-	-	-	-	-	-	-
chromosome	H1_20_bwa_racon	chromosome	-	-	contig_11735 LN:i:4070 RC:i:21 XC:f:0.888889	4070		incomplete	N	18		-	-	-	-	-	-	-	-	-	-	-	-	-	-
chromosome	H1_20_bwa_racon	chromosome	-	-	contig_11736 LN:i:7839 RC:i:23 XC:f:0.764706	7839		incomplete	Y	13		-	-	-	-	-	-	-	-	-	-	-	-	-	-
chromosome	H1_20_bwa_racon	chromosome	-	-	contig_11737 LN:i:9166 RC:i:11 XC:f:0.315789	9166		incomplete	Y	8		-	-	-	-	-	-	-	-	-	-	-	-	-	-
chromosome	H1_20_bwa_racon	chromosome	-	-	contig_11738 LN:i:2787 RC:i:62 XC:f:1.000000	2787		incomplete	N	78		-	-	-	-	-	-	-	-	-	-	-	-	-	-
chromosome	H1_20_bwa_racon	chromosome	-	-	contig_1174 LN:i:890 RC:i:2 XC:f:1.000000	890		incomplete	N	71		-	-	-	-	-	-	-	-	-	-	-	-	-	-
chromosome	H1_20_bwa_racon	chromosome	-	-	contig_11740 LN:i:9402 RC:i:67 XC:f:0.842105	9402		incomplete	N	41		-	-	-	-	-	-	-	-	-	-	-	-	-	-
chromosome	H1_20_bwa_racon	chromosome	-	-	contig_11741 LN:i:2054 RC:i:11 XC:f:1.000000	2054		incomplete	N	53		-	-	-	-	-	-	-	-	-	-	-	-	-	-
chromosome	H1_20_bwa_racon	chromosome	-	-	contig_11743 LN:i:7351 RC:i:107 XC:f:1.000000	7351		incomplete	N	88		-	-	-	-	-	-	-	-	-	-	-	-	-	-
chromosome	H1_20_bwa_racon	chromosome	-	-	contig_11744 LN:i:3083 RC:i:4 XC:f:0.833333	3083		incomplete	Y	19		-	-	-	-	-	-	-	-	-	-	-	-	-	-
chromosome	H1_20_bwa_racon	chromosome	-	-	contig_11745 LN:i:3583 RC:i:20 XC:f:0.750000	3583		incomplete	N	90		-	-	-	-	-	-	-	-	-	-	-	-	-	-
chromosome	H1_20_bwa_racon	chromosome	-	-	contig_11746 LN:i:5795 RC:i:23 XC:f:0.666667	5795		incomplete	N	37		-	-	-	-	-	-	-	-	-	-	-	-	-	-
chromosome	H1_20_bwa_racon	chromosome	-	-	contig_11747 LN:i:3470 RC:i:13 XC:f:0.875000	3470		incomplete	N	29		-	-	-	-	-	-	-	-	-	-	-	-	-	-
chromosome	H1_20_bwa_racon	chromosome	-	-	contig_11748 LN:i:4341 RC:i:5 XC:f:0.666667	4341		incomplete	Y	14		-	-	-	-	-	-	-	-	-	-	-	-	-	-
chromosome	H1_20_bwa_racon	chromosome	-	-	contig_11749 LN:i:7209 RC:i:13 XC:f:0.666667	7209		incomplete	N	13		-	-	-	-	-	-	-	-	-	-	-	-	-	-
chromosome	H1_20_bwa_racon	chromosome	-	-	contig_11750 LN:i:7332 RC:i:18 XC:f:0.933333	7332		incomplete	N	29		-	-	-	-	-	-	-	-	-	CP017108	0.0460045	Lactobacillus salivarius	-	-
chromosome	H1_20_bwa_racon	chromosome	-	-	contig_11751 LN:i:4723 RC:i:12 XC:f:0.900000	4723		incomplete	N	14		-	-	-	-	-	-	-	-	-	-	-	-	-	-
chromosome	H1_20_bwa_racon	chromosome	-	-	contig_11752 LN:i:2776 RC:i:4 XC:f:0.500000	2776		incomplete	N	17		-	-	-	-	-	-	-	-	-	-	-	-	-	-
chromosome	H1_20_bwa_racon	chromosome	-	-	contig_11753 LN:i:12845 RC:i:9 XC:f:0.307692	12845		incomplete	N	6		-	-	-	-	-	-	-	-	-	-	-	-	-	-
chromosome	H1_20_bwa_racon	chromosome	-	-	contig_11755 LN:i:2960 RC:i:6 XC:f:1.000000	2960		incomplete	N	31		-	-	-	-	-	-	-	-	-	-	-	-	-	-
chromosome	H1_20_bwa_racon	chromosome	-	-	contig_11756 LN:i:7338 RC:i:27 XC:f:0.933333	7338		incomplete	N	33		-	-	-	-	-	-	-	-	-	-	-	-	-	-
chromosome	H1_20_bwa_racon	chromosome	-	-	contig_11757 LN:i:5729 RC:i:22 XC:f:0.666667	5729		incomplete	N	38		-	-	-	-	-	-	-	-	-	-	-	-	-	-
chromosome	H1_20_bwa_racon	chromosome	-	-	contig_11758 LN:i:2602 RC:i:23 XC:f:1.000000	2602		incomplete	N	80		-	-	-	-	-	-	-	-	-	-	-	-	-	-
chromosome	H1_20_bwa_racon	chromosome	-	-	contig_11759 LN:i:5738 RC:i:20 XC:f:0.916667	5738		incomplete	N	33		-	-	-	-	-	-	-	-	-	-	-	-	-	-
chromosome	H1_20_bwa_racon	chromosome	-	-	contig_11761 LN:i:5061 RC:i:15 XC:f:1.000000	5061		incomplete	N	40		-	-	-	-	-	-	-	-	-	-	-	-	-	-
chromosome	H1_20_bwa_racon	chromosome	-	-	contig_11762 LN:i:2267 RC:i:34 XC:f:1.000000	2267		incomplete	N	17		-	-	-	-	-	-	-	-	-	-	-	-	-	-
chromosome	H1_20_bwa_racon	chromosome	-	-	contig_11763 LN:i:6134 RC:i:26 XC:f:1.000000	6134		incomplete	N	26		-	-	-	-	-	-	-	-	-	-	-	-	-	-
chromosome	H1_20_bwa_racon	chromosome	-	-	contig_11764 LN:i:1654 RC:i:57 XC:f:1.000000	1654		incomplete	N	476		-	-	-	-	-	-	-	-	-	-	-	-	-	-
chromosome	H1_20_bwa_racon	chromosome	-	-	contig_11765 LN:i:6810 RC:i:112 XC:f:1.000000	6810		incomplete	N	184		-	-	-	-	-	-	-	-	-	-	-	-	-	-
plasmid	H1_20_bwa_racon	plasmid	AB158	-	contig_11768 LN:i:1812 RC:i:37 XC:f:1.000000	1812		incomplete	N	372		-	-	-	-	-	-	-	-	-	LS998788	0.035622	Escherichia coli	AP010953	ISCro1
chromosome	H1_20_bwa_racon	chromosome	-	-	contig_1177 LN:i:10161 RC:i:125 XC:f:0.954545	10161		incomplete	N	73		-	-	-	-	-	-	-	-	-	-	-	-	-	-
chromosome	H1_20_bwa_racon	chromosome	-	-	contig_11770 LN:i:6187 RC:i:21 XC:f:1.000000	6187		incomplete	Y	57		-	-	-	-	-	-	-	-	-	-	-	-	-	-
chromosome	H1_20_bwa_racon	chromosome	-	-	contig_11773 LN:i:8249 RC:i:7 XC:f:0.529412	8249		circular	N	18		-	-	-	-	-	-	-	-	-	-	-	-	-	-
chromosome	H1_20_bwa_racon	chromosome	-	-	contig_11774 LN:i:8147 RC:i:19 XC:f:0.882353	8147		incomplete	N	20		-	-	-	-	-	-	-	-	-	-	-	-	-	-
plasmid	H1_20_bwa_racon	plasmid	AF481	-	contig_11775 LN:i:2763 RC:i:7 XC:f:1.000000	2763		incomplete	N	27		-	-	-	-	-	-	-	-	-	CP024064	0.0314775	Lactobacillus salivarius	-	-
chromosome	H1_20_bwa_racon	chromosome	-	-	contig_11776 LN:i:5351 RC:i:13 XC:f:1.000000	5351		incomplete	N	12		-	-	-	-	-	-	-	-	-	-	-	-	-	-
chromosome	H1_20_bwa_racon	chromosome	-	-	contig_11777 LN:i:2319 RC:i:13 XC:f:1.000000	2319		incomplete	N	53		-	-	-	-	-	-	-	-	-	-	-	-	-	-
chromosome	H1_20_bwa_racon	chromosome	-	-	contig_11779 LN:i:2365 RC:i:8 XC:f:1.000000	2365		incomplete	N	91		-	-	-	-	-	-	-	-	-	-	-	-	-	-
chromosome	H1_20_bwa_racon	chromosome	-	-	contig_1178 LN:i:1555 RC:i:5 XC:f:0.500000	1555		incomplete	N	14		-	-	-	-	-	-	-	-	-	-	-	-	-	-
chromosome	H1_20_bwa_racon	chromosome	-	-	contig_11780 LN:i:2900 RC:i:3 XC:f:0.833333	2900		incomplete	N	7		-	-	-	-	-	-	-	-	-	-	-	-	-	-
chromosome	H1_20_bwa_racon	chromosome	-	-	contig_11781 LN:i:26695 RC:i:13 XC:f:0.277778	26695		incomplete	N	4		-	-	-	-	-	-	-	-	-	-	-	-	-	-
chromosome	H1_20_bwa_racon	chromosome	-	-	contig_11783 LN:i:4729 RC:i:32 XC:f:1.000000	4729		incomplete	N	48		-	-	-	-	-	-	-	-	-	-	-	-	-	-
chromosome	H1_20_bwa_racon	chromosome	-	-	contig_11784 LN:i:5626 RC:i:2 XC:f:0.333333	5626		incomplete	Y	7		-	-	-	-	-	-	-	-	-	-	-	-	-	-
chromosome	H1_20_bwa_racon	chromosome	-	-	contig_11785 LN:i:1993 RC:i:21 XC:f:1.000000	1993		incomplete	N	121		-	-	-	-	-	-	-	-	-	-	-	-	-	-
chromosome	H1_20_bwa_racon	chromosome	-	-	contig_11787 LN:i:10897 RC:i:116 XC:f:1.000000	10897		incomplete	N	118		-	-	-	-	-	-	-	-	-	-	-	-	-	-
chromosome	H1_20_bwa_racon	chromosome	-	-	contig_11788 LN:i:2503 RC:i:50 XC:f:0.833333	2503		incomplete	N	288		-	-	-	-	-	-	-	-	-	-	-	-	-	-
chromosome	H1_20_bwa_racon	chromosome	-	-	contig_11789 LN:i:10010 RC:i:4 XC:f:0.095238	10010		incomplete	N	9		-	-	-	-	-	-	-	-	-	-	-	-	-	-
chromosome	H1_20_bwa_racon	chromosome	-	-	contig_1179 LN:i:1701 RC:i:84 XC:f:1.000000	1701		incomplete	N	325		-	-	-	-	-	-	-	-	-	-	-	-	-	-
chromosome	H1_20_bwa_racon	chromosome	-	-	contig_11790 LN:i:10513 RC:i:11 XC:f:0.636364	10513		incomplete	N	8		-	-	-	-	-	-	-	-	-	-	-	-	-	-
chromosome	H1_20_bwa_racon	chromosome	-	-	contig_11792 LN:i:4168 RC:i:20 XC:f:1.000000	4168		incomplete	N	43		-	-	-	-	-	-	-	-	-	-	-	-	-	-
chromosome	H1_20_bwa_racon	chromosome	-	-	contig_11793 LN:i:2775 RC:i:2 XC:f:0.166667	2775		incomplete	Y	23		-	-	-	-	-	-	-	-	-	-	-	-	-	-
chromosome	H1_20_bwa_racon	chromosome	-	-	contig_11794 LN:i:5439 RC:i:38 XC:f:0.916667	5439		incomplete	N	60		-	-	-	-	-	-	-	-	-	-	-	-	-	-
chromosome	H1_20_bwa_racon	chromosome	-	-	contig_11795 LN:i:3650 RC:i:9 XC:f:1.000000	3650		incomplete	N	21		-	-	-	-	-	-	-	-	-	-	-	-	-	-
chromosome	H1_20_bwa_racon	chromosome	-	-	contig_11797 LN:i:3580 RC:i:17 XC:f:1.000000	3580		incomplete	Y	24		-	-	-	-	-	-	-	-	-	-	-	-	-	-
chromosome	H1_20_bwa_racon	chromosome	-	-	contig_11798 LN:i:2236 RC:i:7 XC:f:1.000000	2236		incomplete	N	29		-	-	-	-	-	-	-	-	-	-	-	-	-	-
chromosome	H1_20_bwa_racon	chromosome	-	-	contig_11799 LN:i:7811 RC:i:15 XC:f:0.687500	7811		incomplete	N	17		-	-	-	-	-	-	-	-	-	-	-	-	-	-
chromosome	H1_20_bwa_racon	chromosome	-	-	contig_118 LN:i:6916 RC:i:481 XC:f:1.000000	6916		incomplete	N	73		-	-	-	-	-	-	-	-	-	-	-	-	-	-
chromosome	H1_20_bwa_racon	chromosome	-	-	contig_1180 LN:i:641 RC:i:7 XC:f:1.000000	641		incomplete	N	178		-	-	-	-	-	-	-	-	-	-	-	-	-	-
chromosome	H1_20_bwa_racon	chromosome	-	-	contig_11800 LN:i:6286 RC:i:8 XC:f:0.384615	6286		incomplete	Y	7		-	-	-	-	-	-	-	-	-	-	-	-	-	-
chromosome	H1_20_bwa_racon	chromosome	-	-	contig_11801 LN:i:4239 RC:i:6 XC:f:0.222222	4239		incomplete	Y	8		-	-	-	-	-	-	-	-	-	-	-	-	-	-
chromosome	H1_20_bwa_racon	chromosome	-	-	contig_11802 LN:i:3311 RC:i:3 XC:f:0.571429	3311		incomplete	Y	10		-	-	-	-	-	-	-	-	-	-	-	-	-	-
chromosome	H1_20_bwa_racon	chromosome	-	-	contig_11803 LN:i:7611 RC:i:33 XC:f:0.937500	7611		incomplete	N	25		-	-	-	-	-	-	-	-	-	-	-	-	-	-
chromosome	H1_20_bwa_racon	chromosome	-	-	contig_11804 LN:i:5491 RC:i:12 XC:f:1.000000	5491		incomplete	N	13		-	-	-	-	-	-	-	-	-	-	-	-	-	-
chromosome	H1_20_bwa_racon	chromosome	-	-	contig_11805 LN:i:4938 RC:i:4 XC:f:0.600000	4938		incomplete	N	5		-	-	-	-	-	-	-	-	-	-	-	-	-	-
chromosome	H1_20_bwa_racon	chromosome	-	-	contig_11808 LN:i:7299 RC:i:10 XC:f:0.800000	7299		circular	N	13		-	-	-	-	-	-	-	-	-	-	-	-	-	-
chromosome	H1_20_bwa_racon	chromosome	-	-	contig_11809 LN:i:2467 RC:i:9 XC:f:1.000000	2467		incomplete	N	27		-	-	-	-	-	-	-	-	-	-	-	-	-	-
chromosome	H1_20_bwa_racon	chromosome	-	-	contig_1181 LN:i:692 RC:i:13 XC:f:1.000000	692		incomplete	N	232		-	-	-	-	-	-	-	-	-	-	-	-	-	-
chromosome	H1_20_bwa_racon	chromosome	-	-	contig_11811 LN:i:1219 RC:i:10 XC:f:1.000000	1219		incomplete	N	43		-	-	-	-	-	-	-	-	-	-	-	-	-	-
chromosome	H1_20_bwa_racon	chromosome	-	-	contig_11813 LN:i:1284 RC:i:3 XC:f:1.000000	1284		incomplete	N	18		-	-	-	-	-	-	-	-	-	-	-	-	-	-
chromosome	H1_20_bwa_racon	chromosome	-	-	contig_11814 LN:i:2023 RC:i:31 XC:f:1.000000	2023		incomplete	N	160		-	-	-	-	-	-	-	-	-	-	-	-	-	-
chromosome	H1_20_bwa_racon	chromosome	-	-	contig_11816 LN:i:6071 RC:i:6 XC:f:0.384615	6071		incomplete	N	5		-	-	-	-	-	-	-	-	-	-	-	-	-	-
chromosome	H1_20_bwa_racon	chromosome	-	-	contig_11817 LN:i:10732 RC:i:57 XC:f:1.000000	10732		incomplete	N	38		-	-	-	-	-	-	-	-	-	-	-	-	-	-
chromosome	H1_20_bwa_racon	chromosome	-	-	contig_11818 LN:i:7576 RC:i:7 XC:f:0.750000	7576		incomplete	Y	8		-	-	-	-	-	-	-	-	-	-	-	-	-	-
chromosome	H1_20_bwa_racon	chromosome	-	-	contig_11819 LN:i:10469 RC:i:65 XC:f:1.000000	10469		incomplete	N	21		-	-	-	-	-	-	-	-	-	-	-	-	-	-
chromosome	H1_20_bwa_racon	chromosome	-	-	contig_1182 LN:i:3454 RC:i:97 XC:f:1.000000	3454		incomplete	N	306		-	-	-	-	-	-	-	-	-	-	-	-	-	-
chromosome	H1_20_bwa_racon	chromosome	-	-	contig_11820 LN:i:3005 RC:i:9 XC:f:0.857143	3005		incomplete	N	52		-	-	-	-	-	-	-	-	-	-	-	-	-	-
chromosome	H1_20_bwa_racon	chromosome	-	-	contig_11823 LN:i:2536 RC:i:3 XC:f:0.166667	2536		incomplete	Y	16		-	-	-	-	-	-	-	-	-	-	-	-	-	-
chromosome	H1_20_bwa_racon	chromosome	-	-	contig_11824 LN:i:17924 RC:i:35 XC:f:0.611111	17924		incomplete	N	13		-	-	-	-	-	-	-	-	-	-	-	-	-	-
chromosome	H1_20_bwa_racon	chromosome	-	-	contig_11825 LN:i:7285 RC:i:24 XC:f:0.866667	7285		incomplete	N	18		-	-	-	-	-	-	-	-	-	-	-	-	-	-
chromosome	H1_20_bwa_racon	chromosome	-	-	contig_11826 LN:i:1734 RC:i:9 XC:f:1.000000	1734		incomplete	N	31		-	-	-	-	-	-	-	-	-	-	-	-	-	-
[truncated: 4,965 more rows]

## Sheet: H1_27d
molecule type (final)	sample_id	molecule_type	primary_cluster_id	secondary_cluster_id	contig_id	size	real size	circularity_status MOB suite	circularity_status flye	coverage	resistance genes	rep_type(s)	rep_type_accession(s)	relaxase_type(s)	relaxase_type_accession(s)	mpf_type	mpf_type_accession(s)	orit_type(s)	orit_accession(s)	predicted_mobility	mash_nearest_neighbor	mash_neighbor_distance	mash_neighbor_identification	repetitive_dna_id	repetitive_dna_type
[truncated: 3,435 more rows]

[truncated: 9 more sheets: H1_35d, H2_10d, H2_17d, H2_24d, H2_31d, H3_9d, H3_16d, H3_23d, H3_30d]
