# Supplementary material for: Dynamic changes in the plasmidome and resistome in the gastrointestinal tract of chickens
Source: Microbiol Spectr. 2026 Mar 26;14(5):e04074-25. doi: 10.1128/spectrum.04074-25 (PMC13142040; doi:10.1128/spectrum.04074-25)
Supplement: Table S2 — Linking plasmids and resistance genes. [file spectrum.04074-25-s0007.xlsx]

## Sheet: House 1
Table S2: Nodes-edges interactions
shared name	shared interaction	filtered_NET_House_A.csv
AB027308|MOBP (interacts with) CP018223|MOBP	interacts with	1.0
AB027308|MOBP (interacts with) pan_9298	interacts with	4.0
CP001388|MOBP (interacts with) CP018223|MOBP	interacts with	1.0
CP001388|MOBP (interacts with) pan_9298	interacts with	1.0
CP005192|MOBP (interacts with) CP018223|MOBP	interacts with	2.0
CP005192|MOBP (interacts with) pan_9298	interacts with	3.0
CP007658|MOBP (interacts with) CP018223|MOBP	interacts with	7.0
CP007658|MOBP (interacts with) pan_7078	interacts with	1.0
CP007658|MOBP (interacts with) pan_9298	interacts with	12.0
CP018223|MOBP (interacts with) AB027308|MOBP	interacts with	1.0
CP018223|MOBP (interacts with) CP001388|MOBP	interacts with	1.0
CP018223|MOBP (interacts with) CP005192|MOBP	interacts with	2.0
CP018223|MOBP (interacts with) CP007658|MOBP	interacts with	7.0
CP018223|MOBP (interacts with) CP018941|MOBP	interacts with	5.0
CP018223|MOBP (interacts with) NC_010936|MOBP	interacts with	1.0
CP018223|MOBP (interacts with) NC_011990|MOBP	interacts with	1.0
CP018223|MOBP (interacts with) NC_013372|MOBP	interacts with	2.0
CP018223|MOBP (interacts with) pan_12627	interacts with	2.0
CP018223|MOBP (interacts with) pan_1602	interacts with	5.0
CP018223|MOBP (interacts with) pan_1615	interacts with	2.0
CP018223|MOBP (interacts with) pan_2137	interacts with	2.0
CP018223|MOBP (interacts with) pan_2182	interacts with	2.0
CP018223|MOBP (interacts with) pan_2399	interacts with	2.0
CP018223|MOBP (interacts with) pan_2432	interacts with	2.0
CP018223|MOBP (interacts with) pan_2748	interacts with	1.0
CP018223|MOBP (interacts with) pan_2750	interacts with	1.0
CP018223|MOBP (interacts with) pan_2779	interacts with	1.0
CP018223|MOBP (interacts with) pan_2989	interacts with	1.0
CP018223|MOBP (interacts with) pan_4169	interacts with	2.0
CP018223|MOBP (interacts with) pan_4218	interacts with	1.0
CP018223|MOBP (interacts with) pan_4222	interacts with	1.0
CP018223|MOBP (interacts with) pan_4227	interacts with	1.0
CP018223|MOBP (interacts with) pan_4444	interacts with	1.0
CP018223|MOBP (interacts with) pan_4445	interacts with	1.0
CP018223|MOBP (interacts with) pan_4862	interacts with	1.0
CP018223|MOBP (interacts with) pan_498	interacts with	13.0
CP018223|MOBP (interacts with) pan_5758	interacts with	1.0
CP018223|MOBP (interacts with) pan_5760	interacts with	1.0
CP018223|MOBP (interacts with) pan_5785	interacts with	2.0
CP018223|MOBP (interacts with) pan_5792	interacts with	1.0
CP018223|MOBP (interacts with) pan_5962	interacts with	1.0
CP018223|MOBP (interacts with) pan_6244	interacts with	1.0
CP018223|MOBP (interacts with) pan_6500	interacts with	2.0
CP018223|MOBP (interacts with) pan_6501	interacts with	1.0
CP018223|MOBP (interacts with) pan_7078	interacts with	1.0
CP018223|MOBP (interacts with) pan_8649	interacts with	3.0
CP018223|MOBP (interacts with) pan_9298	interacts with	688.0
CP018359|MOB_unknown (interacts with) KU254578|MOBP	interacts with	1.0
CP018359|MOB_unknown (interacts with) NC_002145|MOBP	interacts with	1.0
CP018941|MOBP (interacts with) CP018223|MOBP	interacts with	5.0
CP018941|MOBP (interacts with) pan_9298	interacts with	10.0
KU254578|MOBP (interacts with) CP018359|MOB_unknown	interacts with	1.0
KU254578|MOBP (interacts with) NC_002145|MOBP	interacts with	1.0
NC_002145|MOBP (interacts with) CP018359|MOB_unknown	interacts with	1.0
NC_002145|MOBP (interacts with) KU254578|MOBP	interacts with	1.0
NC_010936|MOBP (interacts with) CP018223|MOBP	interacts with	1.0
NC_010936|MOBP (interacts with) pan_9298	interacts with	1.0
NC_011990|MOBP (interacts with) CP018223|MOBP	interacts with	1.0
NC_011990|MOBP (interacts with) pan_9298	interacts with	1.0
NC_011990|MOBP (interacts with) pan_1602	interacts with	1.0
NC_013372|MOBP (interacts with) CP018223|MOBP	interacts with	2.0
NC_013372|MOBP (interacts with) pan_9298	interacts with	2.0
NC_013372|MOBP (interacts with) pan_1602	interacts with	1.0
NZ_CP009579|MOBV (interacts with) pan_6344	interacts with	2.0
NZ_CP009579|MOBV (interacts with) pan_8025	interacts with	11.0
pan_12627 (interacts with) CP018223|MOBP	interacts with	2.0
pan_1602 (interacts with) CP018223|MOBP	interacts with	5.0
pan_1602 (interacts with) pan_6500	interacts with	1.0
pan_1602 (interacts with) NC_011990|MOBP	interacts with	1.0
pan_1602 (interacts with) NC_013372|MOBP	interacts with	1.0
pan_1602 (interacts with) pan_9298	interacts with	1.0
pan_1615 (interacts with) CP018223|MOBP	interacts with	2.0
pan_1615 (interacts with) pan_9298	interacts with	1.0
pan_2137 (interacts with) CP018223|MOBP	interacts with	2.0
pan_2182 (interacts with) CP018223|MOBP	interacts with	2.0
pan_2182 (interacts with) pan_9298	interacts with	1.0
pan_2399 (interacts with) CP018223|MOBP	interacts with	2.0
pan_2432 (interacts with) CP018223|MOBP	interacts with	2.0
pan_2748 (interacts with) CP018223|MOBP	interacts with	1.0
pan_2748 (interacts with) pan_9298	interacts with	1.0
pan_2750 (interacts with) CP018223|MOBP	interacts with	1.0
pan_2779 (interacts with) CP018223|MOBP	interacts with	1.0
pan_2989 (interacts with) CP018223|MOBP	interacts with	1.0
pan_2989 (interacts with) pan_9298	interacts with	1.0
pan_4169 (interacts with) CP018223|MOBP	interacts with	2.0
pan_4218 (interacts with) CP018223|MOBP	interacts with	1.0
pan_4222 (interacts with) CP018223|MOBP	interacts with	1.0
pan_4222 (interacts with) pan_9298	interacts with	1.0
pan_4227 (interacts with) CP018223|MOBP	interacts with	1.0
pan_4444 (interacts with) CP018223|MOBP	interacts with	1.0
pan_4444 (interacts with) pan_9298	interacts with	1.0
pan_4445 (interacts with) CP018223|MOBP	interacts with	1.0
pan_4862 (interacts with) CP018223|MOBP	interacts with	1.0
pan_498 (interacts with) CP018223|MOBP	interacts with	13.0
pan_498 (interacts with) pan_9298	interacts with	1.0
pan_5758 (interacts with) CP018223|MOBP	interacts with	1.0
pan_5760 (interacts with) CP018223|MOBP	interacts with	1.0
pan_5785 (interacts with) CP018223|MOBP	interacts with	2.0
pan_5792 (interacts with) CP018223|MOBP	interacts with	1.0
pan_5962 (interacts with) CP018223|MOBP	interacts with	1.0
pan_6244 (interacts with) CP018223|MOBP	interacts with	1.0
pan_6344 (interacts with) NZ_CP009579|MOBV	interacts with	2.0
pan_6500 (interacts with) CP018223|MOBP	interacts with	2.0
pan_6500 (interacts with) pan_1602	interacts with	1.0
pan_6501 (interacts with) CP018223|MOBP	interacts with	1.0
pan_7078 (interacts with) CP007658|MOBP	interacts with	1.0
pan_7078 (interacts with) CP018223|MOBP	interacts with	1.0
pan_7078 (interacts with) pan_9298	interacts with	1.0
pan_8025 (interacts with) NZ_CP009579|MOBV	interacts with	11.0
pan_8649 (interacts with) CP018223|MOBP	interacts with	3.0
pan_8649 (interacts with) pan_9298	interacts with	1.0
pan_9298 (interacts with) AB027308|MOBP	interacts with	4.0
pan_9298 (interacts with) pan_498	interacts with	1.0
pan_9298 (interacts with) CP001388|MOBP	interacts with	1.0
pan_9298 (interacts with) CP005192|MOBP	interacts with	3.0
pan_9298 (interacts with) CP007658|MOBP	interacts with	12.0
pan_9298 (interacts with) CP018223|MOBP	interacts with	688.0
pan_9298 (interacts with) CP018941|MOBP	interacts with	10.0
pan_9298 (interacts with) NC_010936|MOBP	interacts with	1.0
pan_9298 (interacts with) NC_011990|MOBP	interacts with	1.0
pan_9298 (interacts with) pan_7078	interacts with	1.0
pan_9298 (interacts with) NC_013372|MOBP	interacts with	2.0
pan_9298 (interacts with) pan_8649	interacts with	1.0
pan_9298 (interacts with) pan_1602	interacts with	1.0
pan_9298 (interacts with) pan_1615	interacts with	1.0
pan_9298 (interacts with) pan_2182	interacts with	1.0
pan_9298 (interacts with) pan_2748	interacts with	1.0
pan_9298 (interacts with) pan_2989	interacts with	1.0
pan_9298 (interacts with) pan_4222	interacts with	1.0
pan_9298 (interacts with) pan_4444	interacts with	1.0

## Sheet: House 2
shared name	shared interaction	filtered_NET_House_B.csv
AB027308|MOBP (interacts with) pan_4205	interacts with	1.0
AB027308|MOBP (interacts with) CP018223|MOBP	interacts with	2.0
AB027308|MOBP (interacts with) CP018359|MOB_unknown	interacts with	2.0
AB027308|MOBP (interacts with) CP022165|MOBP	interacts with	2.0
AB027308|MOBP (interacts with) GQ900404|MOB_unknown	interacts with	1.0
AB027308|MOBP (interacts with) NC_002145|MOBP	interacts with	2.0
AB027308|MOBP (interacts with) pan_9298	interacts with	2.0
CP005192|MOBP (interacts with) CP018223|MOBP	interacts with	25.0
CP005192|MOBP (interacts with) CP022165|MOBP	interacts with	1.0
CP005192|MOBP (interacts with) pan_498	interacts with	2.0
CP005192|MOBP (interacts with) NC_002145|MOBP	interacts with	1.0
CP005192|MOBP (interacts with) pan_9298	interacts with	46.0
CP007658|MOBP (interacts with) pan_4218	interacts with	1.0
CP007658|MOBP (interacts with) CP018223|MOBP	interacts with	8.0
CP007658|MOBP (interacts with) pan_1615	interacts with	1.0
CP007658|MOBP (interacts with) pan_9298	interacts with	14.0
CP008720|MOBP (interacts with) pan_7501	interacts with	1.0
CP018223|MOBP (interacts with) AB027308|MOBP	interacts with	2.0
CP018223|MOBP (interacts with) CP005192|MOBP	interacts with	25.0
CP018223|MOBP (interacts with) CP007658|MOBP	interacts with	8.0
CP018223|MOBP (interacts with) CP018359|MOB_unknown	interacts with	4.0
CP018223|MOBP (interacts with) CP022165|MOBP	interacts with	6.0
CP018223|MOBP (interacts with) KU254578|MOBP	interacts with	1.0
CP018223|MOBP (interacts with) NC_002145|MOBP	interacts with	6.0
CP018223|MOBP (interacts with) NC_011990|MOBP	interacts with	2.0
CP018223|MOBP (interacts with) NC_013372|MOBP	interacts with	1.0
CP018223|MOBP (interacts with) NC_019134|MOBP	interacts with	2.0
CP018223|MOBP (interacts with) NZ_CP008845|MOB_unknown	interacts with	1.0
CP018223|MOBP (interacts with) pan_12627	interacts with	1.0
CP018223|MOBP (interacts with) pan_1385	interacts with	1.0
CP018223|MOBP (interacts with) pan_1602	interacts with	4.0
CP018223|MOBP (interacts with) pan_1615	interacts with	1.0
CP018223|MOBP (interacts with) pan_2137	interacts with	1.0
CP018223|MOBP (interacts with) pan_2182	interacts with	1.0
CP018223|MOBP (interacts with) pan_3614	interacts with	1.0
CP018223|MOBP (interacts with) pan_4218	interacts with	5.0
CP018223|MOBP (interacts with) pan_4444	interacts with	1.0
CP018223|MOBP (interacts with) pan_4445	interacts with	1.0
CP018223|MOBP (interacts with) pan_4715	interacts with	1.0
CP018223|MOBP (interacts with) pan_4862	interacts with	1.0
CP018223|MOBP (interacts with) pan_4886	interacts with	1.0
CP018223|MOBP (interacts with) pan_498	interacts with	11.0
CP018223|MOBP (interacts with) pan_5785	interacts with	2.0
CP018223|MOBP (interacts with) pan_5792	interacts with	2.0
CP018223|MOBP (interacts with) pan_5962	interacts with	1.0
CP018223|MOBP (interacts with) pan_7078	interacts with	2.0
CP018223|MOBP (interacts with) pan_908	interacts with	1.0
CP018223|MOBP (interacts with) pan_9298	interacts with	374.0
CP018359|MOB_unknown (interacts with) AB027308|MOBP	interacts with	2.0
CP018359|MOB_unknown (interacts with) CP018223|MOBP	interacts with	4.0
CP018359|MOB_unknown (interacts with) CP022165|MOBP	interacts with	15.0
CP018359|MOB_unknown (interacts with) pan_456	interacts with	3.0
CP018359|MOB_unknown (interacts with) GQ900404|MOB_unknown	interacts with	3.0
CP018359|MOB_unknown (interacts with) KU254578|MOBP	interacts with	1.0
CP018359|MOB_unknown (interacts with) NC_002145|MOBP	interacts with	17.0
CP018359|MOB_unknown (interacts with) pan_5928	interacts with	1.0
CP018359|MOB_unknown (interacts with) pan_12228	interacts with	1.0
CP018359|MOB_unknown (interacts with) pan_8025	interacts with	1.0
CP018359|MOB_unknown (interacts with) pan_12672	interacts with	1.0
CP018359|MOB_unknown (interacts with) pan_8333	interacts with	1.0
CP018359|MOB_unknown (interacts with) pan_9184	interacts with	1.0
CP018359|MOB_unknown (interacts with) pan_9298	interacts with	7.0
CP022165|MOBP (interacts with) AB027308|MOBP	interacts with	2.0
CP022165|MOBP (interacts with) CP005192|MOBP	interacts with	1.0
CP022165|MOBP (interacts with) pan_4385	interacts with	2.0
CP022165|MOBP (interacts with) CP018223|MOBP	interacts with	6.0
CP022165|MOBP (interacts with) CP018359|MOB_unknown	interacts with	15.0
CP022165|MOBP (interacts with) pan_456	interacts with	2.0
CP022165|MOBP (interacts with) GQ900404|MOB_unknown	interacts with	3.0
CP022165|MOBP (interacts with) JN985534|MOB_unknown	interacts with	8.0
CP022165|MOBP (interacts with) KU254578|MOBP	interacts with	1.0
CP022165|MOBP (interacts with) NC_002145|MOBP	interacts with	34.0
CP022165|MOBP (interacts with) pan_5234	interacts with	1.0
CP022165|MOBP (interacts with) NC_019078|MOBP	interacts with	1.0
CP022165|MOBP (interacts with) pan_5928	interacts with	1.0
CP022165|MOBP (interacts with) pan_6797	interacts with	2.0
CP022165|MOBP (interacts with) pan_11777	interacts with	1.0
CP022165|MOBP (interacts with) pan_762	interacts with	1.0
CP022165|MOBP (interacts with) pan_12228	interacts with	1.0
CP022165|MOBP (interacts with) pan_8025	interacts with	2.0
CP022165|MOBP (interacts with) pan_12672	interacts with	2.0
CP022165|MOBP (interacts with) pan_13064	interacts with	1.0
CP022165|MOBP (interacts with) pan_9298	interacts with	9.0
EU164802|MOBP (interacts with) pan_12228	interacts with	2.0
EU164802|MOBP (interacts with) pan_12672	interacts with	2.0
GQ900404|MOB_unknown (interacts with) AB027308|MOBP	interacts with	1.0
GQ900404|MOB_unknown (interacts with) CP018359|MOB_unknown	interacts with	3.0
GQ900404|MOB_unknown (interacts with) CP022165|MOBP	interacts with	3.0
GQ900404|MOB_unknown (interacts with) pan_12228	interacts with	1.0
GQ900404|MOB_unknown (interacts with) NC_002145|MOBP	interacts with	3.0
JN985534|MOB_unknown (interacts with) NC_019078|MOBP	interacts with	1.0
JN985534|MOB_unknown (interacts with) pan_6797	interacts with	2.0
JN985534|MOB_unknown (interacts with) pan_4385	interacts with	2.0
JN985534|MOB_unknown (interacts with) CP022165|MOBP	interacts with	8.0
JN985534|MOB_unknown (interacts with) pan_5215	interacts with	1.0
JN985534|MOB_unknown (interacts with) NC_002145|MOBP	interacts with	6.0
JN985534|MOB_unknown (interacts with) pan_5234	interacts with	1.0
KU254578|MOBP (interacts with) CP018223|MOBP	interacts with	1.0
KU254578|MOBP (interacts with) CP018359|MOB_unknown	interacts with	1.0
KU254578|MOBP (interacts with) CP022165|MOBP	interacts with	1.0
KU254578|MOBP (interacts with) NC_002145|MOBP	interacts with	1.0
KU254578|MOBP (interacts with) pan_9298	interacts with	1.0
L05392|MOBP (interacts with) NC_018997|MOBP	interacts with	1.0
NC_002145|MOBP (interacts with) AB027308|MOBP	interacts with	2.0
NC_002145|MOBP (interacts with) CP005192|MOBP	interacts with	1.0
NC_002145|MOBP (interacts with) pan_4385	interacts with	2.0
NC_002145|MOBP (interacts with) CP018223|MOBP	interacts with	6.0
NC_002145|MOBP (interacts with) CP018359|MOB_unknown	interacts with	17.0
NC_002145|MOBP (interacts with) CP022165|MOBP	interacts with	34.0
NC_002145|MOBP (interacts with) pan_456	interacts with	3.0
NC_002145|MOBP (interacts with) GQ900404|MOB_unknown	interacts with	3.0
NC_002145|MOBP (interacts with) JN985534|MOB_unknown	interacts with	6.0
NC_002145|MOBP (interacts with) KU254578|MOBP	interacts with	1.0
NC_002145|MOBP (interacts with) pan_5689	interacts with	1.0
NC_002145|MOBP (interacts with) NC_019078|MOBP	interacts with	1.0
NC_002145|MOBP (interacts with) pan_5928	interacts with	1.0
NC_002145|MOBP (interacts with) pan_6797	interacts with	2.0
NC_002145|MOBP (interacts with) pan_11777	interacts with	1.0
NC_002145|MOBP (interacts with) pan_762	interacts with	1.0
NC_002145|MOBP (interacts with) pan_12228	interacts with	1.0
NC_002145|MOBP (interacts with) pan_8025	interacts with	1.0
NC_002145|MOBP (interacts with) pan_12672	interacts with	2.0
NC_002145|MOBP (interacts with) pan_13064	interacts with	1.0
NC_002145|MOBP (interacts with) pan_8574	interacts with	1.0
NC_002145|MOBP (interacts with) pan_9298	interacts with	11.0
NC_011990|MOBP (interacts with) CP018223|MOBP	interacts with	2.0
NC_011990|MOBP (interacts with) pan_9298	interacts with	4.0
NC_013372|MOBP (interacts with) CP018223|MOBP	interacts with	1.0
NC_013372|MOBP (interacts with) pan_9298	interacts with	1.0
NC_018997|MOBP (interacts with) L05392|MOBP	interacts with	1.0
NC_018997|MOBP (interacts with) pan_5689	interacts with	1.0
NC_019078|MOBP (interacts with) pan_4385	interacts with	1.0
NC_019078|MOBP (interacts with) CP022165|MOBP	interacts with	1.0
NC_019078|MOBP (interacts with) JN985534|MOB_unknown	interacts with	1.0
NC_019078|MOBP (interacts with) NC_002145|MOBP	interacts with	1.0
NC_019134|MOBP (interacts with) CP018223|MOBP	interacts with	2.0
NC_019134|MOBP (interacts with) pan_9298	interacts with	2.0
NZ_CP008845|MOB_unknown (interacts with) CP018223|MOBP	interacts with	1.0
NZ_CP008845|MOB_unknown (interacts with) pan_9298	interacts with	1.0
NZ_CP009579|MOBV (interacts with) pan_8025	interacts with	33.0
NZ_CP009579|MOBV (interacts with) pan_2582	interacts with	1.0
NZ_CP010316|MOBP (interacts with) pan_5689	interacts with	1.0
pan_11777 (interacts with) CP022165|MOBP	interacts with	1.0
pan_11777 (interacts with) NC_002145|MOBP	interacts with	1.0
pan_12228 (interacts with) CP018359|MOB_unknown	interacts with	1.0
pan_12228 (interacts with) CP022165|MOBP	interacts with	1.0
pan_12228 (interacts with) EU164802|MOBP	interacts with	2.0
pan_12228 (interacts with) GQ900404|MOB_unknown	interacts with	1.0
pan_12228 (interacts with) pan_12672	interacts with	1.0
pan_12228 (interacts with) NC_002145|MOBP	interacts with	1.0
pan_12627 (interacts with) CP018223|MOBP	interacts with	1.0
pan_12672 (interacts with) CP018359|MOB_unknown	interacts with	1.0
pan_12672 (interacts with) CP022165|MOBP	interacts with	2.0
pan_12672 (interacts with) pan_12228	interacts with	1.0
pan_12672 (interacts with) EU164802|MOBP	interacts with	2.0
pan_12672 (interacts with) NC_002145|MOBP	interacts with	2.0
pan_13064 (interacts with) CP022165|MOBP	interacts with	1.0
pan_13064 (interacts with) NC_002145|MOBP	interacts with	1.0
pan_1385 (interacts with) CP018223|MOBP	interacts with	1.0
pan_1602 (interacts with) CP018223|MOBP	interacts with	4.0
pan_1615 (interacts with) CP007658|MOBP	interacts with	1.0
pan_1615 (interacts with) CP018223|MOBP	interacts with	1.0
pan_2137 (interacts with) CP018223|MOBP	interacts with	1.0
pan_2137 (interacts with) pan_4445	interacts with	1.0
pan_2182 (interacts with) CP018223|MOBP	interacts with	1.0
pan_2182 (interacts with) pan_9298	interacts with	1.0
pan_2582 (interacts with) NZ_CP009579|MOBV	interacts with	1.0
pan_3614 (interacts with) CP018223|MOBP	interacts with	1.0
pan_4205 (interacts with) AB027308|MOBP	interacts with	1.0
pan_4218 (interacts with) CP007658|MOBP	interacts with	1.0
pan_4218 (interacts with) CP018223|MOBP	interacts with	5.0
pan_4218 (interacts with) pan_5792	interacts with	1.0
pan_4385 (interacts with) NC_019078|MOBP	interacts with	1.0
pan_4385 (interacts with) CP022165|MOBP	interacts with	2.0
pan_4385 (interacts with) JN985534|MOB_unknown	interacts with	2.0
pan_4385 (interacts with) NC_002145|MOBP	interacts with	2.0
pan_4444 (interacts with) CP018223|MOBP	interacts with	1.0
pan_4445 (interacts with) CP018223|MOBP	interacts with	1.0
pan_4445 (interacts with) pan_2137	interacts with	1.0
pan_456 (interacts with) CP018359|MOB_unknown	interacts with	3.0
pan_456 (interacts with) CP022165|MOBP	interacts with	2.0
pan_456 (interacts with) NC_002145|MOBP	interacts with	3.0
pan_4715 (interacts with) CP018223|MOBP	interacts with	1.0
pan_4715 (interacts with) pan_9298	interacts with	1.0
pan_4862 (interacts with) CP018223|MOBP	interacts with	1.0
pan_4886 (interacts with) CP018223|MOBP	interacts with	1.0
pan_498 (interacts with) CP005192|MOBP	interacts with	2.0
pan_498 (interacts with) CP018223|MOBP	interacts with	11.0
pan_498 (interacts with) pan_9298	interacts with	1.0
pan_5215 (interacts with) JN985534|MOB_unknown	interacts with	1.0
pan_5234 (interacts with) CP022165|MOBP	interacts with	1.0
pan_5234 (interacts with) JN985534|MOB_unknown	interacts with	1.0
pan_5689 (interacts with) NZ_CP010316|MOBP	interacts with	1.0
pan_5689 (interacts with) NC_002145|MOBP	interacts with	1.0
pan_5689 (interacts with) NC_018997|MOBP	interacts with	1.0
pan_5785 (interacts with) CP018223|MOBP	interacts with	2.0
pan_5792 (interacts with) pan_4218	interacts with	1.0
pan_5792 (interacts with) CP018223|MOBP	interacts with	2.0
pan_5928 (interacts with) CP018359|MOB_unknown	interacts with	1.0
pan_5928 (interacts with) CP022165|MOBP	interacts with	1.0
pan_5928 (interacts with) NC_002145|MOBP	interacts with	1.0
pan_5962 (interacts with) CP018223|MOBP	interacts with	1.0
pan_6797 (interacts with) CP022165|MOBP	interacts with	2.0
pan_6797 (interacts with) JN985534|MOB_unknown	interacts with	2.0
pan_6797 (interacts with) NC_002145|MOBP	interacts with	2.0
pan_7078 (interacts with) CP018223|MOBP	interacts with	2.0
pan_7501 (interacts with) CP008720|MOBP	interacts with	1.0
pan_762 (interacts with) CP022165|MOBP	interacts with	1.0
pan_762 (interacts with) NC_002145|MOBP	interacts with	1.0
pan_8025 (interacts with) NZ_CP009579|MOBV	interacts with	33.0
pan_8025 (interacts with) CP018359|MOB_unknown	interacts with	1.0
pan_8025 (interacts with) CP022165|MOBP	interacts with	2.0
pan_8025 (interacts with) NC_002145|MOBP	interacts with	1.0
pan_8333 (interacts with) CP018359|MOB_unknown	interacts with	1.0
pan_8333 (interacts with) pan_9184	interacts with	1.0
pan_8574 (interacts with) NC_002145|MOBP	interacts with	1.0
pan_908 (interacts with) CP018223|MOBP	interacts with	1.0
pan_908 (interacts with) pan_9298	interacts with	1.0
pan_9184 (interacts with) CP018359|MOB_unknown	interacts with	1.0
pan_9184 (interacts with) pan_8333	interacts with	1.0
pan_9298 (interacts with) AB027308|MOBP	interacts with	2.0
pan_9298 (interacts with) CP005192|MOBP	interacts with	46.0
pan_9298 (interacts with) CP007658|MOBP	interacts with	14.0
pan_9298 (interacts with) CP018223|MOBP	interacts with	374.0
pan_9298 (interacts with) CP018359|MOB_unknown	interacts with	7.0
pan_9298 (interacts with) CP022165|MOBP	interacts with	9.0
pan_9298 (interacts with) pan_4715	interacts with	1.0
pan_9298 (interacts with) KU254578|MOBP	interacts with	1.0
pan_9298 (interacts with) pan_498	interacts with	1.0
pan_9298 (interacts with) NC_002145|MOBP	interacts with	11.0
pan_9298 (interacts with) NC_011990|MOBP	interacts with	4.0
pan_9298 (interacts with) NC_013372|MOBP	interacts with	1.0
pan_9298 (interacts with) NC_019134|MOBP	interacts with	2.0
pan_9298 (interacts with) NZ_CP008845|MOB_unknown	interacts with	1.0
pan_9298 (interacts with) pan_908	interacts with	1.0
pan_9298 (interacts with) pan_2182	interacts with	1.0

## Sheet: House 3
shared name	shared interaction	filtered_NET_House_C.csv
AB027308|MOBP (interacts with) CP001386|MOBP	interacts with	3.0
AB027308|MOBP (interacts with) CP005192|MOBP	interacts with	3.0
AB027308|MOBP (interacts with) NC_002145|MOBP	interacts with	1.0
AB027308|MOBP (interacts with) pan_5689	interacts with	1.0
AB027308|MOBP (interacts with) pan_7518	interacts with	1.0
AB027308|MOBP (interacts with) KU254578|MOBP	interacts with	3.0
CP001386|MOBP (interacts with) AB027308|MOBP	interacts with	3.0
CP001386|MOBP (interacts with) CP005192|MOBP	interacts with	3.0
CP001386|MOBP (interacts with) pan_7518	interacts with	1.0
CP001386|MOBP (interacts with) KU254578|MOBP	interacts with	3.0
CP005192|MOBP (interacts with) AB027308|MOBP	interacts with	3.0
CP005192|MOBP (interacts with) KU932034|MOB_unknown	interacts with	1.0
CP005192|MOBP (interacts with) CP001386|MOBP	interacts with	3.0
CP005192|MOBP (interacts with) CP007658|MOBP	interacts with	19.0
CP005192|MOBP (interacts with) CP018223|MOBP	interacts with	21.0
CP005192|MOBP (interacts with) pan_9298	interacts with	35.0
CP005192|MOBP (interacts with) NC_013372|MOBP	interacts with	1.0
CP005192|MOBP (interacts with) pan_7518	interacts with	1.0
CP005192|MOBP (interacts with) KU254578|MOBP	interacts with	3.0
CP007658|MOBP (interacts with) CP005192|MOBP	interacts with	19.0
CP007658|MOBP (interacts with) pan_4218	interacts with	3.0
CP007658|MOBP (interacts with) pan_4222	interacts with	2.0
CP007658|MOBP (interacts with) pan_4227	interacts with	1.0
CP007658|MOBP (interacts with) CP018223|MOBP	interacts with	393.0
CP007658|MOBP (interacts with) pan_43	interacts with	1.0
CP007658|MOBP (interacts with) pan_4444	interacts with	2.0
CP007658|MOBP (interacts with) CP022165|MOBP	interacts with	1.0
CP007658|MOBP (interacts with) pan_4445	interacts with	5.0
CP007658|MOBP (interacts with) pan_4449	interacts with	1.0
CP007658|MOBP (interacts with) pan_4488	interacts with	1.0
CP007658|MOBP (interacts with) pan_4754	interacts with	2.0
CP007658|MOBP (interacts with) KU932034|MOB_unknown	interacts with	3.0
CP007658|MOBP (interacts with) KY014464|MOBP	interacts with	5.0
CP007658|MOBP (interacts with) pan_4889	interacts with	1.0
CP007658|MOBP (interacts with) NC_002145|MOBP	interacts with	1.0
CP007658|MOBP (interacts with) pan_498	interacts with	11.0
CP007658|MOBP (interacts with) pan_5117	interacts with	1.0
CP007658|MOBP (interacts with) NC_011990|MOBP	interacts with	3.0
CP007658|MOBP (interacts with) pan_5156	interacts with	2.0
CP007658|MOBP (interacts with) NC_013372|MOBP	interacts with	1.0
CP007658|MOBP (interacts with) pan_5758	interacts with	1.0
CP007658|MOBP (interacts with) NZ_CP014098|MOBP	interacts with	1.0
CP007658|MOBP (interacts with) pan_5760	interacts with	5.0
CP007658|MOBP (interacts with) pan_5785	interacts with	1.0
CP007658|MOBP (interacts with) pan_1128	interacts with	1.0
CP007658|MOBP (interacts with) pan_5792	interacts with	1.0
CP007658|MOBP (interacts with) pan_1602	interacts with	2.0
CP007658|MOBP (interacts with) pan_6500	interacts with	1.0
CP007658|MOBP (interacts with) pan_1615	interacts with	1.0
CP007658|MOBP (interacts with) pan_6501	interacts with	1.0
CP007658|MOBP (interacts with) pan_1655	interacts with	1.0
CP007658|MOBP (interacts with) pan_7078	interacts with	4.0
CP007658|MOBP (interacts with) pan_2137	interacts with	1.0
CP007658|MOBP (interacts with) pan_2398	interacts with	1.0
CP007658|MOBP (interacts with) pan_2399	interacts with	1.0
CP007658|MOBP (interacts with) pan_2664	interacts with	1.0
CP007658|MOBP (interacts with) pan_9298	interacts with	704.0
CP007658|MOBP (interacts with) pan_2989	interacts with	1.0
CP007658|MOBP (interacts with) pan_4146	interacts with	2.0
CP010136|MOBP (interacts with) pan_498	interacts with	1.0
CP016748|MOBQ (interacts with) NC_009791|MOBQ	interacts with	1.0
CP016748|MOBQ (interacts with) pan_5132	interacts with	1.0
CP018223|MOBP (interacts with) CP005192|MOBP	interacts with	21.0
CP018223|MOBP (interacts with) CP007658|MOBP	interacts with	393.0
CP018223|MOBP (interacts with) KT693143|MOBP	interacts with	1.0
CP018223|MOBP (interacts with) KU254578|MOBP	interacts with	1.0
CP018223|MOBP (interacts with) KU932034|MOB_unknown	interacts with	3.0
CP018223|MOBP (interacts with) KY014464|MOBP	interacts with	64.0
CP018223|MOBP (interacts with) NC_002145|MOBP	interacts with	1.0
CP018223|MOBP (interacts with) NC_010485|MOBP	interacts with	22.0
CP018223|MOBP (interacts with) NC_010936|MOBP	interacts with	21.0
CP018223|MOBP (interacts with) NC_011990|MOBP	interacts with	69.0
CP018223|MOBP (interacts with) NC_013372|MOBP	interacts with	45.0
CP018223|MOBP (interacts with) NC_019292|MOBP	interacts with	1.0
CP018223|MOBP (interacts with) NZ_CP014098|MOBP	interacts with	1.0
CP018223|MOBP (interacts with) pan_1128	interacts with	3.0
CP018223|MOBP (interacts with) pan_11777	interacts with	1.0
CP018223|MOBP (interacts with) pan_12627	interacts with	80.0
CP018223|MOBP (interacts with) pan_1385	interacts with	21.0
CP018223|MOBP (interacts with) pan_1602	interacts with	137.0
CP018223|MOBP (interacts with) pan_1615	interacts with	25.0
CP018223|MOBP (interacts with) pan_1629	interacts with	1.0
CP018223|MOBP (interacts with) pan_1655	interacts with	17.0
CP018223|MOBP (interacts with) pan_1752	interacts with	8.0
CP018223|MOBP (interacts with) pan_1933	interacts with	4.0
CP018223|MOBP (interacts with) pan_2137	interacts with	16.0
CP018223|MOBP (interacts with) pan_2138	interacts with	2.0
CP018223|MOBP (interacts with) pan_2143	interacts with	3.0
CP018223|MOBP (interacts with) pan_2182	interacts with	25.0
CP018223|MOBP (interacts with) pan_2398	interacts with	4.0
CP018223|MOBP (interacts with) pan_2399	interacts with	49.0
CP018223|MOBP (interacts with) pan_2432	interacts with	29.0
CP018223|MOBP (interacts with) pan_2664	interacts with	3.0
CP018223|MOBP (interacts with) pan_2748	interacts with	16.0
CP018223|MOBP (interacts with) pan_2750	interacts with	24.0
CP018223|MOBP (interacts with) pan_2779	interacts with	5.0
CP018223|MOBP (interacts with) pan_2989	interacts with	43.0
CP018223|MOBP (interacts with) pan_3217	interacts with	6.0
CP018223|MOBP (interacts with) pan_3614	interacts with	5.0
CP018223|MOBP (interacts with) pan_3765	interacts with	1.0
CP018223|MOBP (interacts with) pan_3998	interacts with	4.0
CP018223|MOBP (interacts with) pan_4146	interacts with	16.0
CP018223|MOBP (interacts with) pan_4164	interacts with	3.0
CP018223|MOBP (interacts with) pan_4169	interacts with	11.0
CP018223|MOBP (interacts with) pan_4218	interacts with	105.0
CP018223|MOBP (interacts with) pan_4222	interacts with	16.0
CP018223|MOBP (interacts with) pan_4227	interacts with	36.0
CP018223|MOBP (interacts with) pan_4318	interacts with	14.0
CP018223|MOBP (interacts with) pan_43	interacts with	16.0
CP018223|MOBP (interacts with) pan_4444	interacts with	35.0
CP018223|MOBP (interacts with) pan_4445	interacts with	38.0
CP018223|MOBP (interacts with) pan_4449	interacts with	5.0
CP018223|MOBP (interacts with) pan_4488	interacts with	6.0
CP018223|MOBP (interacts with) pan_4532	interacts with	2.0
CP018223|MOBP (interacts with) pan_4715	interacts with	5.0
CP018223|MOBP (interacts with) pan_4754	interacts with	10.0
CP018223|MOBP (interacts with) pan_4862	interacts with	66.0
CP018223|MOBP (interacts with) pan_4886	interacts with	6.0
CP018223|MOBP (interacts with) pan_4889	interacts with	3.0
CP018223|MOBP (interacts with) pan_4890	interacts with	8.0
CP018223|MOBP (interacts with) pan_4892	interacts with	27.0
CP018223|MOBP (interacts with) pan_498	interacts with	273.0
CP018223|MOBP (interacts with) pan_5117	interacts with	15.0
CP018223|MOBP (interacts with) pan_5156	interacts with	20.0
CP018223|MOBP (interacts with) pan_5607	interacts with	3.0
CP018223|MOBP (interacts with) pan_5689	interacts with	1.0
CP018223|MOBP (interacts with) pan_5758	interacts with	7.0
CP018223|MOBP (interacts with) pan_5760	interacts with	69.0
CP018223|MOBP (interacts with) pan_5785	interacts with	33.0
CP018223|MOBP (interacts with) pan_5792	interacts with	44.0
CP018223|MOBP (interacts with) pan_5840	interacts with	2.0
CP018223|MOBP (interacts with) pan_5962	interacts with	35.0
CP018223|MOBP (interacts with) pan_6244	interacts with	39.0
CP018223|MOBP (interacts with) pan_6476	interacts with	14.0
CP018223|MOBP (interacts with) pan_6499	interacts with	15.0
CP018223|MOBP (interacts with) pan_6500	interacts with	21.0
CP018223|MOBP (interacts with) pan_6501	interacts with	32.0
CP018223|MOBP (interacts with) pan_6577	interacts with	5.0
CP018223|MOBP (interacts with) pan_7078	interacts with	39.0
CP018223|MOBP (interacts with) pan_7308	interacts with	4.0
CP018223|MOBP (interacts with) pan_8649	interacts with	23.0
CP018223|MOBP (interacts with) pan_906	interacts with	13.0
CP018223|MOBP (interacts with) pan_908	interacts with	2.0
CP018223|MOBP (interacts with) pan_9298	interacts with	20712.0
CP018359|MOB_unknown (interacts with) L05392|MOBP	interacts with	2.0
CP018359|MOB_unknown (interacts with) pan_8333	interacts with	3.0
CP018359|MOB_unknown (interacts with) NC_002145|MOBP	interacts with	8.0
CP018359|MOB_unknown (interacts with) pan_9184	interacts with	2.0
CP018359|MOB_unknown (interacts with) CP022165|MOBP	interacts with	6.0
CP018359|MOB_unknown (interacts with) pan_5689	interacts with	13.0
CP019195|MOBP (interacts with) KY014464|MOBP	interacts with	1.0
CP019195|MOBP (interacts with) pan_9298	interacts with	1.0
CP022165|MOBP (interacts with) CP007658|MOBP	interacts with	1.0
CP022165|MOBP (interacts with) pan_12304	interacts with	2.0
CP022165|MOBP (interacts with) pan_12503	interacts with	1.0
CP022165|MOBP (interacts with) pan_6296	interacts with	1.0
CP022165|MOBP (interacts with) CP018359|MOB_unknown	interacts with	6.0
CP022165|MOBP (interacts with) DQ916413|MOBP	interacts with	1.0
CP022165|MOBP (interacts with) JN985534|MOB_unknown	interacts with	10.0
CP022165|MOBP (interacts with) KU254578|MOBP	interacts with	1.0
CP022165|MOBP (interacts with) pan_8180	interacts with	1.0
CP022165|MOBP (interacts with) L05392|MOBP	interacts with	1.0
CP022165|MOBP (interacts with) pan_8574	interacts with	1.0
CP022165|MOBP (interacts with) NC_002145|MOBP	interacts with	31.0
CP022165|MOBP (interacts with) pan_9298	interacts with	3.0
CP022165|MOBP (interacts with) pan_5303	interacts with	1.0
CP022165|MOBP (interacts with) pan_9472	interacts with	1.0
CP022165|MOBP (interacts with) pan_9506	interacts with	1.0
CP022165|MOBP (interacts with) pan_5689	interacts with	12.0
DQ916413|MOBP (interacts with) NC_002145|MOBP	interacts with	1.0
DQ916413|MOBP (interacts with) CP022165|MOBP	interacts with	1.0
DQ916413|MOBP (interacts with) JN985534|MOB_unknown	interacts with	1.0
EU164802|MOBP (interacts with) pan_12228	interacts with	3.0
EU164802|MOBP (interacts with) pan_12672	interacts with	4.0
EU164802|MOBP (interacts with) pan_5328	interacts with	2.0
EU164802|MOBP (interacts with) pan_456	interacts with	1.0
JN985534|MOB_unknown (interacts with) pan_8180	interacts with	1.0
JN985534|MOB_unknown (interacts with) NC_002145|MOBP	interacts with	12.0
JN985534|MOB_unknown (interacts with) pan_12304	interacts with	2.0
JN985534|MOB_unknown (interacts with) pan_6296	interacts with	1.0
JN985534|MOB_unknown (interacts with) pan_9298	interacts with	3.0
JN985534|MOB_unknown (interacts with) CP022165|MOBP	interacts with	10.0
JN985534|MOB_unknown (interacts with) pan_5303	interacts with	2.0
JN985534|MOB_unknown (interacts with) pan_9472	interacts with	1.0
JN985534|MOB_unknown (interacts with) DQ916413|MOBP	interacts with	1.0
JN985534|MOB_unknown (interacts with) pan_9506	interacts with	1.0
KF992024|MOBP (interacts with) NC_019218|MOBP	interacts with	1.0
KT693143|MOBP (interacts with) CP018223|MOBP	interacts with	1.0
KT693143|MOBP (interacts with) pan_9298	interacts with	1.0
KU254578|MOBP (interacts with) AB027308|MOBP	interacts with	3.0
KU254578|MOBP (interacts with) CP001386|MOBP	interacts with	3.0
KU254578|MOBP (interacts with) CP005192|MOBP	interacts with	3.0
KU254578|MOBP (interacts with) NC_002145|MOBP	interacts with	3.0
KU254578|MOBP (interacts with) pan_12503	interacts with	1.0
KU254578|MOBP (interacts with) CP018223|MOBP	interacts with	1.0
KU254578|MOBP (interacts with) pan_9298	interacts with	1.0
KU254578|MOBP (interacts with) CP022165|MOBP	interacts with	1.0
KU254578|MOBP (interacts with) pan_7518	interacts with	1.0
KU932034|MOB_unknown (interacts with) CP005192|MOBP	interacts with	1.0
KU932034|MOB_unknown (interacts with) CP007658|MOBP	interacts with	3.0
KU932034|MOB_unknown (interacts with) CP018223|MOBP	interacts with	3.0
KU932034|MOB_unknown (interacts with) pan_9298	interacts with	5.0
KU932034|MOB_unknown (interacts with) NC_013372|MOBP	interacts with	1.0
KU932034|MOB_unknown (interacts with) pan_456	interacts with	1.0
KU932034|MOB_unknown (interacts with) pan_4146	interacts with	1.0
KY014464|MOBP (interacts with) pan_5792	interacts with	1.0
KY014464|MOBP (interacts with) pan_4205	interacts with	5.0
KY014464|MOBP (interacts with) CP007658|MOBP	interacts with	5.0
KY014464|MOBP (interacts with) CP018223|MOBP	interacts with	64.0
KY014464|MOBP (interacts with) CP019195|MOBP	interacts with	1.0
KY014464|MOBP (interacts with) pan_1752	interacts with	2.0
KY014464|MOBP (interacts with) pan_8025	interacts with	4.0
KY014464|MOBP (interacts with) pan_8333	interacts with	2.0
KY014464|MOBP (interacts with) pan_498	interacts with	2.0
KY014464|MOBP (interacts with) pan_9298	interacts with	172.0
KY014464|MOBP (interacts with) pan_3217	interacts with	1.0
KY014464|MOBP (interacts with) pan_5549	interacts with	1.0
KY014464|MOBP (interacts with) NZ_CP009579|MOBV	interacts with	3.0
KY014464|MOBP (interacts with) pan_5689	interacts with	3.0
L05392|MOBP (interacts with) NC_002145|MOBP	interacts with	1.0
L05392|MOBP (interacts with) CP018359|MOB_unknown	interacts with	2.0
L05392|MOBP (interacts with) CP022165|MOBP	interacts with	1.0
L05392|MOBP (interacts with) pan_5689	interacts with	2.0
MF083142|MOBP (interacts with) pan_9298	interacts with	1.0
NC_002145|MOBP (interacts with) AB027308|MOBP	interacts with	1.0
NC_002145|MOBP (interacts with) CP007658|MOBP	interacts with	1.0
NC_002145|MOBP (interacts with) pan_12304	interacts with	3.0
NC_002145|MOBP (interacts with) pan_12503	interacts with	1.0
NC_002145|MOBP (interacts with) pan_6296	interacts with	1.0
NC_002145|MOBP (interacts with) CP018223|MOBP	interacts with	1.0
NC_002145|MOBP (interacts with) CP018359|MOB_unknown	interacts with	8.0
NC_002145|MOBP (interacts with) CP022165|MOBP	interacts with	31.0
NC_002145|MOBP (interacts with) DQ916413|MOBP	interacts with	1.0
NC_002145|MOBP (interacts with) JN985534|MOB_unknown	interacts with	12.0
NC_002145|MOBP (interacts with) KU254578|MOBP	interacts with	3.0
NC_002145|MOBP (interacts with) L05392|MOBP	interacts with	1.0
NC_002145|MOBP (interacts with) pan_8574	interacts with	1.0
NC_002145|MOBP (interacts with) pan_9298	interacts with	4.0
NC_002145|MOBP (interacts with) pan_5303	interacts with	2.0
NC_002145|MOBP (interacts with) pan_9472	interacts with	1.0
NC_002145|MOBP (interacts with) pan_9506	interacts with	1.0
NC_002145|MOBP (interacts with) pan_5689	interacts with	15.0
NC_009791|MOBQ (interacts with) CP016748|MOBQ	interacts with	1.0
NC_009791|MOBQ (interacts with) pan_5132	interacts with	1.0
NC_010485|MOBP (interacts with) pan_498	interacts with	1.0
NC_010485|MOBP (interacts with) CP018223|MOBP	interacts with	22.0
NC_010485|MOBP (interacts with) pan_9298	interacts with	40.0
NC_010936|MOBP (interacts with) pan_4862	interacts with	1.0
NC_010936|MOBP (interacts with) pan_5785	interacts with	1.0
NC_010936|MOBP (interacts with) pan_4218	interacts with	1.0
NC_010936|MOBP (interacts with) pan_8649	interacts with	1.0
NC_010936|MOBP (interacts with) CP018223|MOBP	interacts with	21.0
NC_010936|MOBP (interacts with) pan_12627	interacts with	1.0
NC_010936|MOBP (interacts with) pan_9298	interacts with	34.0
NC_011990|MOBP (interacts with) CP007658|MOBP	interacts with	3.0
NC_011990|MOBP (interacts with) pan_498	interacts with	2.0
NC_011990|MOBP (interacts with) CP018223|MOBP	interacts with	69.0
NC_011990|MOBP (interacts with) pan_5156	interacts with	1.0
NC_011990|MOBP (interacts with) pan_9298	interacts with	105.0
NC_011990|MOBP (interacts with) pan_1602	interacts with	1.0
NC_013372|MOBP (interacts with) CP005192|MOBP	interacts with	1.0
NC_013372|MOBP (interacts with) CP007658|MOBP	interacts with	1.0
NC_013372|MOBP (interacts with) CP018223|MOBP	interacts with	45.0
NC_013372|MOBP (interacts with) pan_1385	interacts with	1.0
NC_013372|MOBP (interacts with) pan_4444	interacts with	1.0
NC_013372|MOBP (interacts with) pan_1602	interacts with	2.0
NC_013372|MOBP (interacts with) pan_4445	interacts with	2.0
NC_013372|MOBP (interacts with) pan_1615	interacts with	1.0
NC_013372|MOBP (interacts with) KU932034|MOB_unknown	interacts with	1.0
NC_013372|MOBP (interacts with) pan_2399	interacts with	1.0
NC_013372|MOBP (interacts with) pan_2432	interacts with	2.0
NC_013372|MOBP (interacts with) pan_2664	interacts with	1.0
NC_013372|MOBP (interacts with) pan_908	interacts with	1.0
NC_013372|MOBP (interacts with) pan_9298	interacts with	34.0
NC_019218|MOBP (interacts with) KF992024|MOBP	interacts with	1.0
NC_019292|MOBP (interacts with) CP018223|MOBP	interacts with	1.0
NC_019292|MOBP (interacts with) pan_9298	interacts with	2.0
NZ_CP007150|MOBP (interacts with) pan_1099	interacts with	1.0
NZ_CP009579|MOBV (interacts with) KY014464|MOBP	interacts with	3.0
NZ_CP009579|MOBV (interacts with) pan_6344	interacts with	2.0
NZ_CP009579|MOBV (interacts with) pan_9298	interacts with	1.0
NZ_CP009579|MOBV (interacts with) pan_8025	interacts with	102.0
NZ_CP010316|MOBP (interacts with) pan_5689	interacts with	2.0
NZ_CP014098|MOBP (interacts with) CP007658|MOBP	interacts with	1.0
NZ_CP014098|MOBP (interacts with) CP018223|MOBP	interacts with	1.0
NZ_CP014098|MOBP (interacts with) pan_9298	interacts with	1.0
pan_1099 (interacts with) NZ_CP007150|MOBP	interacts with	1.0
pan_1128 (interacts with) CP007658|MOBP	interacts with	1.0
pan_1128 (interacts with) CP018223|MOBP	interacts with	3.0
pan_1128 (interacts with) pan_9298	interacts with	2.0
pan_11777 (interacts with) CP018223|MOBP	interacts with	1.0
pan_12228 (interacts with) pan_12672	interacts with	2.0
pan_12228 (interacts with) EU164802|MOBP	interacts with	3.0
pan_12304 (interacts with) NC_002145|MOBP	interacts with	3.0
pan_12304 (interacts with) CP022165|MOBP	interacts with	2.0
pan_12304 (interacts with) pan_5303	interacts with	2.0
pan_12304 (interacts with) JN985534|MOB_unknown	interacts with	2.0
pan_12503 (interacts with) NC_002145|MOBP	interacts with	1.0
pan_12503 (interacts with) CP022165|MOBP	interacts with	1.0
pan_12503 (interacts with) KU254578|MOBP	interacts with	1.0
pan_12627 (interacts with) pan_4862	interacts with	1.0
pan_12627 (interacts with) pan_5785	interacts with	1.0
pan_12627 (interacts with) pan_4218	interacts with	1.0
pan_12627 (interacts with) CP018223|MOBP	interacts with	80.0
pan_12627 (interacts with) NC_010936|MOBP	interacts with	1.0
pan_12627 (interacts with) pan_9298	interacts with	5.0
pan_12627 (interacts with) pan_1602	interacts with	2.0
pan_12627 (interacts with) pan_2989	interacts with	1.0
pan_12627 (interacts with) pan_6501	interacts with	3.0
pan_12672 (interacts with) pan_12228	interacts with	2.0
pan_12672 (interacts with) EU164802|MOBP	interacts with	4.0
pan_12672 (interacts with) pan_456	interacts with	1.0
pan_1385 (interacts with) CP018223|MOBP	interacts with	21.0
pan_1385 (interacts with) pan_9298	interacts with	4.0
pan_1385 (interacts with) NC_013372|MOBP	interacts with	1.0
pan_1385 (interacts with) pan_1602	interacts with	2.0
pan_1385 (interacts with) pan_6500	interacts with	1.0
pan_1602 (interacts with) CP007658|MOBP	interacts with	2.0
pan_1602 (interacts with) pan_4218	interacts with	5.0
pan_1602 (interacts with) pan_4227	interacts with	1.0
pan_1602 (interacts with) CP018223|MOBP	interacts with	137.0
pan_1602 (interacts with) pan_4318	interacts with	1.0
pan_1602 (interacts with) pan_4445	interacts with	1.0
pan_1602 (interacts with) pan_4715	interacts with	1.0
pan_1602 (interacts with) pan_4862	interacts with	2.0
pan_1602 (interacts with) pan_5117	interacts with	1.0
pan_1602 (interacts with) NC_011990|MOBP	interacts with	1.0
pan_1602 (interacts with) NC_013372|MOBP	interacts with	2.0
pan_1602 (interacts with) pan_5758	interacts with	1.0
pan_1602 (interacts with) pan_5760	interacts with	1.0
pan_1602 (interacts with) pan_5785	interacts with	1.0
pan_1602 (interacts with) pan_12627	interacts with	2.0
pan_1602 (interacts with) pan_6476	interacts with	1.0
pan_1602 (interacts with) pan_1385	interacts with	2.0
pan_1602 (interacts with) pan_1615	interacts with	2.0
pan_1602 (interacts with) pan_6501	interacts with	2.0
pan_1602 (interacts with) pan_1655	interacts with	1.0
pan_1602 (interacts with) pan_2182	interacts with	1.0
pan_1602 (interacts with) pan_2399	interacts with	2.0
pan_1602 (interacts with) pan_2432	interacts with	1.0
pan_1602 (interacts with) pan_9298	interacts with	15.0
pan_1602 (interacts with) pan_2989	interacts with	1.0
pan_1615 (interacts with) pan_4862	interacts with	1.0
pan_1615 (interacts with) CP007658|MOBP	interacts with	1.0
pan_1615 (interacts with) CP018223|MOBP	interacts with	25.0
pan_1615 (interacts with) pan_4444	interacts with	1.0
pan_1615 (interacts with) pan_9298	interacts with	1.0
pan_1615 (interacts with) NC_013372|MOBP	interacts with	1.0
pan_1615 (interacts with) pan_1602	interacts with	2.0
pan_1629 (interacts with) CP018223|MOBP	interacts with	1.0
pan_1629 (interacts with) pan_9298	interacts with	1.0
pan_1655 (interacts with) pan_4862	interacts with	1.0
pan_1655 (interacts with) CP007658|MOBP	interacts with	1.0
pan_1655 (interacts with) pan_2399	interacts with	1.0
pan_1655 (interacts with) CP018223|MOBP	interacts with	17.0
pan_1655 (interacts with) pan_9298	interacts with	3.0
pan_1655 (interacts with) pan_1602	interacts with	1.0
pan_1752 (interacts with) KY014464|MOBP	interacts with	2.0
pan_1752 (interacts with) CP018223|MOBP	interacts with	8.0
pan_1752 (interacts with) pan_9298	interacts with	2.0
pan_1933 (interacts with) pan_4227	interacts with	1.0
pan_1933 (interacts with) CP018223|MOBP	interacts with	4.0
pan_2137 (interacts with) CP007658|MOBP	interacts with	1.0
pan_2137 (interacts with) CP018223|MOBP	interacts with	16.0
pan_2137 (interacts with) pan_9298	interacts with	2.0
pan_2137 (interacts with) pan_4445	interacts with	1.0
pan_2138 (interacts with) CP018223|MOBP	interacts with	2.0
pan_2143 (interacts with) pan_4862	interacts with	1.0
pan_2143 (interacts with) CP018223|MOBP	interacts with	3.0
pan_2182 (interacts with) pan_2399	interacts with	1.0
pan_2182 (interacts with) pan_4892	interacts with	1.0
pan_2182 (interacts with) pan_4227	interacts with	1.0
pan_2182 (interacts with) CP018223|MOBP	interacts with	25.0
pan_2182 (interacts with) pan_9298	interacts with	3.0
pan_2182 (interacts with) pan_1602	interacts with	1.0
pan_2398 (interacts with) CP007658|MOBP	interacts with	1.0
pan_2398 (interacts with) CP018223|MOBP	interacts with	4.0
pan_2398 (interacts with) pan_4754	interacts with	1.0
pan_2399 (interacts with) CP007658|MOBP	interacts with	1.0
pan_2399 (interacts with) pan_4218	interacts with	1.0
pan_2399 (interacts with) CP018223|MOBP	interacts with	49.0
pan_2399 (interacts with) pan_1602	interacts with	2.0
pan_2399 (interacts with) pan_4445	interacts with	3.0
pan_2399 (interacts with) pan_1655	interacts with	1.0
pan_2399 (interacts with) pan_2182	interacts with	1.0
pan_2399 (interacts with) pan_4890	interacts with	1.0
pan_2399 (interacts with) pan_2748	interacts with	1.0
pan_2399 (interacts with) pan_9298	interacts with	3.0
pan_2399 (interacts with) NC_013372|MOBP	interacts with	1.0
pan_2399 (interacts with) pan_5758	interacts with	1.0
pan_2399 (interacts with) pan_5760	interacts with	1.0
pan_2432 (interacts with) pan_4862	interacts with	1.0
pan_2432 (interacts with) CP018223|MOBP	interacts with	29.0
pan_2432 (interacts with) pan_2750	interacts with	1.0
pan_2432 (interacts with) pan_9298	interacts with	3.0
pan_2432 (interacts with) NC_013372|MOBP	interacts with	2.0
pan_2432 (interacts with) pan_1602	interacts with	1.0
pan_2664 (interacts with) CP007658|MOBP	interacts with	1.0
pan_2664 (interacts with) CP018223|MOBP	interacts with	3.0
pan_2664 (interacts with) NC_013372|MOBP	interacts with	1.0
pan_2748 (interacts with) pan_2399	interacts with	1.0
pan_2748 (interacts with) CP018223|MOBP	interacts with	16.0
pan_2748 (interacts with) pan_9298	interacts with	1.0
pan_2748 (interacts with) pan_4445	interacts with	1.0
pan_2750 (interacts with) pan_4862	interacts with	2.0
pan_2750 (interacts with) pan_2432	interacts with	1.0
pan_2750 (interacts with) CP018223|MOBP	interacts with	24.0
pan_2750 (interacts with) pan_4445	interacts with	1.0
pan_2750 (interacts with) pan_4532	interacts with	1.0
pan_2779 (interacts with) CP018223|MOBP	interacts with	5.0
pan_2779 (interacts with) pan_9298	interacts with	1.0
pan_2989 (interacts with) CP007658|MOBP	interacts with	1.0
pan_2989 (interacts with) CP018223|MOBP	interacts with	43.0
pan_2989 (interacts with) pan_12627	interacts with	1.0
pan_2989 (interacts with) pan_9298	interacts with	6.0
pan_2989 (interacts with) pan_1602	interacts with	1.0
pan_3217 (interacts with) KY014464|MOBP	interacts with	1.0
pan_3217 (interacts with) CP018223|MOBP	interacts with	6.0
pan_3217 (interacts with) pan_9298	interacts with	1.0
pan_3614 (interacts with) CP018223|MOBP	interacts with	5.0
pan_3765 (interacts with) CP018223|MOBP	interacts with	1.0
pan_3998 (interacts with) CP018223|MOBP	interacts with	4.0
pan_4146 (interacts with) KU932034|MOB_unknown	interacts with	1.0
pan_4146 (interacts with) CP007658|MOBP	interacts with	2.0
pan_4146 (interacts with) CP018223|MOBP	interacts with	16.0
pan_4146 (interacts with) pan_9298	interacts with	3.0
pan_4164 (interacts with) CP018223|MOBP	interacts with	3.0
pan_4169 (interacts with) CP018223|MOBP	interacts with	11.0
pan_4205 (interacts with) KY014464|MOBP	interacts with	5.0
pan_4218 (interacts with) pan_5785	interacts with	2.0
pan_4218 (interacts with) pan_5792	interacts with	1.0
pan_4218 (interacts with) CP007658|MOBP	interacts with	3.0
pan_4218 (interacts with) pan_4227	interacts with	1.0
pan_4218 (interacts with) CP018223|MOBP	interacts with	105.0
pan_4218 (interacts with) pan_12627	interacts with	1.0
pan_4218 (interacts with) pan_43	interacts with	1.0
pan_4218 (interacts with) pan_1602	interacts with	5.0
pan_4218 (interacts with) pan_4445	interacts with	1.0
pan_4218 (interacts with) pan_6500	interacts with	1.0
pan_4218 (interacts with) pan_6501	interacts with	1.0
pan_4218 (interacts with) pan_7078	interacts with	1.0
pan_4218 (interacts with) pan_4862	interacts with	1.0
pan_4218 (interacts with) pan_2399	interacts with	1.0
pan_4218 (interacts with) pan_4892	interacts with	1.0
pan_4218 (interacts with) NC_010936|MOBP	interacts with	1.0
pan_4218 (interacts with) pan_9298	interacts with	14.0
pan_4218 (interacts with) pan_5760	interacts with	1.0
pan_4222 (interacts with) pan_4862	interacts with	1.0
pan_4222 (interacts with) CP007658|MOBP	interacts with	2.0
pan_4222 (interacts with) CP018223|MOBP	interacts with	16.0
pan_4222 (interacts with) pan_9298	interacts with	1.0
pan_4227 (interacts with) pan_2182	interacts with	1.0
pan_4227 (interacts with) CP007658|MOBP	interacts with	1.0
pan_4227 (interacts with) pan_4218	interacts with	1.0
pan_4227 (interacts with) pan_6244	interacts with	1.0
pan_4227 (interacts with) CP018223|MOBP	interacts with	36.0
pan_4227 (interacts with) pan_9298	interacts with	2.0
pan_4227 (interacts with) pan_1602	interacts with	1.0
pan_4227 (interacts with) pan_1933	interacts with	1.0
pan_4318 (interacts with) CP018223|MOBP	interacts with	14.0
pan_4318 (interacts with) pan_6499	interacts with	1.0
pan_4318 (interacts with) pan_9298	interacts with	1.0
pan_4318 (interacts with) pan_1602	interacts with	1.0
pan_43 (interacts with) CP007658|MOBP	interacts with	1.0
pan_43 (interacts with) pan_4218	interacts with	1.0
pan_43 (interacts with) CP018223|MOBP	interacts with	16.0
pan_4444 (interacts with) CP007658|MOBP	interacts with	2.0
pan_4444 (interacts with) CP018223|MOBP	interacts with	35.0
pan_4444 (interacts with) pan_5156	interacts with	1.0
pan_4444 (interacts with) pan_9298	interacts with	3.0
pan_4444 (interacts with) NC_013372|MOBP	interacts with	1.0
pan_4444 (interacts with) pan_1615	interacts with	1.0
pan_4444 (interacts with) pan_5758	interacts with	1.0
pan_4445 (interacts with) CP007658|MOBP	interacts with	5.0
pan_4445 (interacts with) pan_4218	interacts with	1.0
pan_4445 (interacts with) pan_2399	interacts with	3.0
pan_4445 (interacts with) pan_6244	interacts with	1.0
pan_4445 (interacts with) CP018223|MOBP	interacts with	38.0
pan_4445 (interacts with) pan_2748	interacts with	1.0
pan_4445 (interacts with) pan_2750	interacts with	1.0
pan_4445 (interacts with) pan_9298	interacts with	1.0
pan_4445 (interacts with) NC_013372|MOBP	interacts with	2.0
pan_4445 (interacts with) pan_1602	interacts with	1.0
pan_4445 (interacts with) pan_2137	interacts with	1.0
pan_4449 (interacts with) CP007658|MOBP	interacts with	1.0
pan_4449 (interacts with) CP018223|MOBP	interacts with	5.0
pan_4449 (interacts with) pan_9298	interacts with	1.0
pan_4488 (interacts with) CP007658|MOBP	interacts with	1.0
pan_4488 (interacts with) CP018223|MOBP	interacts with	6.0
pan_4532 (interacts with) CP018223|MOBP	interacts with	2.0
pan_4532 (interacts with) pan_2750	interacts with	1.0
pan_456 (interacts with) KU932034|MOB_unknown	interacts with	1.0
pan_456 (interacts with) pan_12672	interacts with	1.0
pan_456 (interacts with) EU164802|MOBP	interacts with	1.0
pan_4715 (interacts with) CP018223|MOBP	interacts with	5.0
pan_4715 (interacts with) pan_1602	interacts with	1.0
pan_4754 (interacts with) CP007658|MOBP	interacts with	2.0
pan_4754 (interacts with) pan_2398	interacts with	1.0
pan_4754 (interacts with) pan_498	interacts with	1.0
pan_4754 (interacts with) CP018223|MOBP	interacts with	10.0
pan_4754 (interacts with) pan_9298	interacts with	1.0
pan_4862 (interacts with) pan_4218	interacts with	1.0
pan_4862 (interacts with) pan_4222	interacts with	1.0
pan_4862 (interacts with) CP018223|MOBP	interacts with	66.0
pan_4862 (interacts with) pan_12627	interacts with	1.0
pan_4862 (interacts with) pan_6476	interacts with	1.0
pan_4862 (interacts with) pan_1602	interacts with	2.0
pan_4862 (interacts with) pan_1615	interacts with	1.0
pan_4862 (interacts with) pan_1655	interacts with	1.0
pan_4862 (interacts with) pan_2143	interacts with	1.0
pan_4862 (interacts with) pan_2432	interacts with	1.0
pan_4862 (interacts with) pan_5117	interacts with	1.0
pan_4862 (interacts with) NC_010936|MOBP	interacts with	1.0
pan_4862 (interacts with) pan_2750	interacts with	2.0
pan_4862 (interacts with) pan_9298	interacts with	3.0
pan_4862 (interacts with) pan_5760	interacts with	1.0
pan_4886 (interacts with) CP018223|MOBP	interacts with	6.0
pan_4886 (interacts with) pan_9298	interacts with	1.0
pan_4889 (interacts with) CP007658|MOBP	interacts with	1.0
pan_4889 (interacts with) CP018223|MOBP	interacts with	3.0
pan_4890 (interacts with) pan_2399	interacts with	1.0
pan_4890 (interacts with) CP018223|MOBP	interacts with	8.0
pan_4890 (interacts with) pan_9298	interacts with	1.0
pan_4892 (interacts with) pan_2182	interacts with	1.0
pan_4892 (interacts with) pan_4218	interacts with	1.0
pan_4892 (interacts with) CP018223|MOBP	interacts with	27.0
pan_4892 (interacts with) pan_9298	interacts with	3.0
pan_498 (interacts with) KY014464|MOBP	interacts with	2.0
pan_498 (interacts with) CP007658|MOBP	interacts with	11.0
pan_498 (interacts with) CP010136|MOBP	interacts with	1.0
pan_498 (interacts with) CP018223|MOBP	interacts with	273.0
pan_498 (interacts with) NC_010485|MOBP	interacts with	1.0
pan_498 (interacts with) NC_011990|MOBP	interacts with	2.0
pan_498 (interacts with) pan_9298	interacts with	18.0
pan_498 (interacts with) pan_4754	interacts with	1.0
pan_5117 (interacts with) pan_4862	interacts with	1.0
pan_5117 (interacts with) CP007658|MOBP	interacts with	1.0
pan_5117 (interacts with) CP018223|MOBP	interacts with	15.0
pan_5117 (interacts with) pan_9298	interacts with	2.0
pan_5117 (interacts with) pan_1602	interacts with	1.0
pan_5132 (interacts with) CP016748|MOBQ	interacts with	1.0
pan_5132 (interacts with) NC_009791|MOBQ	interacts with	1.0
pan_5156 (interacts with) CP007658|MOBP	interacts with	2.0
pan_5156 (interacts with) CP018223|MOBP	interacts with	20.0
pan_5156 (interacts with) NC_011990|MOBP	interacts with	1.0
pan_5156 (interacts with) pan_4444	interacts with	1.0
pan_5156 (interacts with) pan_9298	interacts with	2.0
pan_5303 (interacts with) NC_002145|MOBP	interacts with	2.0
pan_5303 (interacts with) pan_12304	interacts with	2.0
pan_5303 (interacts with) CP022165|MOBP	interacts with	1.0
pan_5303 (interacts with) JN985534|MOB_unknown	interacts with	2.0
pan_5328 (interacts with) EU164802|MOBP	interacts with	2.0
pan_5549 (interacts with) KY014464|MOBP	interacts with	1.0
pan_5607 (interacts with) CP018223|MOBP	interacts with	3.0
pan_5689 (interacts with) AB027308|MOBP	interacts with	1.0
pan_5689 (interacts with) KY014464|MOBP	interacts with	3.0
pan_5689 (interacts with) L05392|MOBP	interacts with	2.0
pan_5689 (interacts with) NC_002145|MOBP	interacts with	15.0
pan_5689 (interacts with) CP018223|MOBP	interacts with	1.0
pan_5689 (interacts with) CP018359|MOB_unknown	interacts with	13.0
pan_5689 (interacts with) CP022165|MOBP	interacts with	12.0
pan_5689 (interacts with) NZ_CP010316|MOBP	interacts with	2.0
pan_5758 (interacts with) CP007658|MOBP	interacts with	1.0
pan_5758 (interacts with) pan_2399	interacts with	1.0
pan_5758 (interacts with) CP018223|MOBP	interacts with	7.0
pan_5758 (interacts with) pan_4444	interacts with	1.0
pan_5758 (interacts with) pan_9298	interacts with	1.0
pan_5758 (interacts with) pan_1602	interacts with	1.0
pan_5760 (interacts with) pan_4862	interacts with	1.0
pan_5760 (interacts with) pan_5792	interacts with	1.0
pan_5760 (interacts with) CP007658|MOBP	interacts with	5.0
pan_5760 (interacts with) pan_4218	interacts with	1.0
pan_5760 (interacts with) pan_2399	interacts with	1.0
pan_5760 (interacts with) pan_6244	interacts with	1.0
pan_5760 (interacts with) CP018223|MOBP	interacts with	69.0
pan_5760 (interacts with) pan_9298	interacts with	10.0
pan_5760 (interacts with) pan_1602	interacts with	1.0
pan_5785 (interacts with) pan_5792	interacts with	1.0
pan_5785 (interacts with) CP007658|MOBP	interacts with	1.0
pan_5785 (interacts with) pan_4218	interacts with	2.0
pan_5785 (interacts with) CP018223|MOBP	interacts with	33.0
pan_5785 (interacts with) pan_12627	interacts with	1.0
pan_5785 (interacts with) NC_010936|MOBP	interacts with	1.0
pan_5785 (interacts with) pan_9298	interacts with	6.0
pan_5785 (interacts with) pan_1602	interacts with	1.0
pan_5792 (interacts with) pan_5785	interacts with	1.0
pan_5792 (interacts with) KY014464|MOBP	interacts with	1.0
pan_5792 (interacts with) CP007658|MOBP	interacts with	1.0
pan_5792 (interacts with) pan_4218	interacts with	1.0
pan_5792 (interacts with) CP018223|MOBP	interacts with	44.0
pan_5792 (interacts with) pan_9298	interacts with	6.0
pan_5792 (interacts with) pan_5760	interacts with	1.0
pan_5840 (interacts with) CP018223|MOBP	interacts with	2.0
pan_5962 (interacts with) CP018223|MOBP	interacts with	35.0
pan_5962 (interacts with) pan_9298	interacts with	4.0
pan_5962 (interacts with) pan_7078	interacts with	1.0
pan_6244 (interacts with) pan_4227	interacts with	1.0
pan_6244 (interacts with) CP018223|MOBP	interacts with	39.0
pan_6244 (interacts with) pan_9298	interacts with	5.0
pan_6244 (interacts with) pan_4445	interacts with	1.0
pan_6244 (interacts with) pan_5760	interacts with	1.0
pan_6296 (interacts with) NC_002145|MOBP	interacts with	1.0
pan_6296 (interacts with) CP022165|MOBP	interacts with	1.0
pan_6296 (interacts with) JN985534|MOB_unknown	interacts with	1.0
pan_6344 (interacts with) NZ_CP009579|MOBV	interacts with	2.0
pan_6344 (interacts with) pan_8025	interacts with	2.0
pan_6476 (interacts with) pan_4862	interacts with	1.0
pan_6476 (interacts with) CP018223|MOBP	interacts with	14.0
pan_6476 (interacts with) pan_9298	interacts with	3.0
pan_6476 (interacts with) pan_1602	interacts with	1.0
pan_6499 (interacts with) CP018223|MOBP	interacts with	15.0
pan_6499 (interacts with) pan_4318	interacts with	1.0
pan_6499 (interacts with) pan_9298	interacts with	1.0
pan_6500 (interacts with) CP007658|MOBP	interacts with	1.0
pan_6500 (interacts with) pan_4218	interacts with	1.0
pan_6500 (interacts with) CP018223|MOBP	interacts with	21.0
pan_6500 (interacts with) pan_1385	interacts with	1.0
pan_6500 (interacts with) pan_9298	interacts with	4.0
pan_6501 (interacts with) CP007658|MOBP	interacts with	1.0
pan_6501 (interacts with) pan_4218	interacts with	1.0
pan_6501 (interacts with) CP018223|MOBP	interacts with	32.0
pan_6501 (interacts with) pan_12627	interacts with	3.0
pan_6501 (interacts with) pan_9298	interacts with	3.0
pan_6501 (interacts with) pan_1602	interacts with	2.0
pan_6577 (interacts with) CP018223|MOBP	interacts with	5.0
pan_7078 (interacts with) CP007658|MOBP	interacts with	4.0
pan_7078 (interacts with) pan_4218	interacts with	1.0
pan_7078 (interacts with) pan_5962	interacts with	1.0
pan_7078 (interacts with) CP018223|MOBP	interacts with	39.0
pan_7078 (interacts with) pan_9298	interacts with	8.0
pan_7308 (interacts with) CP018223|MOBP	interacts with	4.0
pan_7518 (interacts with) AB027308|MOBP	interacts with	1.0
pan_7518 (interacts with) CP001386|MOBP	interacts with	1.0
pan_7518 (interacts with) CP005192|MOBP	interacts with	1.0
pan_7518 (interacts with) KU254578|MOBP	interacts with	1.0
pan_8025 (interacts with) KY014464|MOBP	interacts with	4.0
pan_8025 (interacts with) pan_6344	interacts with	2.0
pan_8025 (interacts with) pan_9298	interacts with	1.0
pan_8025 (interacts with) NZ_CP009579|MOBV	interacts with	102.0
pan_8180 (interacts with) CP022165|MOBP	interacts with	1.0
pan_8180 (interacts with) JN985534|MOB_unknown	interacts with	1.0
pan_8333 (interacts with) KY014464|MOBP	interacts with	2.0
pan_8333 (interacts with) CP018359|MOB_unknown	interacts with	3.0
pan_8333 (interacts with) pan_9184	interacts with	2.0
pan_8574 (interacts with) NC_002145|MOBP	interacts with	1.0
pan_8574 (interacts with) CP022165|MOBP	interacts with	1.0
pan_8649 (interacts with) CP018223|MOBP	interacts with	23.0
pan_8649 (interacts with) NC_010936|MOBP	interacts with	1.0
pan_8649 (interacts with) pan_9298	interacts with	3.0
pan_906 (interacts with) CP018223|MOBP	interacts with	13.0
pan_906 (interacts with) pan_9298	interacts with	3.0
pan_908 (interacts with) CP018223|MOBP	interacts with	2.0
pan_908 (interacts with) NC_013372|MOBP	interacts with	1.0
pan_9184 (interacts with) pan_8333	interacts with	2.0
pan_9184 (interacts with) CP018359|MOB_unknown	interacts with	2.0
pan_9298 (interacts with) CP005192|MOBP	interacts with	35.0
pan_9298 (interacts with) CP007658|MOBP	interacts with	704.0
pan_9298 (interacts with) CP018223|MOBP	interacts with	20712.0
pan_9298 (interacts with) CP019195|MOBP	interacts with	1.0
pan_9298 (interacts with) CP022165|MOBP	interacts with	3.0
pan_9298 (interacts with) JN985534|MOB_unknown	interacts with	3.0
pan_9298 (interacts with) KT693143|MOBP	interacts with	1.0
pan_9298 (interacts with) KU254578|MOBP	interacts with	1.0
pan_9298 (interacts with) KU932034|MOB_unknown	interacts with	5.0
pan_9298 (interacts with) KY014464|MOBP	interacts with	172.0
pan_9298 (interacts with) MF083142|MOBP	interacts with	1.0
pan_9298 (interacts with) NC_002145|MOBP	interacts with	4.0
pan_9298 (interacts with) NC_010485|MOBP	interacts with	40.0
pan_9298 (interacts with) NC_010936|MOBP	interacts with	34.0
pan_9298 (interacts with) NC_011990|MOBP	interacts with	105.0
pan_9298 (interacts with) NC_013372|MOBP	interacts with	34.0
pan_9298 (interacts with) NC_019292|MOBP	interacts with	2.0
pan_9298 (interacts with) NZ_CP009579|MOBV	interacts with	1.0
pan_9298 (interacts with) NZ_CP014098|MOBP	interacts with	1.0
pan_9298 (interacts with) pan_1128	interacts with	2.0
pan_9298 (interacts with) pan_12627	interacts with	5.0
pan_9298 (interacts with) pan_1385	interacts with	4.0
pan_9298 (interacts with) pan_1602	interacts with	15.0
pan_9298 (interacts with) pan_1615	interacts with	1.0
pan_9298 (interacts with) pan_1629	interacts with	1.0
pan_9298 (interacts with) pan_1655	interacts with	3.0
pan_9298 (interacts with) pan_1752	interacts with	2.0
pan_9298 (interacts with) pan_2137	interacts with	2.0
pan_9298 (interacts with) pan_2182	interacts with	3.0
pan_9298 (interacts with) pan_2399	interacts with	3.0
pan_9298 (interacts with) pan_2432	interacts with	3.0
pan_9298 (interacts with) pan_2748	interacts with	1.0
pan_9298 (interacts with) pan_2779	interacts with	1.0
pan_9298 (interacts with) pan_2989	interacts with	6.0
pan_9298 (interacts with) pan_3217	interacts with	1.0
pan_9298 (interacts with) pan_4146	interacts with	3.0
pan_9298 (interacts with) pan_4218	interacts with	14.0
pan_9298 (interacts with) pan_4222	interacts with	1.0
pan_9298 (interacts with) pan_4227	interacts with	2.0
pan_9298 (interacts with) pan_4318	interacts with	1.0
pan_9298 (interacts with) pan_4444	interacts with	3.0
pan_9298 (interacts with) pan_4445	interacts with	1.0
pan_9298 (interacts with) pan_4449	interacts with	1.0
pan_9298 (interacts with) pan_4754	interacts with	1.0
pan_9298 (interacts with) pan_4862	interacts with	3.0
pan_9298 (interacts with) pan_4886	interacts with	1.0
pan_9298 (interacts with) pan_4890	interacts with	1.0
pan_9298 (interacts with) pan_4892	interacts with	3.0
pan_9298 (interacts with) pan_498	interacts with	18.0
pan_9298 (interacts with) pan_5117	interacts with	2.0
pan_9298 (interacts with) pan_5156	interacts with	2.0
pan_9298 (interacts with) pan_5758	interacts with	1.0
pan_9298 (interacts with) pan_5760	interacts with	10.0
pan_9298 (interacts with) pan_5785	interacts with	6.0
pan_9298 (interacts with) pan_5792	interacts with	6.0
pan_9298 (interacts with) pan_5962	interacts with	4.0
pan_9298 (interacts with) pan_6244	interacts with	5.0
pan_9298 (interacts with) pan_6476	interacts with	3.0
pan_9298 (interacts with) pan_6499	interacts with	1.0
pan_9298 (interacts with) pan_6500	interacts with	4.0
pan_9298 (interacts with) pan_6501	interacts with	3.0
pan_9298 (interacts with) pan_7078	interacts with	8.0
pan_9298 (interacts with) pan_8025	interacts with	1.0
pan_9298 (interacts with) pan_8649	interacts with	3.0
pan_9298 (interacts with) pan_906	interacts with	3.0
pan_9472 (interacts with) NC_002145|MOBP	interacts with	1.0
pan_9472 (interacts with) CP022165|MOBP	interacts with	1.0
pan_9472 (interacts with) JN985534|MOB_unknown	interacts with	1.0
pan_9506 (interacts with) NC_002145|MOBP	interacts with	1.0
pan_9506 (interacts with) CP022165|MOBP	interacts with	1.0
pan_9506 (interacts with) JN985534|MOB_unknown	interacts with	1.0

## Sheet: Time point 1
shared name	shared interaction	filtered_NET_TimePoint_1.csv
AB027308|MOBP (interacts with) CP018223|MOBP	interacts with	1.0
AB027308|MOBP (interacts with) CP018359|MOB_unknown	interacts with	1.0
AB027308|MOBP (interacts with) CP022165|MOBP	interacts with	1.0
AB027308|MOBP (interacts with) pan_9298	interacts with	1.0
AB027308|MOBP (interacts with) NC_002145|MOBP	interacts with	2.0
AB027308|MOBP (interacts with) pan_5689	interacts with	1.0
CP005192|MOBP (interacts with) CP018223|MOBP	interacts with	25.0
CP005192|MOBP (interacts with) CP022165|MOBP	interacts with	1.0
CP005192|MOBP (interacts with) pan_9298	interacts with	46.0
CP005192|MOBP (interacts with) NC_002145|MOBP	interacts with	1.0
CP005192|MOBP (interacts with) pan_498	interacts with	2.0
CP007658|MOBP (interacts with) CP018223|MOBP	interacts with	1.0
CP007658|MOBP (interacts with) pan_9298	interacts with	3.0
CP008720|MOBP (interacts with) pan_7501	interacts with	1.0
CP018223|MOBP (interacts with) AB027308|MOBP	interacts with	1.0
CP018223|MOBP (interacts with) CP005192|MOBP	interacts with	25.0
CP018223|MOBP (interacts with) CP007658|MOBP	interacts with	1.0
CP018223|MOBP (interacts with) CP018359|MOB_unknown	interacts with	4.0
CP018223|MOBP (interacts with) CP022165|MOBP	interacts with	6.0
CP018223|MOBP (interacts with) KU254578|MOBP	interacts with	1.0
CP018223|MOBP (interacts with) NC_002145|MOBP	interacts with	6.0
CP018223|MOBP (interacts with) NC_011990|MOBP	interacts with	2.0
CP018223|MOBP (interacts with) NC_013372|MOBP	interacts with	1.0
CP018223|MOBP (interacts with) NC_019134|MOBP	interacts with	2.0
CP018223|MOBP (interacts with) NZ_CP008845|MOB_unknown	interacts with	1.0
CP018223|MOBP (interacts with) pan_12627	interacts with	1.0
CP018223|MOBP (interacts with) pan_1385	interacts with	1.0
CP018223|MOBP (interacts with) pan_1602	interacts with	4.0
CP018223|MOBP (interacts with) pan_2137	interacts with	1.0
CP018223|MOBP (interacts with) pan_2182	interacts with	1.0
CP018223|MOBP (interacts with) pan_3614	interacts with	1.0
CP018223|MOBP (interacts with) pan_4218	interacts with	4.0
CP018223|MOBP (interacts with) pan_4444	interacts with	1.0
CP018223|MOBP (interacts with) pan_4445	interacts with	1.0
CP018223|MOBP (interacts with) pan_4715	interacts with	1.0
CP018223|MOBP (interacts with) pan_4862	interacts with	1.0
CP018223|MOBP (interacts with) pan_4886	interacts with	1.0
CP018223|MOBP (interacts with) pan_498	interacts with	11.0
CP018223|MOBP (interacts with) pan_5785	interacts with	2.0
CP018223|MOBP (interacts with) pan_5792	interacts with	2.0
CP018223|MOBP (interacts with) pan_5962	interacts with	1.0
CP018223|MOBP (interacts with) pan_7078	interacts with	2.0
CP018223|MOBP (interacts with) pan_908	interacts with	1.0
CP018223|MOBP (interacts with) pan_9298	interacts with	362.0
CP018359|MOB_unknown (interacts with) AB027308|MOBP	interacts with	1.0
CP018359|MOB_unknown (interacts with) pan_8333	interacts with	4.0
CP018359|MOB_unknown (interacts with) CP018223|MOBP	interacts with	4.0
CP018359|MOB_unknown (interacts with) pan_9184	interacts with	3.0
CP018359|MOB_unknown (interacts with) CP022165|MOBP	interacts with	12.0
CP018359|MOB_unknown (interacts with) pan_9298	interacts with	7.0
CP018359|MOB_unknown (interacts with) KU254578|MOBP	interacts with	1.0
CP018359|MOB_unknown (interacts with) L05392|MOBP	interacts with	2.0
CP018359|MOB_unknown (interacts with) NC_002145|MOBP	interacts with	16.0
CP018359|MOB_unknown (interacts with) pan_5689	interacts with	12.0
CP018359|MOB_unknown (interacts with) pan_5928	interacts with	1.0
CP022165|MOBP (interacts with) AB027308|MOBP	interacts with	1.0
CP022165|MOBP (interacts with) CP005192|MOBP	interacts with	1.0
CP022165|MOBP (interacts with) CP018223|MOBP	interacts with	6.0
CP022165|MOBP (interacts with) CP018359|MOB_unknown	interacts with	12.0
CP022165|MOBP (interacts with) pan_9298	interacts with	9.0
CP022165|MOBP (interacts with) KU254578|MOBP	interacts with	1.0
CP022165|MOBP (interacts with) L05392|MOBP	interacts with	1.0
CP022165|MOBP (interacts with) NC_002145|MOBP	interacts with	24.0
CP022165|MOBP (interacts with) pan_5689	interacts with	11.0
CP022165|MOBP (interacts with) pan_13064	interacts with	1.0
CP022165|MOBP (interacts with) pan_5928	interacts with	1.0
KU254578|MOBP (interacts with) CP018223|MOBP	interacts with	1.0
KU254578|MOBP (interacts with) CP018359|MOB_unknown	interacts with	1.0
KU254578|MOBP (interacts with) CP022165|MOBP	interacts with	1.0
KU254578|MOBP (interacts with) pan_9298	interacts with	1.0
KU254578|MOBP (interacts with) NC_002145|MOBP	interacts with	1.0
L05392|MOBP (interacts with) CP018359|MOB_unknown	interacts with	2.0
L05392|MOBP (interacts with) CP022165|MOBP	interacts with	1.0
L05392|MOBP (interacts with) NC_002145|MOBP	interacts with	1.0
L05392|MOBP (interacts with) pan_5689	interacts with	2.0
NC_002145|MOBP (interacts with) AB027308|MOBP	interacts with	2.0
NC_002145|MOBP (interacts with) CP005192|MOBP	interacts with	1.0
NC_002145|MOBP (interacts with) CP018223|MOBP	interacts with	6.0
NC_002145|MOBP (interacts with) CP018359|MOB_unknown	interacts with	16.0
NC_002145|MOBP (interacts with) CP022165|MOBP	interacts with	24.0
NC_002145|MOBP (interacts with) pan_9298	interacts with	11.0
NC_002145|MOBP (interacts with) KU254578|MOBP	interacts with	1.0
NC_002145|MOBP (interacts with) L05392|MOBP	interacts with	1.0
NC_002145|MOBP (interacts with) pan_5689	interacts with	14.0
NC_002145|MOBP (interacts with) pan_13064	interacts with	1.0
NC_002145|MOBP (interacts with) pan_5928	interacts with	1.0
NC_011990|MOBP (interacts with) CP018223|MOBP	interacts with	2.0
NC_011990|MOBP (interacts with) pan_9298	interacts with	4.0
NC_013372|MOBP (interacts with) CP018223|MOBP	interacts with	1.0
NC_013372|MOBP (interacts with) pan_9298	interacts with	1.0
NC_019134|MOBP (interacts with) CP018223|MOBP	interacts with	2.0
NC_019134|MOBP (interacts with) pan_9298	interacts with	2.0
NZ_CP008845|MOB_unknown (interacts with) CP018223|MOBP	interacts with	1.0
NZ_CP008845|MOB_unknown (interacts with) pan_9298	interacts with	1.0
pan_12627 (interacts with) CP018223|MOBP	interacts with	1.0
pan_13064 (interacts with) CP022165|MOBP	interacts with	1.0
pan_13064 (interacts with) NC_002145|MOBP	interacts with	1.0
pan_1385 (interacts with) CP018223|MOBP	interacts with	1.0
pan_1602 (interacts with) CP018223|MOBP	interacts with	4.0
pan_2137 (interacts with) CP018223|MOBP	interacts with	1.0
pan_2137 (interacts with) pan_4445	interacts with	1.0
pan_2182 (interacts with) CP018223|MOBP	interacts with	1.0
pan_2182 (interacts with) pan_9298	interacts with	1.0
pan_3614 (interacts with) CP018223|MOBP	interacts with	1.0
pan_4218 (interacts with) CP018223|MOBP	interacts with	4.0
pan_4218 (interacts with) pan_5792	interacts with	1.0
pan_4444 (interacts with) CP018223|MOBP	interacts with	1.0
pan_4445 (interacts with) pan_2137	interacts with	1.0
pan_4445 (interacts with) CP018223|MOBP	interacts with	1.0
pan_4715 (interacts with) CP018223|MOBP	interacts with	1.0
pan_4715 (interacts with) pan_9298	interacts with	1.0
pan_4862 (interacts with) CP018223|MOBP	interacts with	1.0
pan_4886 (interacts with) CP018223|MOBP	interacts with	1.0
pan_498 (interacts with) CP005192|MOBP	interacts with	2.0
pan_498 (interacts with) CP018223|MOBP	interacts with	11.0
pan_498 (interacts with) pan_9298	interacts with	1.0
pan_5689 (interacts with) AB027308|MOBP	interacts with	1.0
pan_5689 (interacts with) CP018359|MOB_unknown	interacts with	12.0
pan_5689 (interacts with) CP022165|MOBP	interacts with	11.0
pan_5689 (interacts with) L05392|MOBP	interacts with	2.0
pan_5689 (interacts with) NC_002145|MOBP	interacts with	14.0
pan_5785 (interacts with) CP018223|MOBP	interacts with	2.0
pan_5792 (interacts with) CP018223|MOBP	interacts with	2.0
pan_5792 (interacts with) pan_4218	interacts with	1.0
pan_5928 (interacts with) CP018359|MOB_unknown	interacts with	1.0
pan_5928 (interacts with) CP022165|MOBP	interacts with	1.0
pan_5928 (interacts with) NC_002145|MOBP	interacts with	1.0
pan_5962 (interacts with) CP018223|MOBP	interacts with	1.0
pan_7078 (interacts with) CP018223|MOBP	interacts with	2.0
pan_7501 (interacts with) CP008720|MOBP	interacts with	1.0
pan_8333 (interacts with) CP018359|MOB_unknown	interacts with	4.0
pan_8333 (interacts with) pan_9184	interacts with	3.0
pan_908 (interacts with) CP018223|MOBP	interacts with	1.0
pan_908 (interacts with) pan_9298	interacts with	1.0
pan_9184 (interacts with) pan_8333	interacts with	3.0
pan_9184 (interacts with) CP018359|MOB_unknown	interacts with	3.0
pan_9298 (interacts with) AB027308|MOBP	interacts with	1.0
pan_9298 (interacts with) CP005192|MOBP	interacts with	46.0
pan_9298 (interacts with) CP007658|MOBP	interacts with	3.0
pan_9298 (interacts with) CP018223|MOBP	interacts with	362.0
pan_9298 (interacts with) pan_908	interacts with	1.0
pan_9298 (interacts with) CP018359|MOB_unknown	interacts with	7.0
pan_9298 (interacts with) CP022165|MOBP	interacts with	9.0
pan_9298 (interacts with) KU254578|MOBP	interacts with	1.0
pan_9298 (interacts with) NC_002145|MOBP	interacts with	11.0
pan_9298 (interacts with) NC_011990|MOBP	interacts with	4.0
pan_9298 (interacts with) NC_013372|MOBP	interacts with	1.0
pan_9298 (interacts with) NC_019134|MOBP	interacts with	2.0
pan_9298 (interacts with) NZ_CP008845|MOB_unknown	interacts with	1.0
pan_9298 (interacts with) pan_2182	interacts with	1.0
pan_9298 (interacts with) pan_4715	interacts with	1.0
pan_9298 (interacts with) pan_498	interacts with	1.0

## Sheet: Time point 2
shared name	shared interaction	filtered_NET_TimePoint_2.csv
AB027308|MOBP (interacts with) pan_4205	interacts with	1.0
CP007658|MOBP (interacts with) pan_1615	interacts with	1.0
CP007658|MOBP (interacts with) CP018223|MOBP	interacts with	8.0
CP007658|MOBP (interacts with) pan_4218	interacts with	1.0
CP007658|MOBP (interacts with) pan_9298	interacts with	13.0
CP018223|MOBP (interacts with) pan_1615	interacts with	1.0
CP018223|MOBP (interacts with) CP007658|MOBP	interacts with	8.0
CP018223|MOBP (interacts with) pan_4218	interacts with	1.0
CP018223|MOBP (interacts with) pan_9298	interacts with	7.0
CP018359|MOB_unknown (interacts with) KU254578|MOBP	interacts with	1.0
CP018359|MOB_unknown (interacts with) NC_002145|MOBP	interacts with	1.0
CP022165|MOBP (interacts with) pan_4385	interacts with	2.0
CP022165|MOBP (interacts with) JN985534|MOB_unknown	interacts with	10.0
CP022165|MOBP (interacts with) pan_5234	interacts with	1.0
CP022165|MOBP (interacts with) NC_002145|MOBP	interacts with	16.0
CP022165|MOBP (interacts with) pan_6797	interacts with	2.0
CP022165|MOBP (interacts with) pan_762	interacts with	1.0
CP022165|MOBP (interacts with) NC_019078|MOBP	interacts with	1.0
CP022165|MOBP (interacts with) pan_8574	interacts with	1.0
CP022165|MOBP (interacts with) pan_11777	interacts with	1.0
JN985534|MOB_unknown (interacts with) CP022165|MOBP	interacts with	10.0
JN985534|MOB_unknown (interacts with) pan_4385	interacts with	2.0
JN985534|MOB_unknown (interacts with) pan_5215	interacts with	1.0
JN985534|MOB_unknown (interacts with) pan_5234	interacts with	1.0
JN985534|MOB_unknown (interacts with) NC_002145|MOBP	interacts with	8.0
JN985534|MOB_unknown (interacts with) pan_6797	interacts with	2.0
JN985534|MOB_unknown (interacts with) NC_019078|MOBP	interacts with	1.0
KF992024|MOBP (interacts with) NC_019218|MOBP	interacts with	1.0
KU254578|MOBP (interacts with) CP018359|MOB_unknown	interacts with	1.0
KU254578|MOBP (interacts with) NC_002145|MOBP	interacts with	1.0
L05392|MOBP (interacts with) NC_018997|MOBP	interacts with	1.0
NC_002145|MOBP (interacts with) CP018359|MOB_unknown	interacts with	1.0
NC_002145|MOBP (interacts with) CP022165|MOBP	interacts with	16.0
NC_002145|MOBP (interacts with) pan_4385	interacts with	2.0
NC_002145|MOBP (interacts with) JN985534|MOB_unknown	interacts with	8.0
NC_002145|MOBP (interacts with) KU254578|MOBP	interacts with	1.0
NC_002145|MOBP (interacts with) pan_5689	interacts with	1.0
NC_002145|MOBP (interacts with) pan_6797	interacts with	2.0
NC_002145|MOBP (interacts with) pan_762	interacts with	1.0
NC_002145|MOBP (interacts with) NC_019078|MOBP	interacts with	1.0
NC_002145|MOBP (interacts with) pan_8574	interacts with	1.0
NC_002145|MOBP (interacts with) pan_11777	interacts with	1.0
NC_018997|MOBP (interacts with) pan_5689	interacts with	1.0
NC_018997|MOBP (interacts with) L05392|MOBP	interacts with	1.0
NC_019078|MOBP (interacts with) CP022165|MOBP	interacts with	1.0
NC_019078|MOBP (interacts with) pan_4385	interacts with	1.0
NC_019078|MOBP (interacts with) JN985534|MOB_unknown	interacts with	1.0
NC_019078|MOBP (interacts with) NC_002145|MOBP	interacts with	1.0
NC_019218|MOBP (interacts with) KF992024|MOBP	interacts with	1.0
NZ_CP009579|MOBV (interacts with) pan_2582	interacts with	1.0
NZ_CP009579|MOBV (interacts with) pan_6344	interacts with	2.0
NZ_CP009579|MOBV (interacts with) pan_8025	interacts with	37.0
pan_11777 (interacts with) CP022165|MOBP	interacts with	1.0
pan_11777 (interacts with) NC_002145|MOBP	interacts with	1.0
pan_1615 (interacts with) CP007658|MOBP	interacts with	1.0
pan_1615 (interacts with) CP018223|MOBP	interacts with	1.0
pan_2582 (interacts with) NZ_CP009579|MOBV	interacts with	1.0
pan_4205 (interacts with) AB027308|MOBP	interacts with	1.0
pan_4218 (interacts with) CP007658|MOBP	interacts with	1.0
pan_4218 (interacts with) CP018223|MOBP	interacts with	1.0
pan_4385 (interacts with) CP022165|MOBP	interacts with	2.0
pan_4385 (interacts with) JN985534|MOB_unknown	interacts with	2.0
pan_4385 (interacts with) NC_002145|MOBP	interacts with	2.0
pan_4385 (interacts with) NC_019078|MOBP	interacts with	1.0
pan_5215 (interacts with) JN985534|MOB_unknown	interacts with	1.0
pan_5234 (interacts with) CP022165|MOBP	interacts with	1.0
pan_5234 (interacts with) JN985534|MOB_unknown	interacts with	1.0
pan_5689 (interacts with) NC_002145|MOBP	interacts with	1.0
pan_5689 (interacts with) NC_018997|MOBP	interacts with	1.0
pan_6344 (interacts with) NZ_CP009579|MOBV	interacts with	2.0
pan_6797 (interacts with) CP022165|MOBP	interacts with	2.0
pan_6797 (interacts with) JN985534|MOB_unknown	interacts with	2.0
pan_6797 (interacts with) NC_002145|MOBP	interacts with	2.0
pan_762 (interacts with) CP022165|MOBP	interacts with	1.0
pan_762 (interacts with) NC_002145|MOBP	interacts with	1.0
pan_8025 (interacts with) NZ_CP009579|MOBV	interacts with	37.0
pan_8574 (interacts with) CP022165|MOBP	interacts with	1.0
pan_8574 (interacts with) NC_002145|MOBP	interacts with	1.0
pan_9298 (interacts with) CP007658|MOBP	interacts with	13.0
pan_9298 (interacts with) CP018223|MOBP	interacts with	7.0

## Sheet: Time point 3
shared name	shared interaction	filtered_NET_TimePoint_3.csv
AB027308|MOBP (interacts with) NC_002145|MOBP	interacts with	1.0
AB027308|MOBP (interacts with) CP001386|MOBP	interacts with	1.0
AB027308|MOBP (interacts with) CP005192|MOBP	interacts with	1.0
AB027308|MOBP (interacts with) CP018223|MOBP	interacts with	1.0
AB027308|MOBP (interacts with) CP018359|MOB_unknown	interacts with	1.0
AB027308|MOBP (interacts with) pan_7518	interacts with	1.0
AB027308|MOBP (interacts with) CP022165|MOBP	interacts with	1.0
AB027308|MOBP (interacts with) GQ900404|MOB_unknown	interacts with	1.0
AB027308|MOBP (interacts with) pan_9298	interacts with	4.0
AB027308|MOBP (interacts with) KU254578|MOBP	interacts with	1.0
CP001386|MOBP (interacts with) AB027308|MOBP	interacts with	1.0
CP001386|MOBP (interacts with) CP005192|MOBP	interacts with	1.0
CP001386|MOBP (interacts with) pan_7518	interacts with	1.0
CP001386|MOBP (interacts with) KU254578|MOBP	interacts with	1.0
CP001388|MOBP (interacts with) CP018223|MOBP	interacts with	1.0
CP001388|MOBP (interacts with) pan_9298	interacts with	1.0
CP005192|MOBP (interacts with) AB027308|MOBP	interacts with	1.0
CP005192|MOBP (interacts with) CP001386|MOBP	interacts with	1.0
CP005192|MOBP (interacts with) CP007658|MOBP	interacts with	15.0
CP005192|MOBP (interacts with) CP018223|MOBP	interacts with	16.0
CP005192|MOBP (interacts with) pan_7518	interacts with	1.0
CP005192|MOBP (interacts with) pan_9298	interacts with	31.0
CP005192|MOBP (interacts with) KU254578|MOBP	interacts with	1.0
CP007658|MOBP (interacts with) pan_5792	interacts with	1.0
CP007658|MOBP (interacts with) CP005192|MOBP	interacts with	15.0
CP007658|MOBP (interacts with) pan_6500	interacts with	1.0
CP007658|MOBP (interacts with) CP018223|MOBP	interacts with	93.0
CP007658|MOBP (interacts with) pan_7078	interacts with	3.0
CP007658|MOBP (interacts with) CP022165|MOBP	interacts with	1.0
CP007658|MOBP (interacts with) pan_9298	interacts with	234.0
CP007658|MOBP (interacts with) KU932034|MOB_unknown	interacts with	1.0
CP007658|MOBP (interacts with) NC_002145|MOBP	interacts with	1.0
CP007658|MOBP (interacts with) NZ_CP014098|MOBP	interacts with	1.0
CP007658|MOBP (interacts with) pan_1602	interacts with	1.0
CP007658|MOBP (interacts with) pan_1615	interacts with	1.0
CP007658|MOBP (interacts with) pan_1655	interacts with	1.0
CP007658|MOBP (interacts with) pan_4218	interacts with	1.0
CP007658|MOBP (interacts with) pan_4222	interacts with	2.0
CP007658|MOBP (interacts with) pan_4227	interacts with	1.0
CP007658|MOBP (interacts with) pan_4445	interacts with	5.0
CP007658|MOBP (interacts with) pan_4449	interacts with	1.0
CP007658|MOBP (interacts with) pan_4754	interacts with	1.0
CP007658|MOBP (interacts with) pan_4889	interacts with	1.0
CP007658|MOBP (interacts with) pan_498	interacts with	3.0
CP007658|MOBP (interacts with) pan_5117	interacts with	1.0
CP007658|MOBP (interacts with) pan_5156	interacts with	1.0
CP007658|MOBP (interacts with) pan_5758	interacts with	1.0
CP007658|MOBP (interacts with) pan_5760	interacts with	2.0
CP016748|MOBQ (interacts with) NC_009791|MOBQ	interacts with	1.0
CP016748|MOBQ (interacts with) pan_5132	interacts with	1.0
CP018223|MOBP (interacts with) AB027308|MOBP	interacts with	1.0
CP018223|MOBP (interacts with) pan_5792	interacts with	1.0
CP018223|MOBP (interacts with) pan_5962	interacts with	1.0
CP018223|MOBP (interacts with) CP001388|MOBP	interacts with	1.0
CP018223|MOBP (interacts with) pan_6244	interacts with	1.0
CP018223|MOBP (interacts with) CP005192|MOBP	interacts with	16.0
CP018223|MOBP (interacts with) CP007658|MOBP	interacts with	93.0
CP018223|MOBP (interacts with) pan_6500	interacts with	1.0
CP018223|MOBP (interacts with) pan_6501	interacts with	1.0
CP018223|MOBP (interacts with) pan_7078	interacts with	1.0
CP018223|MOBP (interacts with) CP018941|MOBP	interacts with	5.0
CP018223|MOBP (interacts with) pan_8649	interacts with	3.0
CP018223|MOBP (interacts with) pan_906	interacts with	1.0
CP018223|MOBP (interacts with) pan_9298	interacts with	845.0
CP018223|MOBP (interacts with) KU254578|MOBP	interacts with	1.0
CP018223|MOBP (interacts with) KU932034|MOB_unknown	interacts with	1.0
CP018223|MOBP (interacts with) NC_002145|MOBP	interacts with	1.0
CP018223|MOBP (interacts with) NC_010936|MOBP	interacts with	1.0
CP018223|MOBP (interacts with) NC_013372|MOBP	interacts with	5.0
CP018223|MOBP (interacts with) NZ_CP014098|MOBP	interacts with	1.0
CP018223|MOBP (interacts with) pan_12627	interacts with	2.0
CP018223|MOBP (interacts with) pan_1602	interacts with	4.0
CP018223|MOBP (interacts with) pan_1615	interacts with	3.0
CP018223|MOBP (interacts with) pan_1655	interacts with	1.0
CP018223|MOBP (interacts with) pan_2137	interacts with	1.0
CP018223|MOBP (interacts with) pan_2182	interacts with	1.0
CP018223|MOBP (interacts with) pan_2399	interacts with	2.0
CP018223|MOBP (interacts with) pan_2432	interacts with	2.0
CP018223|MOBP (interacts with) pan_2748	interacts with	1.0
CP018223|MOBP (interacts with) pan_2750	interacts with	1.0
CP018223|MOBP (interacts with) pan_2779	interacts with	1.0
CP018223|MOBP (interacts with) pan_2989	interacts with	1.0
CP018223|MOBP (interacts with) pan_4169	interacts with	2.0
CP018223|MOBP (interacts with) pan_4218	interacts with	2.0
CP018223|MOBP (interacts with) pan_4222	interacts with	1.0
CP018223|MOBP (interacts with) pan_4227	interacts with	1.0
CP018223|MOBP (interacts with) pan_4444	interacts with	1.0
CP018223|MOBP (interacts with) pan_4445	interacts with	3.0
CP018223|MOBP (interacts with) pan_4754	interacts with	1.0
CP018223|MOBP (interacts with) pan_4862	interacts with	1.0
CP018223|MOBP (interacts with) pan_4889	interacts with	1.0
CP018223|MOBP (interacts with) pan_498	interacts with	14.0
CP018223|MOBP (interacts with) pan_5117	interacts with	1.0
CP018223|MOBP (interacts with) pan_5758	interacts with	1.0
CP018223|MOBP (interacts with) pan_5760	interacts with	2.0
CP018223|MOBP (interacts with) pan_5785	interacts with	2.0
CP018359|MOB_unknown (interacts with) AB027308|MOBP	interacts with	1.0
CP018359|MOB_unknown (interacts with) NC_002145|MOBP	interacts with	8.0
CP018359|MOB_unknown (interacts with) pan_456	interacts with	3.0
CP018359|MOB_unknown (interacts with) pan_12228	interacts with	1.0
CP018359|MOB_unknown (interacts with) pan_8025	interacts with	1.0
CP018359|MOB_unknown (interacts with) CP022165|MOBP	interacts with	8.0
CP018359|MOB_unknown (interacts with) GQ900404|MOB_unknown	interacts with	3.0
CP018359|MOB_unknown (interacts with) pan_12672	interacts with	1.0
CP018941|MOBP (interacts with) CP018223|MOBP	interacts with	5.0
CP018941|MOBP (interacts with) pan_9298	interacts with	10.0
CP022165|MOBP (interacts with) AB027308|MOBP	interacts with	1.0
CP022165|MOBP (interacts with) pan_6296	interacts with	1.0
CP022165|MOBP (interacts with) CP007658|MOBP	interacts with	1.0
CP022165|MOBP (interacts with) CP018359|MOB_unknown	interacts with	8.0
CP022165|MOBP (interacts with) pan_8025	interacts with	2.0
CP022165|MOBP (interacts with) pan_8180	interacts with	1.0
CP022165|MOBP (interacts with) GQ900404|MOB_unknown	interacts with	3.0
CP022165|MOBP (interacts with) JN985534|MOB_unknown	interacts with	6.0
CP022165|MOBP (interacts with) pan_9298	interacts with	3.0
CP022165|MOBP (interacts with) KU254578|MOBP	interacts with	1.0
CP022165|MOBP (interacts with) pan_9472	interacts with	1.0
CP022165|MOBP (interacts with) pan_9506	interacts with	1.0
CP022165|MOBP (interacts with) NC_002145|MOBP	interacts with	21.0
CP022165|MOBP (interacts with) pan_456	interacts with	2.0
CP022165|MOBP (interacts with) pan_12228	interacts with	1.0
CP022165|MOBP (interacts with) pan_12304	interacts with	2.0
CP022165|MOBP (interacts with) pan_12503	interacts with	1.0
CP022165|MOBP (interacts with) pan_5303	interacts with	1.0
CP022165|MOBP (interacts with) pan_12672	interacts with	2.0
EU164802|MOBP (interacts with) pan_12228	interacts with	4.0
EU164802|MOBP (interacts with) pan_5328	interacts with	2.0
EU164802|MOBP (interacts with) pan_12672	interacts with	3.0
GQ900404|MOB_unknown (interacts with) AB027308|MOBP	interacts with	1.0
GQ900404|MOB_unknown (interacts with) NC_002145|MOBP	interacts with	3.0
GQ900404|MOB_unknown (interacts with) CP018359|MOB_unknown	interacts with	3.0
GQ900404|MOB_unknown (interacts with) pan_12228	interacts with	1.0
GQ900404|MOB_unknown (interacts with) CP022165|MOBP	interacts with	3.0
JN985534|MOB_unknown (interacts with) NC_002145|MOBP	interacts with	8.0
JN985534|MOB_unknown (interacts with) pan_6296	interacts with	1.0
JN985534|MOB_unknown (interacts with) CP022165|MOBP	interacts with	6.0
JN985534|MOB_unknown (interacts with) pan_12304	interacts with	2.0
JN985534|MOB_unknown (interacts with) pan_8180	interacts with	1.0
JN985534|MOB_unknown (interacts with) pan_5303	interacts with	2.0
JN985534|MOB_unknown (interacts with) pan_9298	interacts with	3.0
JN985534|MOB_unknown (interacts with) pan_9472	interacts with	1.0
JN985534|MOB_unknown (interacts with) pan_9506	interacts with	1.0
KU254578|MOBP (interacts with) AB027308|MOBP	interacts with	1.0
KU254578|MOBP (interacts with) NC_002145|MOBP	interacts with	3.0
KU254578|MOBP (interacts with) CP001386|MOBP	interacts with	1.0
KU254578|MOBP (interacts with) CP005192|MOBP	interacts with	1.0
KU254578|MOBP (interacts with) CP018223|MOBP	interacts with	1.0
KU254578|MOBP (interacts with) pan_7518	interacts with	1.0
KU254578|MOBP (interacts with) CP022165|MOBP	interacts with	1.0
KU254578|MOBP (interacts with) pan_12503	interacts with	1.0
KU254578|MOBP (interacts with) pan_9298	interacts with	1.0
KU932034|MOB_unknown (interacts with) pan_456	interacts with	1.0
KU932034|MOB_unknown (interacts with) CP007658|MOBP	interacts with	1.0
KU932034|MOB_unknown (interacts with) CP018223|MOBP	interacts with	1.0
KU932034|MOB_unknown (interacts with) pan_9298	interacts with	2.0
NC_002145|MOBP (interacts with) AB027308|MOBP	interacts with	1.0
NC_002145|MOBP (interacts with) pan_6296	interacts with	1.0
NC_002145|MOBP (interacts with) CP007658|MOBP	interacts with	1.0
NC_002145|MOBP (interacts with) CP018223|MOBP	interacts with	1.0
NC_002145|MOBP (interacts with) CP018359|MOB_unknown	interacts with	8.0
NC_002145|MOBP (interacts with) pan_8025	interacts with	1.0
NC_002145|MOBP (interacts with) CP022165|MOBP	interacts with	21.0
NC_002145|MOBP (interacts with) pan_8574	interacts with	1.0
NC_002145|MOBP (interacts with) GQ900404|MOB_unknown	interacts with	3.0
NC_002145|MOBP (interacts with) JN985534|MOB_unknown	interacts with	8.0
NC_002145|MOBP (interacts with) pan_9298	interacts with	4.0
NC_002145|MOBP (interacts with) KU254578|MOBP	interacts with	3.0
NC_002145|MOBP (interacts with) pan_9472	interacts with	1.0
NC_002145|MOBP (interacts with) pan_9506	interacts with	1.0
NC_002145|MOBP (interacts with) pan_456	interacts with	3.0
NC_002145|MOBP (interacts with) pan_12228	interacts with	1.0
NC_002145|MOBP (interacts with) pan_12304	interacts with	3.0
NC_002145|MOBP (interacts with) pan_12503	interacts with	1.0
NC_002145|MOBP (interacts with) pan_5303	interacts with	2.0
NC_002145|MOBP (interacts with) pan_12672	interacts with	2.0
NC_009791|MOBQ (interacts with) CP016748|MOBQ	interacts with	1.0
NC_009791|MOBQ (interacts with) pan_5132	interacts with	1.0
NC_010936|MOBP (interacts with) CP018223|MOBP	interacts with	1.0
NC_010936|MOBP (interacts with) pan_9298	interacts with	1.0
NC_013372|MOBP (interacts with) CP018223|MOBP	interacts with	5.0
NC_013372|MOBP (interacts with) pan_1602	interacts with	1.0
NC_013372|MOBP (interacts with) pan_9298	interacts with	5.0
NZ_CP009579|MOBV (interacts with) pan_8025	interacts with	13.0
NZ_CP010316|MOBP (interacts with) pan_5689	interacts with	1.0
NZ_CP014098|MOBP (interacts with) CP007658|MOBP	interacts with	1.0
NZ_CP014098|MOBP (interacts with) CP018223|MOBP	interacts with	1.0
NZ_CP014098|MOBP (interacts with) pan_9298	interacts with	1.0
pan_12228 (interacts with) NC_002145|MOBP	interacts with	1.0
pan_12228 (interacts with) CP018359|MOB_unknown	interacts with	1.0
pan_12228 (interacts with) CP022165|MOBP	interacts with	1.0
pan_12228 (interacts with) EU164802|MOBP	interacts with	4.0
pan_12228 (interacts with) GQ900404|MOB_unknown	interacts with	1.0
pan_12228 (interacts with) pan_12672	interacts with	2.0
pan_12304 (interacts with) NC_002145|MOBP	interacts with	3.0
pan_12304 (interacts with) CP022165|MOBP	interacts with	2.0
pan_12304 (interacts with) pan_5303	interacts with	2.0
pan_12304 (interacts with) JN985534|MOB_unknown	interacts with	2.0
pan_12503 (interacts with) NC_002145|MOBP	interacts with	1.0
pan_12503 (interacts with) CP022165|MOBP	interacts with	1.0
pan_12503 (interacts with) KU254578|MOBP	interacts with	1.0
pan_12627 (interacts with) CP018223|MOBP	interacts with	2.0
pan_12672 (interacts with) NC_002145|MOBP	interacts with	2.0
pan_12672 (interacts with) CP018359|MOB_unknown	interacts with	1.0
pan_12672 (interacts with) pan_12228	interacts with	2.0
pan_12672 (interacts with) CP022165|MOBP	interacts with	2.0
pan_12672 (interacts with) EU164802|MOBP	interacts with	3.0
pan_1602 (interacts with) CP007658|MOBP	interacts with	1.0
pan_1602 (interacts with) NC_013372|MOBP	interacts with	1.0
pan_1602 (interacts with) CP018223|MOBP	interacts with	4.0
pan_1615 (interacts with) CP007658|MOBP	interacts with	1.0
pan_1615 (interacts with) CP018223|MOBP	interacts with	3.0
pan_1615 (interacts with) pan_9298	interacts with	1.0
pan_1655 (interacts with) CP007658|MOBP	interacts with	1.0
pan_1655 (interacts with) CP018223|MOBP	interacts with	1.0
pan_2137 (interacts with) CP018223|MOBP	interacts with	1.0
pan_2182 (interacts with) CP018223|MOBP	interacts with	1.0
pan_2399 (interacts with) CP018223|MOBP	interacts with	2.0
pan_2432 (interacts with) CP018223|MOBP	interacts with	2.0
pan_2748 (interacts with) CP018223|MOBP	interacts with	1.0
pan_2748 (interacts with) pan_9298	interacts with	1.0
pan_2750 (interacts with) CP018223|MOBP	interacts with	1.0
pan_2779 (interacts with) CP018223|MOBP	interacts with	1.0
pan_2989 (interacts with) CP018223|MOBP	interacts with	1.0
pan_2989 (interacts with) pan_9298	interacts with	1.0
pan_4169 (interacts with) CP018223|MOBP	interacts with	2.0
pan_4218 (interacts with) CP007658|MOBP	interacts with	1.0
pan_4218 (interacts with) CP018223|MOBP	interacts with	2.0
pan_4222 (interacts with) CP007658|MOBP	interacts with	2.0
pan_4222 (interacts with) CP018223|MOBP	interacts with	1.0
pan_4227 (interacts with) CP007658|MOBP	interacts with	1.0
pan_4227 (interacts with) CP018223|MOBP	interacts with	1.0
pan_4444 (interacts with) CP018223|MOBP	interacts with	1.0
pan_4444 (interacts with) pan_9298	interacts with	1.0
pan_4445 (interacts with) CP007658|MOBP	interacts with	5.0
pan_4445 (interacts with) CP018223|MOBP	interacts with	3.0
pan_4449 (interacts with) CP007658|MOBP	interacts with	1.0
pan_456 (interacts with) NC_002145|MOBP	interacts with	3.0
pan_456 (interacts with) CP018359|MOB_unknown	interacts with	3.0
pan_456 (interacts with) CP022165|MOBP	interacts with	2.0
pan_456 (interacts with) KU932034|MOB_unknown	interacts with	1.0
pan_4754 (interacts with) CP007658|MOBP	interacts with	1.0
pan_4754 (interacts with) CP018223|MOBP	interacts with	1.0
pan_4862 (interacts with) CP018223|MOBP	interacts with	1.0
pan_4889 (interacts with) CP007658|MOBP	interacts with	1.0
pan_4889 (interacts with) CP018223|MOBP	interacts with	1.0
pan_498 (interacts with) CP007658|MOBP	interacts with	3.0
pan_498 (interacts with) CP018223|MOBP	interacts with	14.0
pan_498 (interacts with) pan_9298	interacts with	2.0
pan_5117 (interacts with) CP007658|MOBP	interacts with	1.0
pan_5117 (interacts with) CP018223|MOBP	interacts with	1.0
pan_5132 (interacts with) NC_009791|MOBQ	interacts with	1.0
pan_5132 (interacts with) CP016748|MOBQ	interacts with	1.0
pan_5156 (interacts with) CP007658|MOBP	interacts with	1.0
pan_5303 (interacts with) NC_002145|MOBP	interacts with	2.0
pan_5303 (interacts with) CP022165|MOBP	interacts with	1.0
pan_5303 (interacts with) pan_12304	interacts with	2.0
pan_5303 (interacts with) JN985534|MOB_unknown	interacts with	2.0
pan_5328 (interacts with) EU164802|MOBP	interacts with	2.0
pan_5689 (interacts with) NZ_CP010316|MOBP	interacts with	1.0
pan_5758 (interacts with) CP007658|MOBP	interacts with	1.0
pan_5758 (interacts with) CP018223|MOBP	interacts with	1.0
pan_5760 (interacts with) CP007658|MOBP	interacts with	2.0
pan_5760 (interacts with) CP018223|MOBP	interacts with	2.0
pan_5785 (interacts with) CP018223|MOBP	interacts with	2.0
pan_5792 (interacts with) CP007658|MOBP	interacts with	1.0
pan_5792 (interacts with) CP018223|MOBP	interacts with	1.0
pan_5792 (interacts with) pan_9298	interacts with	1.0
pan_5962 (interacts with) CP018223|MOBP	interacts with	1.0
pan_6244 (interacts with) CP018223|MOBP	interacts with	1.0
pan_6296 (interacts with) NC_002145|MOBP	interacts with	1.0
pan_6296 (interacts with) CP022165|MOBP	interacts with	1.0
pan_6296 (interacts with) JN985534|MOB_unknown	interacts with	1.0
pan_6500 (interacts with) CP007658|MOBP	interacts with	1.0
pan_6500 (interacts with) CP018223|MOBP	interacts with	1.0
pan_6501 (interacts with) CP018223|MOBP	interacts with	1.0
pan_7078 (interacts with) CP007658|MOBP	interacts with	3.0
pan_7078 (interacts with) CP018223|MOBP	interacts with	1.0
pan_7078 (interacts with) pan_9298	interacts with	1.0
pan_7518 (interacts with) AB027308|MOBP	interacts with	1.0
pan_7518 (interacts with) CP001386|MOBP	interacts with	1.0
pan_7518 (interacts with) CP005192|MOBP	interacts with	1.0
pan_7518 (interacts with) KU254578|MOBP	interacts with	1.0
pan_8025 (interacts with) NC_002145|MOBP	interacts with	1.0
pan_8025 (interacts with) NZ_CP009579|MOBV	interacts with	13.0
pan_8025 (interacts with) CP018359|MOB_unknown	interacts with	1.0
pan_8025 (interacts with) CP022165|MOBP	interacts with	2.0
pan_8180 (interacts with) CP022165|MOBP	interacts with	1.0
pan_8180 (interacts with) JN985534|MOB_unknown	interacts with	1.0
pan_8574 (interacts with) NC_002145|MOBP	interacts with	1.0
pan_8649 (interacts with) CP018223|MOBP	interacts with	3.0
pan_8649 (interacts with) pan_9298	interacts with	1.0
pan_906 (interacts with) CP018223|MOBP	interacts with	1.0
pan_9298 (interacts with) AB027308|MOBP	interacts with	4.0
pan_9298 (interacts with) pan_5792	interacts with	1.0
pan_9298 (interacts with) CP001388|MOBP	interacts with	1.0
pan_9298 (interacts with) CP005192|MOBP	interacts with	31.0
pan_9298 (interacts with) CP007658|MOBP	interacts with	234.0
pan_9298 (interacts with) pan_2748	interacts with	1.0
pan_9298 (interacts with) CP018223|MOBP	interacts with	845.0
pan_9298 (interacts with) pan_7078	interacts with	1.0
pan_9298 (interacts with) CP018941|MOBP	interacts with	10.0
pan_9298 (interacts with) pan_2989	interacts with	1.0
pan_9298 (interacts with) CP022165|MOBP	interacts with	3.0
pan_9298 (interacts with) pan_8649	interacts with	1.0
pan_9298 (interacts with) JN985534|MOB_unknown	interacts with	3.0
pan_9298 (interacts with) KU254578|MOBP	interacts with	1.0
pan_9298 (interacts with) KU932034|MOB_unknown	interacts with	2.0
pan_9298 (interacts with) pan_4444	interacts with	1.0
pan_9298 (interacts with) NC_002145|MOBP	interacts with	4.0
pan_9298 (interacts with) NC_010936|MOBP	interacts with	1.0
pan_9298 (interacts with) NC_013372|MOBP	interacts with	5.0
pan_9298 (interacts with) pan_498	interacts with	2.0
pan_9298 (interacts with) NZ_CP014098|MOBP	interacts with	1.0
pan_9298 (interacts with) pan_1615	interacts with	1.0
pan_9472 (interacts with) NC_002145|MOBP	interacts with	1.0
pan_9472 (interacts with) CP022165|MOBP	interacts with	1.0
pan_9472 (interacts with) JN985534|MOB_unknown	interacts with	1.0
pan_9506 (interacts with) NC_002145|MOBP	interacts with	1.0
pan_9506 (interacts with) CP022165|MOBP	interacts with	1.0
pan_9506 (interacts with) JN985534|MOB_unknown	interacts with	1.0

## Sheet: Time point 4
shared name	shared interaction	filtered_NET_TimePoint_4.csv
CP005192|MOBP (interacts with) CP018223|MOBP	interacts with	3.0
CP005192|MOBP (interacts with) pan_9298	interacts with	3.0
CP007658|MOBP (interacts with) pan_498	interacts with	8.0
CP007658|MOBP (interacts with) pan_2664	interacts with	1.0
CP007658|MOBP (interacts with) pan_5156	interacts with	1.0
CP007658|MOBP (interacts with) CP018223|MOBP	interacts with	291.0
CP007658|MOBP (interacts with) KY014464|MOBP	interacts with	5.0
CP007658|MOBP (interacts with) pan_2989	interacts with	1.0
CP007658|MOBP (interacts with) pan_5760	interacts with	3.0
CP007658|MOBP (interacts with) pan_5785	interacts with	1.0
CP007658|MOBP (interacts with) NC_011990|MOBP	interacts with	3.0
CP007658|MOBP (interacts with) pan_4146	interacts with	1.0
CP007658|MOBP (interacts with) pan_4218	interacts with	2.0
CP007658|MOBP (interacts with) pan_1128	interacts with	1.0
CP007658|MOBP (interacts with) pan_6501	interacts with	1.0
CP007658|MOBP (interacts with) pan_7078	interacts with	2.0
CP007658|MOBP (interacts with) pan_4444	interacts with	2.0
CP007658|MOBP (interacts with) pan_1602	interacts with	1.0
CP007658|MOBP (interacts with) pan_4488	interacts with	1.0
CP007658|MOBP (interacts with) pan_9298	interacts with	466.0
CP010136|MOBP (interacts with) pan_498	interacts with	1.0
CP018223|MOBP (interacts with) CP005192|MOBP	interacts with	3.0
CP018223|MOBP (interacts with) CP007658|MOBP	interacts with	291.0
CP018223|MOBP (interacts with) KT693143|MOBP	interacts with	1.0
CP018223|MOBP (interacts with) KY014464|MOBP	interacts with	52.0
CP018223|MOBP (interacts with) NC_010485|MOBP	interacts with	22.0
CP018223|MOBP (interacts with) NC_010936|MOBP	interacts with	16.0
CP018223|MOBP (interacts with) NC_011990|MOBP	interacts with	63.0
CP018223|MOBP (interacts with) NC_013372|MOBP	interacts with	38.0
CP018223|MOBP (interacts with) NC_019292|MOBP	interacts with	1.0
CP018223|MOBP (interacts with) pan_1128	interacts with	3.0
CP018223|MOBP (interacts with) pan_11777	interacts with	1.0
CP018223|MOBP (interacts with) pan_12627	interacts with	76.0
CP018223|MOBP (interacts with) pan_1385	interacts with	21.0
CP018223|MOBP (interacts with) pan_1602	interacts with	128.0
CP018223|MOBP (interacts with) pan_1615	interacts with	20.0
CP018223|MOBP (interacts with) pan_1629	interacts with	1.0
CP018223|MOBP (interacts with) pan_1655	interacts with	15.0
CP018223|MOBP (interacts with) pan_1752	interacts with	7.0
CP018223|MOBP (interacts with) pan_1933	interacts with	4.0
CP018223|MOBP (interacts with) pan_2137	interacts with	14.0
CP018223|MOBP (interacts with) pan_2138	interacts with	2.0
CP018223|MOBP (interacts with) pan_2143	interacts with	3.0
CP018223|MOBP (interacts with) pan_2182	interacts with	23.0
CP018223|MOBP (interacts with) pan_2398	interacts with	4.0
CP018223|MOBP (interacts with) pan_2399	interacts with	45.0
CP018223|MOBP (interacts with) pan_2432	interacts with	28.0
CP018223|MOBP (interacts with) pan_2664	interacts with	3.0
CP018223|MOBP (interacts with) pan_2748	interacts with	14.0
CP018223|MOBP (interacts with) pan_2750	interacts with	22.0
CP018223|MOBP (interacts with) pan_2779	interacts with	5.0
CP018223|MOBP (interacts with) pan_2989	interacts with	41.0
CP018223|MOBP (interacts with) pan_3217	interacts with	6.0
CP018223|MOBP (interacts with) pan_3614	interacts with	4.0
CP018223|MOBP (interacts with) pan_3765	interacts with	1.0
CP018223|MOBP (interacts with) pan_3998	interacts with	4.0
CP018223|MOBP (interacts with) pan_4146	interacts with	15.0
CP018223|MOBP (interacts with) pan_4164	interacts with	2.0
CP018223|MOBP (interacts with) pan_4169	interacts with	11.0
CP018223|MOBP (interacts with) pan_4218	interacts with	97.0
CP018223|MOBP (interacts with) pan_4222	interacts with	14.0
CP018223|MOBP (interacts with) pan_4227	interacts with	33.0
CP018223|MOBP (interacts with) pan_4318	interacts with	12.0
CP018223|MOBP (interacts with) pan_43	interacts with	15.0
CP018223|MOBP (interacts with) pan_4444	interacts with	32.0
CP018223|MOBP (interacts with) pan_4445	interacts with	36.0
CP018223|MOBP (interacts with) pan_4449	interacts with	5.0
CP018223|MOBP (interacts with) pan_4488	interacts with	4.0
CP018223|MOBP (interacts with) pan_4532	interacts with	1.0
CP018223|MOBP (interacts with) pan_4715	interacts with	5.0
CP018223|MOBP (interacts with) pan_4754	interacts with	8.0
CP018223|MOBP (interacts with) pan_4862	interacts with	63.0
CP018223|MOBP (interacts with) pan_4886	interacts with	6.0
CP018223|MOBP (interacts with) pan_4889	interacts with	2.0
CP018223|MOBP (interacts with) pan_4890	interacts with	8.0
CP018223|MOBP (interacts with) pan_4892	interacts with	24.0
CP018223|MOBP (interacts with) pan_498	interacts with	270.0
CP018223|MOBP (interacts with) pan_5117	interacts with	14.0
CP018223|MOBP (interacts with) pan_5156	interacts with	17.0
CP018223|MOBP (interacts with) pan_5607	interacts with	2.0
CP018223|MOBP (interacts with) pan_5689	interacts with	1.0
CP018223|MOBP (interacts with) pan_5758	interacts with	7.0
CP018223|MOBP (interacts with) pan_5760	interacts with	67.0
CP018223|MOBP (interacts with) pan_5785	interacts with	31.0
CP018223|MOBP (interacts with) pan_5792	interacts with	40.0
CP018223|MOBP (interacts with) pan_5840	interacts with	2.0
CP018223|MOBP (interacts with) pan_5962	interacts with	33.0
CP018223|MOBP (interacts with) pan_6244	interacts with	37.0
CP018223|MOBP (interacts with) pan_6476	interacts with	12.0
CP018223|MOBP (interacts with) pan_6499	interacts with	14.0
CP018223|MOBP (interacts with) pan_6500	interacts with	20.0
CP018223|MOBP (interacts with) pan_6501	interacts with	30.0
CP018223|MOBP (interacts with) pan_6577	interacts with	5.0
CP018223|MOBP (interacts with) pan_7078	interacts with	38.0
CP018223|MOBP (interacts with) pan_7308	interacts with	4.0
CP018223|MOBP (interacts with) pan_8649	interacts with	20.0
CP018223|MOBP (interacts with) pan_906	interacts with	12.0
CP018223|MOBP (interacts with) pan_908	interacts with	1.0
CP018223|MOBP (interacts with) pan_9298	interacts with	20253.0
CP019195|MOBP (interacts with) KY014464|MOBP	interacts with	1.0
CP019195|MOBP (interacts with) pan_9298	interacts with	1.0
KT693143|MOBP (interacts with) CP018223|MOBP	interacts with	1.0
KT693143|MOBP (interacts with) pan_9298	interacts with	1.0
KY014464|MOBP (interacts with) pan_498	interacts with	2.0
KY014464|MOBP (interacts with) CP007658|MOBP	interacts with	5.0
KY014464|MOBP (interacts with) CP018223|MOBP	interacts with	52.0
KY014464|MOBP (interacts with) pan_5549	interacts with	1.0
KY014464|MOBP (interacts with) CP019195|MOBP	interacts with	1.0
KY014464|MOBP (interacts with) pan_5689	interacts with	3.0
KY014464|MOBP (interacts with) pan_8025	interacts with	2.0
KY014464|MOBP (interacts with) pan_3217	interacts with	1.0
KY014464|MOBP (interacts with) pan_1752	interacts with	2.0
KY014464|MOBP (interacts with) pan_9298	interacts with	153.0
KY014464|MOBP (interacts with) NZ_CP009579|MOBV	interacts with	1.0
KY014464|MOBP (interacts with) pan_4205	interacts with	2.0
MF083142|MOBP (interacts with) pan_9298	interacts with	1.0
NC_010485|MOBP (interacts with) pan_498	interacts with	1.0
NC_010485|MOBP (interacts with) CP018223|MOBP	interacts with	22.0
NC_010485|MOBP (interacts with) pan_9298	interacts with	40.0
NC_010936|MOBP (interacts with) CP018223|MOBP	interacts with	16.0
NC_010936|MOBP (interacts with) pan_12627	interacts with	1.0
NC_010936|MOBP (interacts with) pan_5785	interacts with	1.0
NC_010936|MOBP (interacts with) pan_4862	interacts with	1.0
NC_010936|MOBP (interacts with) pan_9298	interacts with	30.0
NC_010936|MOBP (interacts with) pan_4218	interacts with	1.0
NC_011990|MOBP (interacts with) pan_498	interacts with	2.0
NC_011990|MOBP (interacts with) CP007658|MOBP	interacts with	3.0
NC_011990|MOBP (interacts with) pan_5156	interacts with	1.0
NC_011990|MOBP (interacts with) CP018223|MOBP	interacts with	63.0
NC_011990|MOBP (interacts with) pan_1602	interacts with	1.0
NC_011990|MOBP (interacts with) pan_9298	interacts with	99.0
NC_013372|MOBP (interacts with) pan_2399	interacts with	1.0
NC_013372|MOBP (interacts with) pan_2432	interacts with	2.0
NC_013372|MOBP (interacts with) pan_2664	interacts with	1.0
NC_013372|MOBP (interacts with) CP018223|MOBP	interacts with	38.0
NC_013372|MOBP (interacts with) pan_1385	interacts with	1.0
NC_013372|MOBP (interacts with) pan_4444	interacts with	1.0
NC_013372|MOBP (interacts with) pan_1602	interacts with	1.0
NC_013372|MOBP (interacts with) pan_4445	interacts with	2.0
NC_013372|MOBP (interacts with) pan_1615	interacts with	1.0
NC_013372|MOBP (interacts with) pan_9298	interacts with	29.0
NC_019292|MOBP (interacts with) CP018223|MOBP	interacts with	1.0
NC_019292|MOBP (interacts with) pan_9298	interacts with	2.0
NZ_CP007150|MOBP (interacts with) pan_1099	interacts with	1.0
NZ_CP009579|MOBV (interacts with) pan_8025	interacts with	93.0
NZ_CP009579|MOBV (interacts with) KY014464|MOBP	interacts with	1.0
NZ_CP009579|MOBV (interacts with) pan_9298	interacts with	1.0
NZ_CP009579|MOBV (interacts with) pan_6344	interacts with	2.0
NZ_CP010316|MOBP (interacts with) pan_5689	interacts with	2.0
pan_1099 (interacts with) NZ_CP007150|MOBP	interacts with	1.0
pan_1128 (interacts with) CP007658|MOBP	interacts with	1.0
pan_1128 (interacts with) CP018223|MOBP	interacts with	3.0
pan_1128 (interacts with) pan_9298	interacts with	2.0
pan_11777 (interacts with) CP018223|MOBP	interacts with	1.0
pan_12627 (interacts with) pan_6501	interacts with	3.0
pan_12627 (interacts with) CP018223|MOBP	interacts with	76.0
pan_12627 (interacts with) pan_1602	interacts with	2.0
pan_12627 (interacts with) pan_2989	interacts with	1.0
pan_12627 (interacts with) pan_5785	interacts with	1.0
pan_12627 (interacts with) NC_010936|MOBP	interacts with	1.0
pan_12627 (interacts with) pan_4862	interacts with	1.0
pan_12627 (interacts with) pan_9298	interacts with	3.0
pan_12627 (interacts with) pan_4218	interacts with	1.0
pan_1385 (interacts with) pan_6500	interacts with	1.0
pan_1385 (interacts with) CP018223|MOBP	interacts with	21.0
pan_1385 (interacts with) pan_1602	interacts with	2.0
pan_1385 (interacts with) NC_013372|MOBP	interacts with	1.0
pan_1385 (interacts with) pan_9298	interacts with	4.0
pan_1602 (interacts with) pan_2399	interacts with	1.0
pan_1602 (interacts with) CP007658|MOBP	interacts with	1.0
pan_1602 (interacts with) pan_2432	interacts with	1.0
pan_1602 (interacts with) pan_5117	interacts with	1.0
pan_1602 (interacts with) CP018223|MOBP	interacts with	128.0
pan_1602 (interacts with) pan_2989	interacts with	1.0
pan_1602 (interacts with) pan_5758	interacts with	1.0
pan_1602 (interacts with) pan_5760	interacts with	1.0
pan_1602 (interacts with) pan_5785	interacts with	1.0
pan_1602 (interacts with) NC_011990|MOBP	interacts with	1.0
pan_1602 (interacts with) NC_013372|MOBP	interacts with	1.0
pan_1602 (interacts with) pan_6476	interacts with	1.0
pan_1602 (interacts with) pan_4218	interacts with	3.0
pan_1602 (interacts with) pan_4227	interacts with	1.0
pan_1602 (interacts with) pan_6501	interacts with	1.0
pan_1602 (interacts with) pan_12627	interacts with	2.0
pan_1602 (interacts with) pan_1385	interacts with	2.0
pan_1602 (interacts with) pan_4445	interacts with	1.0
pan_1602 (interacts with) pan_1615	interacts with	2.0
pan_1602 (interacts with) pan_1655	interacts with	1.0
pan_1602 (interacts with) pan_4715	interacts with	1.0
pan_1602 (interacts with) pan_4862	interacts with	2.0
pan_1602 (interacts with) pan_9298	interacts with	13.0
pan_1602 (interacts with) pan_2182	interacts with	1.0
pan_1615 (interacts with) CP018223|MOBP	interacts with	20.0
pan_1615 (interacts with) pan_4444	interacts with	1.0
pan_1615 (interacts with) pan_1602	interacts with	2.0
pan_1615 (interacts with) NC_013372|MOBP	interacts with	1.0
pan_1615 (interacts with) pan_4862	interacts with	1.0
pan_1629 (interacts with) CP018223|MOBP	interacts with	1.0
pan_1629 (interacts with) pan_9298	interacts with	1.0
pan_1655 (interacts with) pan_2399	interacts with	1.0
pan_1655 (interacts with) CP018223|MOBP	interacts with	15.0
pan_1655 (interacts with) pan_1602	interacts with	1.0
pan_1655 (interacts with) pan_4862	interacts with	1.0
pan_1655 (interacts with) pan_9298	interacts with	2.0
pan_1752 (interacts with) CP018223|MOBP	interacts with	7.0
pan_1752 (interacts with) KY014464|MOBP	interacts with	2.0
pan_1752 (interacts with) pan_9298	interacts with	1.0
pan_1933 (interacts with) pan_4227	interacts with	1.0
pan_1933 (interacts with) CP018223|MOBP	interacts with	4.0
pan_2137 (interacts with) CP018223|MOBP	interacts with	14.0
pan_2137 (interacts with) pan_4445	interacts with	1.0
pan_2137 (interacts with) pan_9298	interacts with	2.0
pan_2138 (interacts with) CP018223|MOBP	interacts with	2.0
pan_2143 (interacts with) CP018223|MOBP	interacts with	3.0
pan_2143 (interacts with) pan_4862	interacts with	1.0
pan_2182 (interacts with) pan_2399	interacts with	1.0
pan_2182 (interacts with) pan_4227	interacts with	1.0
pan_2182 (interacts with) CP018223|MOBP	interacts with	23.0
pan_2182 (interacts with) pan_1602	interacts with	1.0
pan_2182 (interacts with) pan_9298	interacts with	3.0
pan_2182 (interacts with) pan_4892	interacts with	1.0
pan_2398 (interacts with) CP018223|MOBP	interacts with	4.0
pan_2399 (interacts with) CP018223|MOBP	interacts with	45.0
pan_2399 (interacts with) pan_1602	interacts with	1.0
pan_2399 (interacts with) pan_4445	interacts with	3.0
pan_2399 (interacts with) pan_5758	interacts with	1.0
pan_2399 (interacts with) pan_5760	interacts with	1.0
pan_2399 (interacts with) pan_1655	interacts with	1.0
pan_2399 (interacts with) NC_013372|MOBP	interacts with	1.0
pan_2399 (interacts with) pan_9298	interacts with	2.0
pan_2399 (interacts with) pan_2182	interacts with	1.0
pan_2399 (interacts with) pan_4890	interacts with	1.0
pan_2432 (interacts with) CP018223|MOBP	interacts with	28.0
pan_2432 (interacts with) pan_2750	interacts with	1.0
pan_2432 (interacts with) pan_1602	interacts with	1.0
pan_2432 (interacts with) NC_013372|MOBP	interacts with	2.0
pan_2432 (interacts with) pan_4862	interacts with	1.0
pan_2432 (interacts with) pan_9298	interacts with	3.0
pan_2664 (interacts with) CP007658|MOBP	interacts with	1.0
pan_2664 (interacts with) CP018223|MOBP	interacts with	3.0
pan_2664 (interacts with) NC_013372|MOBP	interacts with	1.0
pan_2748 (interacts with) CP018223|MOBP	interacts with	14.0
pan_2748 (interacts with) pan_4445	interacts with	1.0
pan_2748 (interacts with) pan_9298	interacts with	1.0
pan_2750 (interacts with) pan_2432	interacts with	1.0
pan_2750 (interacts with) CP018223|MOBP	interacts with	22.0
pan_2750 (interacts with) pan_4445	interacts with	1.0
pan_2750 (interacts with) pan_4532	interacts with	1.0
pan_2750 (interacts with) pan_4862	interacts with	1.0
pan_2779 (interacts with) CP018223|MOBP	interacts with	5.0
pan_2779 (interacts with) pan_9298	interacts with	1.0
pan_2989 (interacts with) CP007658|MOBP	interacts with	1.0
pan_2989 (interacts with) CP018223|MOBP	interacts with	41.0
pan_2989 (interacts with) pan_12627	interacts with	1.0
pan_2989 (interacts with) pan_1602	interacts with	1.0
pan_2989 (interacts with) pan_9298	interacts with	5.0
pan_3217 (interacts with) CP018223|MOBP	interacts with	6.0
pan_3217 (interacts with) KY014464|MOBP	interacts with	1.0
pan_3217 (interacts with) pan_9298	interacts with	1.0
pan_3614 (interacts with) CP018223|MOBP	interacts with	4.0
pan_3765 (interacts with) CP018223|MOBP	interacts with	1.0
pan_3998 (interacts with) CP018223|MOBP	interacts with	4.0
pan_4146 (interacts with) CP007658|MOBP	interacts with	1.0
pan_4146 (interacts with) CP018223|MOBP	interacts with	15.0
pan_4146 (interacts with) pan_9298	interacts with	2.0
pan_4164 (interacts with) CP018223|MOBP	interacts with	2.0
pan_4169 (interacts with) CP018223|MOBP	interacts with	11.0
pan_4205 (interacts with) KY014464|MOBP	interacts with	2.0
pan_4218 (interacts with) CP007658|MOBP	interacts with	2.0
pan_4218 (interacts with) CP018223|MOBP	interacts with	97.0
pan_4218 (interacts with) pan_5760	interacts with	1.0
pan_4218 (interacts with) pan_5785	interacts with	2.0
pan_4218 (interacts with) NC_010936|MOBP	interacts with	1.0
pan_4218 (interacts with) pan_5792	interacts with	1.0
pan_4218 (interacts with) pan_6500	interacts with	1.0
pan_4218 (interacts with) pan_4227	interacts with	1.0
pan_4218 (interacts with) pan_6501	interacts with	1.0
pan_4218 (interacts with) pan_12627	interacts with	1.0
pan_4218 (interacts with) pan_43	interacts with	1.0
pan_4218 (interacts with) pan_7078	interacts with	1.0
pan_4218 (interacts with) pan_1602	interacts with	3.0
pan_4218 (interacts with) pan_4445	interacts with	1.0
pan_4218 (interacts with) pan_4862	interacts with	1.0
pan_4218 (interacts with) pan_9298	interacts with	13.0
pan_4222 (interacts with) CP018223|MOBP	interacts with	14.0
pan_4222 (interacts with) pan_4862	interacts with	1.0
pan_4222 (interacts with) pan_9298	interacts with	1.0
pan_4227 (interacts with) CP018223|MOBP	interacts with	33.0
pan_4227 (interacts with) pan_1602	interacts with	1.0
pan_4227 (interacts with) pan_1933	interacts with	1.0
pan_4227 (interacts with) pan_9298	interacts with	2.0
pan_4227 (interacts with) pan_2182	interacts with	1.0
pan_4227 (interacts with) pan_4218	interacts with	1.0
pan_4318 (interacts with) CP018223|MOBP	interacts with	12.0
pan_4318 (interacts with) pan_9298	interacts with	1.0
pan_43 (interacts with) CP018223|MOBP	interacts with	15.0
pan_43 (interacts with) pan_4218	interacts with	1.0
pan_4444 (interacts with) CP007658|MOBP	interacts with	2.0
pan_4444 (interacts with) pan_5156	interacts with	1.0
pan_4444 (interacts with) CP018223|MOBP	interacts with	32.0
pan_4444 (interacts with) pan_1615	interacts with	1.0
pan_4444 (interacts with) pan_5758	interacts with	1.0
pan_4444 (interacts with) NC_013372|MOBP	interacts with	1.0
pan_4444 (interacts with) pan_9298	interacts with	1.0
pan_4445 (interacts with) pan_2399	interacts with	3.0
pan_4445 (interacts with) CP018223|MOBP	interacts with	36.0
pan_4445 (interacts with) pan_2748	interacts with	1.0
pan_4445 (interacts with) pan_2750	interacts with	1.0
pan_4445 (interacts with) pan_1602	interacts with	1.0
pan_4445 (interacts with) NC_013372|MOBP	interacts with	2.0
pan_4445 (interacts with) pan_2137	interacts with	1.0
pan_4445 (interacts with) pan_9298	interacts with	1.0
pan_4445 (interacts with) pan_6244	interacts with	1.0
pan_4445 (interacts with) pan_4218	interacts with	1.0
pan_4449 (interacts with) CP018223|MOBP	interacts with	5.0
pan_4449 (interacts with) pan_9298	interacts with	1.0
pan_4488 (interacts with) CP007658|MOBP	interacts with	1.0
pan_4488 (interacts with) CP018223|MOBP	interacts with	4.0
pan_4532 (interacts with) CP018223|MOBP	interacts with	1.0
pan_4532 (interacts with) pan_2750	interacts with	1.0
pan_4715 (interacts with) CP018223|MOBP	interacts with	5.0
pan_4715 (interacts with) pan_1602	interacts with	1.0
pan_4754 (interacts with) CP018223|MOBP	interacts with	8.0
pan_4754 (interacts with) pan_9298	interacts with	1.0
pan_4862 (interacts with) pan_2432	interacts with	1.0
pan_4862 (interacts with) pan_5117	interacts with	1.0
pan_4862 (interacts with) CP018223|MOBP	interacts with	63.0
pan_4862 (interacts with) pan_2750	interacts with	1.0
pan_4862 (interacts with) NC_010936|MOBP	interacts with	1.0
pan_4862 (interacts with) pan_6476	interacts with	1.0
pan_4862 (interacts with) pan_4218	interacts with	1.0
pan_4862 (interacts with) pan_4222	interacts with	1.0
pan_4862 (interacts with) pan_12627	interacts with	1.0
pan_4862 (interacts with) pan_1602	interacts with	2.0
pan_4862 (interacts with) pan_1615	interacts with	1.0
pan_4862 (interacts with) pan_1655	interacts with	1.0
pan_4862 (interacts with) pan_9298	interacts with	3.0
pan_4862 (interacts with) pan_2143	interacts with	1.0
pan_4886 (interacts with) CP018223|MOBP	interacts with	6.0
pan_4886 (interacts with) pan_9298	interacts with	1.0
pan_4889 (interacts with) CP018223|MOBP	interacts with	2.0
pan_4890 (interacts with) pan_2399	interacts with	1.0
pan_4890 (interacts with) CP018223|MOBP	interacts with	8.0
pan_4890 (interacts with) pan_9298	interacts with	1.0
pan_4892 (interacts with) CP018223|MOBP	interacts with	24.0
pan_4892 (interacts with) pan_9298	interacts with	3.0
pan_4892 (interacts with) pan_2182	interacts with	1.0
pan_498 (interacts with) CP007658|MOBP	interacts with	8.0
pan_498 (interacts with) CP010136|MOBP	interacts with	1.0
pan_498 (interacts with) CP018223|MOBP	interacts with	270.0
pan_498 (interacts with) KY014464|MOBP	interacts with	2.0
pan_498 (interacts with) NC_010485|MOBP	interacts with	1.0
pan_498 (interacts with) NC_011990|MOBP	interacts with	2.0
pan_498 (interacts with) pan_9298	interacts with	16.0
pan_5117 (interacts with) CP018223|MOBP	interacts with	14.0
pan_5117 (interacts with) pan_1602	interacts with	1.0
pan_5117 (interacts with) pan_4862	interacts with	1.0
pan_5117 (interacts with) pan_9298	interacts with	2.0
pan_5156 (interacts with) CP007658|MOBP	interacts with	1.0
pan_5156 (interacts with) CP018223|MOBP	interacts with	17.0
pan_5156 (interacts with) pan_4444	interacts with	1.0
pan_5156 (interacts with) NC_011990|MOBP	interacts with	1.0
pan_5156 (interacts with) pan_9298	interacts with	2.0
pan_5549 (interacts with) KY014464|MOBP	interacts with	1.0
pan_5607 (interacts with) CP018223|MOBP	interacts with	2.0
pan_5689 (interacts with) CP018223|MOBP	interacts with	1.0
pan_5689 (interacts with) KY014464|MOBP	interacts with	3.0
pan_5689 (interacts with) NZ_CP010316|MOBP	interacts with	2.0
pan_5758 (interacts with) pan_2399	interacts with	1.0
pan_5758 (interacts with) CP018223|MOBP	interacts with	7.0
pan_5758 (interacts with) pan_4444	interacts with	1.0
pan_5758 (interacts with) pan_1602	interacts with	1.0
pan_5758 (interacts with) pan_9298	interacts with	1.0
pan_5760 (interacts with) pan_2399	interacts with	1.0
pan_5760 (interacts with) CP007658|MOBP	interacts with	3.0
pan_5760 (interacts with) CP018223|MOBP	interacts with	67.0
pan_5760 (interacts with) pan_1602	interacts with	1.0
pan_5760 (interacts with) pan_5792	interacts with	1.0
pan_5760 (interacts with) pan_9298	interacts with	10.0
pan_5760 (interacts with) pan_6244	interacts with	1.0
pan_5760 (interacts with) pan_4218	interacts with	1.0
pan_5785 (interacts with) CP007658|MOBP	interacts with	1.0
pan_5785 (interacts with) CP018223|MOBP	interacts with	31.0
pan_5785 (interacts with) pan_12627	interacts with	1.0
pan_5785 (interacts with) pan_1602	interacts with	1.0
pan_5785 (interacts with) NC_010936|MOBP	interacts with	1.0
pan_5785 (interacts with) pan_5792	interacts with	1.0
pan_5785 (interacts with) pan_9298	interacts with	5.0
pan_5785 (interacts with) pan_4218	interacts with	2.0
pan_5792 (interacts with) CP018223|MOBP	interacts with	40.0
pan_5792 (interacts with) pan_5760	interacts with	1.0
pan_5792 (interacts with) pan_5785	interacts with	1.0
pan_5792 (interacts with) pan_9298	interacts with	5.0
pan_5792 (interacts with) pan_4218	interacts with	1.0
pan_5840 (interacts with) CP018223|MOBP	interacts with	2.0
pan_5962 (interacts with) CP018223|MOBP	interacts with	33.0
pan_5962 (interacts with) pan_7078	interacts with	1.0
pan_5962 (interacts with) pan_9298	interacts with	3.0
pan_6244 (interacts with) CP018223|MOBP	interacts with	37.0
pan_6244 (interacts with) pan_4445	interacts with	1.0
pan_6244 (interacts with) pan_5760	interacts with	1.0
pan_6244 (interacts with) pan_9298	interacts with	5.0
pan_6344 (interacts with) pan_8025	interacts with	2.0
pan_6344 (interacts with) NZ_CP009579|MOBV	interacts with	2.0
pan_6476 (interacts with) CP018223|MOBP	interacts with	12.0
pan_6476 (interacts with) pan_1602	interacts with	1.0
pan_6476 (interacts with) pan_4862	interacts with	1.0
pan_6476 (interacts with) pan_9298	interacts with	2.0
pan_6499 (interacts with) CP018223|MOBP	interacts with	14.0
pan_6499 (interacts with) pan_9298	interacts with	1.0
pan_6500 (interacts with) CP018223|MOBP	interacts with	20.0
pan_6500 (interacts with) pan_1385	interacts with	1.0
pan_6500 (interacts with) pan_9298	interacts with	3.0
pan_6500 (interacts with) pan_4218	interacts with	1.0
pan_6501 (interacts with) CP007658|MOBP	interacts with	1.0
pan_6501 (interacts with) CP018223|MOBP	interacts with	30.0
pan_6501 (interacts with) pan_12627	interacts with	3.0
pan_6501 (interacts with) pan_1602	interacts with	1.0
pan_6501 (interacts with) pan_9298	interacts with	2.0
pan_6501 (interacts with) pan_4218	interacts with	1.0
pan_6577 (interacts with) CP018223|MOBP	interacts with	5.0
pan_7078 (interacts with) CP007658|MOBP	interacts with	2.0
pan_7078 (interacts with) CP018223|MOBP	interacts with	38.0
pan_7078 (interacts with) pan_5962	interacts with	1.0
pan_7078 (interacts with) pan_9298	interacts with	7.0
pan_7078 (interacts with) pan_4218	interacts with	1.0
pan_7308 (interacts with) CP018223|MOBP	interacts with	4.0
pan_8025 (interacts with) KY014464|MOBP	interacts with	2.0
pan_8025 (interacts with) pan_9298	interacts with	1.0
pan_8025 (interacts with) pan_6344	interacts with	2.0
pan_8025 (interacts with) NZ_CP009579|MOBV	interacts with	93.0
pan_8649 (interacts with) CP018223|MOBP	interacts with	20.0
pan_8649 (interacts with) pan_9298	interacts with	3.0
pan_906 (interacts with) CP018223|MOBP	interacts with	12.0
pan_906 (interacts with) pan_9298	interacts with	3.0
pan_908 (interacts with) CP018223|MOBP	interacts with	1.0
pan_9298 (interacts with) CP005192|MOBP	interacts with	3.0
pan_9298 (interacts with) CP007658|MOBP	interacts with	466.0
pan_9298 (interacts with) CP018223|MOBP	interacts with	20253.0
pan_9298 (interacts with) CP019195|MOBP	interacts with	1.0
pan_9298 (interacts with) KT693143|MOBP	interacts with	1.0
pan_9298 (interacts with) KY014464|MOBP	interacts with	153.0
pan_9298 (interacts with) MF083142|MOBP	interacts with	1.0
pan_9298 (interacts with) NC_010485|MOBP	interacts with	40.0
pan_9298 (interacts with) NC_010936|MOBP	interacts with	30.0
pan_9298 (interacts with) NC_011990|MOBP	interacts with	99.0
pan_9298 (interacts with) NC_013372|MOBP	interacts with	29.0
pan_9298 (interacts with) NC_019292|MOBP	interacts with	2.0
pan_9298 (interacts with) NZ_CP009579|MOBV	interacts with	1.0
pan_9298 (interacts with) pan_1128	interacts with	2.0
pan_9298 (interacts with) pan_12627	interacts with	3.0
pan_9298 (interacts with) pan_1385	interacts with	4.0
pan_9298 (interacts with) pan_1602	interacts with	13.0
pan_9298 (interacts with) pan_1629	interacts with	1.0
pan_9298 (interacts with) pan_1655	interacts with	2.0
pan_9298 (interacts with) pan_1752	interacts with	1.0
pan_9298 (interacts with) pan_2137	interacts with	2.0
pan_9298 (interacts with) pan_2182	interacts with	3.0
pan_9298 (interacts with) pan_2399	interacts with	2.0
pan_9298 (interacts with) pan_2432	interacts with	3.0
pan_9298 (interacts with) pan_2748	interacts with	1.0
pan_9298 (interacts with) pan_2779	interacts with	1.0
pan_9298 (interacts with) pan_2989	interacts with	5.0
pan_9298 (interacts with) pan_3217	interacts with	1.0
pan_9298 (interacts with) pan_4146	interacts with	2.0
pan_9298 (interacts with) pan_4218	interacts with	13.0
pan_9298 (interacts with) pan_4222	interacts with	1.0
pan_9298 (interacts with) pan_4227	interacts with	2.0
pan_9298 (interacts with) pan_4318	interacts with	1.0
pan_9298 (interacts with) pan_4444	interacts with	1.0
pan_9298 (interacts with) pan_4445	interacts with	1.0
pan_9298 (interacts with) pan_4449	interacts with	1.0
pan_9298 (interacts with) pan_4754	interacts with	1.0
pan_9298 (interacts with) pan_4862	interacts with	3.0
pan_9298 (interacts with) pan_4886	interacts with	1.0
pan_9298 (interacts with) pan_4890	interacts with	1.0
pan_9298 (interacts with) pan_4892	interacts with	3.0
pan_9298 (interacts with) pan_498	interacts with	16.0
pan_9298 (interacts with) pan_5117	interacts with	2.0
pan_9298 (interacts with) pan_5156	interacts with	2.0
pan_9298 (interacts with) pan_5758	interacts with	1.0
pan_9298 (interacts with) pan_5760	interacts with	10.0
pan_9298 (interacts with) pan_5785	interacts with	5.0
pan_9298 (interacts with) pan_5792	interacts with	5.0
pan_9298 (interacts with) pan_5962	interacts with	3.0
pan_9298 (interacts with) pan_6244	interacts with	5.0
pan_9298 (interacts with) pan_6476	interacts with	2.0
pan_9298 (interacts with) pan_6499	interacts with	1.0
pan_9298 (interacts with) pan_6500	interacts with	3.0
pan_9298 (interacts with) pan_6501	interacts with	2.0
pan_9298 (interacts with) pan_7078	interacts with	7.0
pan_9298 (interacts with) pan_8025	interacts with	1.0
pan_9298 (interacts with) pan_8649	interacts with	3.0
pan_9298 (interacts with) pan_906	interacts with	3.0
