# Supplementary material for: Dynamic changes in the plasmidome and resistome in the gastrointestinal tract of chickens
Source: Microbiol Spectr. 2026 Mar 26;14(5):e04074-25. doi: 10.1128/spectrum.04074-25 (PMC13142040; doi:10.1128/spectrum.04074-25)
Supplement: Table S3 — Total abundance of ARGs, MGE, and plasmids. [file spectrum.04074-25-s0008.xlsx]

## Sheet: Plasmids_plasmidome
Table S3: RPKM,ARGs,MGEs, plasmids
Plasmid	H1_13d	H1_20d	H1_27d	H1_35d	H2_10d	H2_17d	H2_24d	H2_31d	H3_9d	H3_16d	H3_23d	H3_30d
CP018359|MOB_unknown	57795.4200854052	166988.334072328	11007.2702212149	827.586036523718	568427.917391541	2208.05797850699	373584.411876665	606.94304097834	2160859.68534873	1693.57476089727	2892.24458953916	393.282130568504
NC_018997|MOBP	14603.3108587997	9599.31796601149	16511.600393214	96.1746944980135	6351.65991218994	119821.742164587	78490.1119514219	38778.645246136	164037.866082797	0	33165.6878152811	201.357508001022
KU254578|MOBP	2408.89453107199	200074.795811506	7804.68647527745	0	20730.8353619138	11497.0255320825	0	4524.57144811276	59791.2678843402	0	0	153.01933607615
AB027308|MOBP	1541.5461674765	204149.882824804	186471.821094766	161490.546091587	36401.8604776183	0	19191.5114364211	15530.3398764057	60546.9343960715	11648.3139844804	0	0
NC_011990|MOBP	1432.10594560662	29960.4936732714	16.4828844282943	6.61715914064807	41.6131947313681	10424.8341716484	153.202177850065	0	0	0	34.463393758576	292.858623766353
NZ_CP011595|MOBP	848.815137104865	40470.2491232756	33.6409713512417	0	0	77.3792329122297	2001.72597508419	0	0	254.302578495466	1060.40679229449	438.362038949594
CP018844|MOBP	747.546043366422	0	111.80889937193	0	109.948588040232	290.772287023896	3867.28214633144	76.0984815816308	0	650.037931625186	12566.3745019696	0
NC_019078|MOBP	398.574064379675	8272.09981072051	106103.623641816	1628.83099617912	3077.04654308808	5057.7880421721	13792.3219333366	1109.59124683684	19329.880539806	10423.6415598522	22023.4234801666	2.89029915790941
KX712120|MOBP	242.199829819001	0	33.9432422354759	0	30.6833268949485	19.2357465889986	476.058477409607	0	0	106.709373180605	593.135488705414	24.1754479952268
JN985534|MOB_unknown	114.170668441417	1728.57214577437	534.21028432102	169031.35995237	6651.74678605998	305269.323360271	1559.95864622625	71128.5589299723	9250.42220928863	618012.961269697	900442.320427194	2.1808620918771
CP019195|MOBP	92.2625149027027	3226.57337313496	110.097724422245	120.729935646442	281.589499146068	237.9997618361	203.039030885628	34.2290358921391	1409.21844986696	583.237435462428	1422.75685197302	655.1344757928
CP002136|MOB_unknown	58.4776594456039	69.4594097233853	36.9216611193793	38.6000949871137	630.562291929436	60.1554256965047	1129.19016968312	23.6750831587295	673.891964925976	321.195213273621	83.0950716178999	0
NC_019218|MOBP	53.6045211584702	334.877882004992	317.295525244666	0	379.322628738801	31.6258304213241	229.240023474178	5.91877078968239	1171.32463429571	1029.54537111812	672.63450110054	0
NC_011214|MOBP	30.9753252280085	0	47.0595610475235	20.9915123300708	0	29.5210863051254	0	0	0	422.760954870577	0	1.7969650195242
NC_013942|MOBP	25.8335041727567	219.066736782005	7.64567530710039	0	0	0	0	0	0	0	0	0
KT693143|MOBP	19.3868069289223	313.40762342742	0	0	0	96.0784721660481	8.78374362952719	0	0	0	0	0
MF083142|MOBP	17.2085140155602	356.435144761732	24.2428041759969	0	0	0	27.8457362252266	0	0	33.5115391055945	371.051570254631	226.417592460049
NC_019357|MOBP	11.206520102816	3.53837684605081	12.3822643997918	0	0	29.667758368972	31.4317237195973	17.3232315795582	36.7314345249527	0	5.39366121831372	0
KY014464|MOBP	10.5624672233438	421.324427668839	0	0	15.1653224883079	2.23701718276386	13.6732166843871	0	0	18.4594950157253	81.3388910164092	141519.567017221
NC_008487|MOBP	9.72417617387216	0	0	0	0	0	0	0	0	0	0	0
NZ_CP011431|MOBQ	8.75175855648494	21.0011090519892	0	0	0	0	0	0	0	0	0	0
GQ900404|MOB_unknown	8.35395134937199	41.3239526202419	391.138847483425	9.26402279690729	4134.63807180904	20.3466881032295	9634.61460820615	30.1319240202012	2522.15096579519	12.5140992184527	6.70121545305644	0
AP017298|MOBP	7.12352440644123	0	2.95158628134573	0	0	0	6.91610378803303	0	0	5.33546865903025	0	0
KM085453|MOBP	7.12352440644123	0	10.33055198471	0	0	20.3672610942338	16.1375755054104	16.5174998781834	7.7828879355197	0	3.42852883644748	0
NZ_CP013027|MOBF	5.71476771412263	3.60879230567371	0	0.633732902773509	0	10.1667422709193	5.54836684487725	0	0	0	0	0
DQ318958|MOBQ	4.25432707606907	172.207559057521	10.2239669245503	0	0	10.5419434737747	0.550726783121149	0	0	0	0	0
CP001386|MOBP	0	3830.90625450332	6521.05763482838	129.078717636908	0	1536.5288072391	0	4270.98500183481	0	0	0	0
KF992024|MOBP	0	1027.60360904059	1312.8102356998	0	0	0	1202.99381688026	860.687918999648	0	6060.64777427012	1942.65443811	0
KM107848|MOBP	0	924.487675953472	1022.81145784751	0	0	0	0	0	0	0	0	0
CP016748|MOBQ	0	675.379397772612	27.807922437173	0	0	21.8674713371299	2.78457362252266	0	0	0	32773.4612387851	0
CP016751|MOBF	0	376.463004652947	521.319959756828	0	0	0	0	30.5484943983607	0	0	0	0
CP022165|MOBP	0	273.221665462557	2067.180346969	0	628330.264197032	0	404420.292872097	0	2777685.51272225	928082.097496512	1065746.06038894	39.9824716844135
DQ916413|MOBP	0	230.445892862552	23.5033722403456	0	0	0	1314.4012557158	125.682540225354	0	0	0	0
NC_009791|MOBQ	0	170.058322751031	6.69846108849851	0	163.875752650441	0.810918728751902	0.826090174681723	0.657641198853599	0	0	15703.8144375661	0
NC_019094|MOB_unknown	0	125.37211787859	108.11551230559	96.4525830295286	0	0	3.67151188747432	0	16.5266262334492	0	0	0
NZ_CP016572|MOBP	0	79.0237495618015	0	0	0	0	15.7158618597986	0	0	0	0	73.1386677153906
NZ_CP009579|MOBV	0	57.1501472407601	2.88450477495151	0	0	123.849405845745	20.2767588330968	0	0	15.6426240230659	33.5060772652822	321.677158551872
CP018984|MOBP	0	54.6653582302922	28.9704610005999	0	0	0	0	38.600679063146	10.9129624313265	0	6.40985825944529	0
NZ_CP006661|MOBP	0	50.5558994822108	0	0	0	0	0	0	0	10.4284160153773	8.37651931632055	30.8955463015922
CP019559|MOBP	0	48.9404411959799	0	0	0	0	3.58304172151109	0	0	2.76415846190724	15.9860320446406	156.076154527108
NC_008697|MOBP	0	29.6741149134716	1.44225238747575	0	0	0	0	0	0	0	70.3627622570926	0
CP010224|MOB_unknown	0	26.08512944599	0	0	488.023134111001	103.366901855844	290.811163568454	0	4.8602681920984	16.1835169699216	259.373185668508	0
NZ_CP011019|MOBP	0	25.6354691978942	0	12.2776205742144	0	0	7.16608344302218	0	195.556780596703	3994.20897745596	7.10490313095141	21.1955271580023
NC_019136|MOBP	0	24.4702205979899	1.52913506142007	0	0	3.5172378596468	51.3569313416589	0	12.0962957070125	0	21.3147093928542	196.54034273784
NZ_CP015833|MOBP	0	22.1397233981814	1.52913506142007	0	0	0	0	0	0	24.8774261571651	5.32867734821355	63.586581474007
NZ_CP009103|MOBQ	0	21.1905040330908	2.85209460894082	0	0	0	0	0	0	0	0	0
KR905385|MOBP	0	20.647157775832	0	0	4.23557963557877	0	0	0	3.76027169918367	0	9.93888134610618	0
NZ_CP012500|MOBP	0	19.8092261983728	0	0	0	1.17241261988226	1.19434724050369	0	0	8.29247538572172	1.77622578273785	134.880627369105
CP007658|MOBP	0	17.5846606894646	37.910634185077	2.20571971354935	29.3740198103774	32.8580056325446	0	0	28.2508724412695	0	2065.88899252797	1715.61151227665
CP005192|MOBP	0	16.32861349736	69.2281145988363	15.4400379948454	2822.35373678043	8.84638613183893	2809.13573167094	0	0	0	0	4.15402303214686
NC_019292|MOBP	0	13.8165191131507	0	0	0	5.05507778962224	0	0	0	0	0	4.15402303214686
NZ_CP014972|MOBP	0	13.1884955170984	0	0	0	3.31739479943959	0	0	0	0	0	0
CP010136|MOBP	0	12.228413467961	0	0	0	0	0	0	0	0	16.9456022950852	44.1185894448701
KR905387|MOBP	0	7.87220275051615	0	0	0	0	6.91610378803303	0	9.72860991939963	0	10.2855865093424	12.0877239976134
NC_019299|MOBP	0	7.78171766142975	2.9176600022498	0	2.16647464118684	0	2.27886944739785	0	0	7.91121214959659	5.08368068852557	8.27223552091314
NC_013327|MOBQ	0	7.60684760162234	0	0	348.376425026354	0.546686783428248	0	0	0	0	102.701773909763	0
CP020736|MOBP	0	4.95977609190028	104.138018541839	0	24.1645248440071	12.4756727500292	5.08363184419522	0	0	0	30.2413825573829	0
NZ_CP014319|MOB_unknown	0	4.77608068108916	0	0	26.3721481013608	0.400453693210815	109.737410858954	0	0	0	1718.76524414483	0.329073841023979
NC_017536|MOBP	0	4.71783579473441	0	0	0	0	0	0	0	0	0	1.95036447241041
CP017055|MOBP	0	4.66099439961713	73.3984829481638	0	0	0	31.0530282530961	37.0814555498174	64.5135771040669	5.52831692381448	3337.52824576442	28.9029915790941
CP018722|MOBP	0	4.55132394315555	0	0	0	0	0	0	0	5.39823887854826	3.46886446981745	0
NC_002126|MOBQ	0	4.34677005806991	0	0	1.05889490889469	0	0	0	0	0	171.445703220331	0
NC_019114|MOBP	0	3.49574579971285	186.554477493249	0	0	848.826736794762	1.19434724050369	17.1145179460695	30.2407392675313	2421.40281263074	8774.55536672499	16.37836189482
NC_019148|MOBP	0	3.49574579971285	0	0	0	0	1.19434724050369	0	0	0	0	0
NC_005019|MOBP	0	3.37380117879263	2.95158628134573	0	0	0	0	0	0	0	0	1.85964984578667
NZ_CP011607|MOB_unknown	0	2.80916778649124	0	0	3.12835342378847	0	0	0	0	3.80788634586391	0	0
CP018941|MOBP	0	2.51209438420923	0	0	0	0	0	0	0	0	5.74389895976266	0
NZ_CP016526|MOBP	0	2.22334790326564	0	0	0	0	0	0	0	0	3.38912045901705	1.83827456020292
NC_021845|MOBP	0	2.22334790326564	0	0	0	0	0	0	0	31.6448485983863	0	7.35309824081168
CP022087|MOBP	0	1.16524859990428	198.78755798461	4.09254019140483	390.591885912288	85.5861212514055	444.297173467375	239.603251244974	512.076518263531	226.660993876393	145.650514184503	0
CP018223|MOBP	0	1.10532152905206	1896.52068231955	2.91155002188515	1976.38196624156	8.89693690973515	0	0	0.956183374935278	0	369.830507689252	44215.5873150924
L05392|MOBP	0	0	1162.63348015576	0	0	0	0	0	0	0	0	0
NZ_CP012683|MOBP	0	0	885.369200562226	0	6.81264917288875	0	2.38869448100739	0	12.0962957070125	204.547726181135	8.88112891368926	0
NC_017721|MOBP	0	0	28.5209460894082	0	25.4134778134726	16.4006035028474	33.4148834702719	5.32024340645608	16.9212226463265	0	2342.26303723235	0
NC_017657|MOBP	0	0	15.6865203491745	0	0	0	0	0	0	0	0	0.898482509762102
NC_003457|MOBP	0	0	10.0957667123303	0	4.28371122234671	0	0	0	0	23.4639360345989	0	3.6347701531285
KY421937|MOBP	0	0	8.75298000674942	0	0	0	0	0	0	0	27.1129636721364	3.67654912040584
CP019648|MOBP	0	0	7.93238813111666	0	0	0	0	29.5938539484119	0	0	0	0
NC_019986|MOB_unknown	0	0	6.34591050489333	0	162.095632653599	178.077752833917	265.670600177642	0	0	0	0	1.59929886737654
NC_013372|MOBP	0	0	6.34591050489333	0	2.35604117229069	0	0	0	0	0	9.21417124795261	87.9614377057098
CP001388|MOBP	0	0	2.9009876593798	0	0	0	0	0	0	0	0	0
NZ_CP016533|MOBP	0	0	2.85209460894082	0	0	0	0	0	0	0	0	0
NZ_CM001146|MOBP	0	0	0	3.81663860546742	199.072242872202	0	0	1114.59099365255	0	0	0	4.49241254881051
NZ_CP011432|MOBP	0	0	0	2.20571971354935	0	0	0	3.07468612451033	0	0	0	0
NC_002145|MOBP	0	0	0	0	621281.470351283	0	397015.740183618	0	2417088.65840722	811945.481873735	972773.943018043	0
NZ_CP008845|MOB_unknown	0	0	0	0	2352.81923564482	0	0	0	539.181180866282	3.92179747586839	66.1530243442751	0.341730527217209
CP008720|MOBP	0	0	0	0	192.791483355444	19.4620494900456	0	0	4.78091687467639	0	0	0
HM021326|MOBP	0	0	0	0	68.9078708454912	0	0	0	71.9707916617951	0	0	0
NZ_CP016585|MOBP	0	0	0	0	8.76666482712816	0	0	0	0	0	8.5713220911187	1.85964984578667
CP017223|MOB_unknown	0	0	0	0	7.09769725543639	0	0	0	0	0	321.994804447281	0
NC_011754|MOBP	0	0	0	0	6.57499862034612	0	2.30536792934434	0	0	0	0	0
CP018208|MOBP	0	0	0	0	4.89566996839624	0	0	0	0	0	0	0
NC_019134|MOBP	0	0	0	0	4.89566996839624	0	0	0	0	0	7.65853194635022	0
NZ_CP010316|MOBP	0	0	0	0	4.48769747102989	2.31691065357686	2.36025764194778	0	0	0	0	59.0217439150866
NZ_CP011065|MOBP	0	0	0	0	4.38333241356408	0	0	0	0	0	0	0
NC_013366|MOBP	0	0	0	0	3.19463209802128	0	0	0	0	0	0	0
CP007070|MOBP	0	0	0	0	2.35604117229069	0	0	0	0	0	0	0
NC_017655|MOBP	0	0	0	0	0	37.3399786727619	0	0	0	0	0	0
KU932034|MOB_unknown	0	0	0	0	0	2.81475922376693	0	0	0	0	141176.942755159	0
CP000642|MOBP	0	0	0	0	0	2.13868675714787	0	0	0	0	0	0
CP010020|MOBF	0	0	0	0	0	1.00665773224374	0	0	0	0	0	0
CP010128|MOB_unknown	0	0	0	0	0	0.807553920748782	0	0	0	0	4428.30776192059	0
EU164802|MOBP	0	0	0	0	0	0	30.0243941660971	0	0	0	46.3982633399441	0
NC_010485|MOBP	0	0	0	0	0	0	25.6180773272085	0	0	0	0	145.55416658146
JQ319772|MOBH	0	0	0	0	0	0	10.4610414080298	0	0	0	16.6688525088589	0
CP000430|MOBF	0	0	0	0	0	0	8.20393001063229	0	0	0	0	0
NZ_CP012501|MOBP	0	0	0	0	0	0	1.12648660183871	0	0	0	0	0
NZ_CP012164|MOBF	0	0	0	0	0	0	0.710615204027289	0	0	0	0	0
CP010205|MOBF	0	0	0	0	0	0	0.70057117287496	0	0	0	0	0
NZ_CP012039|MOBP	0	0	0	0	0	0	0	2.66012170322804	0	0	0	0
NC_013503|MOBQ	0	0	0	0	0	0	0	1.33006085161402	0	0	18.2212824678613	0
CP018980|MOBP	0	0	0	0	0	0	0	0	4.18330226534184	0	0	0
NZ_CP011417|MOBP	0	0	0	0	0	0	0	0	0	35.9340600047941	0	0
NC_010672|MOBQ	0	0	0	0	0	0	0	0	0	0	133.50310341478	0
CP017722|MOB_unknown	0	0	0	0	0	0	0	0	0	0	118.063737816089	0
NC_010523|MOBQ	0	0	0	0	0	0	0	0	0	0	74.9351385468853	0
NZ_CP011138|MOB_unknown	0	0	0	0	0	0	0	0	0	0	40.9858571693161	0
CP015086|MOBF	0	0	0	0	0	0	0	0	0	0	37.7948551552383	0
CP003037|MOBF	0	0	0	0	0	0	0	0	0	0	21.8598269606599	0
NC_019102|MOB_unknown	0	0	0	0	0	0	0	0	0	0	15.4860020973993	0
NZ_CP014098|MOBP	0	0	0	0	0	0	0	0	0	0	11.4877979195253	0
NC_003079|MOB_unknown	0	0	0	0	0	0	0	0	0	0	9.17593817223496	0
NC_017722|MOB_unknown	0	0	0	0	0	0	0	0	0	0	6.62592089740412	0
NC_019013|MOBQ	0	0	0	0	0	0	0	0	0	0	2.52731554229557	0
NC_008488|MOB_unknown	0	0	0	0	0	0	0	0	0	0	1.84283424959052	0
KX833212|MOBQ	0	0	0	0	0	0	0	0	0	0	1.68487702819704	0
CP012757|MOBQ	0	0	0	0	0	0	0	0	0	0	1.65648022435103	0
NC_017662|MOB_unknown	0	0	0	0	0	0	0	0	0	0	1.23888016779194	0
NC_010936|MOBP	0	0	0	0	0	0	0	0	0	0	0	66.3123920619541
NZ_CP012931|MOBP	0	0	0	0	0	0	0	0	0	0	0	10.9043104593855
NZ_CP012498|MOBP	0	0	0	0	0	0	0	0	0	0	0	1.7969650195242
NZ_CP007150|MOBP	0	0	0	0	0	0	0	0	0	0	0	1.00796147103563
KT950740|MOBF	0	0	0	0	0	0	0	0	0	0	0	0.551482368060876

## Sheet: ARGs_plasmidome
ARGs	H1_13d	H1_20d	H1_27d	H1_35d	H2_10d	H2_17d	H2_24d	H2_31d	H3_9d	H3_16d	H3_23d	H3_30d
pmrF|pan_5928	10.7477736658587	0.0	0.0	0.175273909126213	2.72318484310173	0.602540231889958	1.12532407696581	0.0	0.0	6.62941616663821	3.19500674851607	1.32037058194141
acrS|pan_5234	7.85414229428135	0.729378837044159	0.0	0.0	2.55859674818898	0.733863102942897	1.6447044201808	0.0	0.0	3.11436858377784	4.66962524783118	1.68855084036738
emrE|pan_5777	7.35883602347082	0.0	0.0	0.510031285115016	2.26406358898805	0.0	2.67921137734613	0.0	0.0	6.20067979292705	3.98450648560112	0.240134965071552
bacA|pan_7137	7.08019396601275	0.352976765664436	0.0	0.0	1.60508887649974	0.947058369345287	0.361791317378857	0.0	0.0	1.11642409896983	5.0218354246749	0.875528577030953
acrE|pan_5215	5.55487265890883	0.334078182355977	0.0	0.146667027584888	0.325532459038437	1.26049543329311	0.684841595591066	0.0	0.0	0.198121893210968	2.80085343633792	0.8286522628894
blaCTX-M-9-like|pan_9506	5.52205338399633	0.0	0.0	0.360212975489502	0.0	1.96065185742771	0.0	0.0	0.0	8.51524955656473	5.62816822780562	0.0
lnu(A)|pan_6797	3.78162406761695	4.17907059595301	0.0	0.0	0.0	39.0442350880545	0.203972882637462	0.0	0.344304713196859	9.91343250844511	0.606694403157373	1.15175844358392
narA|pan_8333	3.47292006209719	1.86413353113939	0.0	0.0	6.41099638718556	6.73007380324707	0.224786442090265	0.0	5.69156770794808	7.54345738980808	0.0	0.634642407689104
crp|pan_5775	3.3873315108038	0.0	0.0	0.0	0.893285752527277	0.614914675830826	0.0	0.0	0.0	0.724881997909324	8.85026243089287	2.0212307960525
eptA|pan_5873	3.35377608916393	0.294147304720363	0.0	0.0	0.687895232785604	0.473529184672643	0.120597105792952	0.0	0.0	2.51195422268212	1.97286391683656	0.437764288515476
blaCTX|pan_11878	2.65204804741968	0.0	0.0	0.0	0.0	0.52657060308565	0.0	0.0	0.0	1.73806933589622	0.0	0.0
mphB|pan_9923	2.56865031007943	0.811032568486839	0.266075912154856	0.0	0.0	1.42803298144989	0.415642855185773	0.0	0.0	0.961950324269606	8.34490980946651	1.50877251639296
nfsA|pan_12660	2.49033780062579	0.262101988596356	0.0	0.0	0.0	0.0	0.0	0.0	0.0	0.621748380320599	1.59812184246332	0.650121490803472
narB|pan_9184	2.46719339727425	1.07861301626827	0.0	0.0	3.15306625287973	4.09981216023266	0.245677375370029	0.0	3.8359896856914	4.69084883963069	0.0	0.198178298311839
dfrG|pan_481	2.46033373073873	0.0	0.0	0.0	4.16328560565423	0.390804206627422	0.597173620251848	0.0	0.0	0.0	0.0	0.0
aad9|pan_5245	2.36534015040133	11.9494219356979	6.69709988933401	0.0	0.485156483354583	3.63191399749886	0.0	0.0	0.0	0.0	0.0	0.0
acrF|pan_7123	2.26897444057017	0.155741761339864	0.0	0.0	0.0	0.250718834010249	0.0	0.0	0.0	0.0	1.80425639895497	0.28328965444673
dfr|pan_9613	2.07317461574939	0.163647434504324	0.0	0.0	0.0	1.48188194086641	2.34827663868916	0.0	0.0	1.94099113653385	6.73523177515317	2.70608945410582
lnu(C)|pan_762	1.85643363319377	49.237049930501	12.3072203731264	0.0	16.3732962276363	13.5644587354863	0.400528569542654	0.0	0.0	0.926970312477984	0.0	2.42318010208566
kdpE|pan_5935	1.80714778452491	0.285296854843821	0.0	0.0	1.11199583352953	0.861152632302904	1.46210650386145	0.0	0.0	0.676770360879944	3.6965406776447	1.53325112654093
emrR|pan_7129	1.7305737258586	0.182138670041535	0.0	0.0	1.77479561001182	0.733033879097764	0.56006113537744	0.0	0.0	2.16031216891055	5.27515642067343	1.95771047795621
tufA|pan_9162	1.55094455431378	0.0	0.0	0.0	0.318115263769207	0.574828465950715	0.418273506167961	0.0	0.0	0.193607723492237	3.98114403287066	0.87725254328671
hns|pan_5454	1.47976593950228	0.0	0.0	0.0	0.0	0.235048906884609	0.718339282331933	0.0	0.0	0.0	5.34154854953774	0.965760185613854
qnrS1|pan_456	1.39868287432407	0.441623898593861	0.0	0.0	0.0	3.11037320617167	28.6679695323337	0.0	0.0	0.0	29.8443781060017	0.0
van|pan_12823	1.330343320204	0.210023091839425	0.0	0.0	0.0	0.0	0.0	0.0	0.0	0.0	0.160072464676701	0.0
mdtE|pan_6789	1.32258872831162	0.0	0.0	0.146667027584888	0.0	0.252099086658622	0.256815598346649	0.0	0.0	0.0	1.78236127766958	1.51919581529723
blaPEN|pan_11628	1.31238881523981	0.0	0.0	0.0	0.0	0.0	0.0	0.0	0.0	0.0	0.252659365839317	0.0
lnu(A)|pan_5689	1.26054135587231	65.4721060032639	0.783445741344855	0.698931761083541	22.8817167350042	65.4741788399683	5.50726783121149	0.974283257560888	312.284374869551	0.0	2.1234304110508	190.862827793908
pbp2|pan_6256	1.12732957220757	0.0	0.0	0.0	0.0	0.358134454338379	0.208477015692548	0.0	0.0	0.0	1.3952057410149	0.378383012786248
van|pan_9791	1.11894629945926	0.0	0.0	0.0	0.344261723805032	0.355471223562477	0.27159129030632	0.0	0.0	0.419041374133883	2.15418067532042	1.02238283759231
gadX|pan_5303	1.11386017991626	0.234462142526195	0.0	0.0	0.456929197050316	0.353855445273557	0.600792854313981	0.0	0.0	1.66854656246037	5.00357420494881	3.00474332658623
ampH|pan_5204	1.0580709826493	0.0	0.0	0.0	0.0	0.0	0.171210398897766	0.0	0.0	0.396243786421936	2.80085343633792	0.966760973370966
blaPEN|pan_8180	1.00101813554566	0.0790160406797839	0.0	0.0	0.0	0.0	0.323956931247734	0.0	0.0	0.937194249747962	3.25206044045386	1.3719475577985
evgA|pan_5231	0.996135120250318	0.157261193157813	0.0	0.0	0.306476900460578	1.10759631244162	0.483564980301496	0.0	0.0	1.11914708457707	3.59577414554248	1.17021868344625
tufA|pan_11453	0.996135120250318	0.0	0.0	0.0	0.0	0.0791140223172587	0.0	0.0	0.0	0.559573542288539	2.39718276369498	0.845157938044514
tet(W)|pan_4205	0.95722359211554	5.89360893420338	0.264412937703888	0.0	2.84688308318458	3.85186396157153	0.0	2.21953904613089	0.0	0.0	0.61427808319684	25.1556384347768
msbA|pan_5165	0.875676242072535	0.0	0.0	0.0	0.431065280236147	0.0	0.170035713485089	0.0	0.0	0.0	1.43296431071647	0.274322275707811
tet(M)|pan_3024	0.79768632676295	0.0	0.0	0.0	0.0	0.962965990392883	0.0	0.0	0.0	0.716953601057191	0.076784760399605	0.0
emrB|pan_6360	0.7961313826562	0.125686333712872	0.0	0.0	0.0	0.0	0.0	0.0	0.0	0.745370865296625	1.724289356342	0.831344440481633
mdtA|pan_5232	0.736325840088877	0.0	0.0	0.0	0.0	0.0	0.1588634951311	0.0	0.0	0.0	0.0	0.320372369266134
mdtP|pan_5252	0.626403986660476	0.0	0.0	0.0	0.0	0.0	0.135147676839545	0.0	0.0	0.781953484452287	1.10544931127447	0.272545819252989
tolC|pan_7114	0.617563607816477	0.0	0.0	0.0	0.253337760461364	0.0	0.666201753775583	0.0	0.0	0.0	1.18892532231646	0.752358338147566
mdtO|pan_6367	0.59709853699215	0.0942647502846545	0.0	0.0	0.275560371028151	0.0	0.28985620164271	0.0	0.0	0.0	0.718453898475837	0.311754165180612
mdtN|pan_6708	0.593627033870102	0.0937166994109065	0.0	0.0	1.46111080452136	0.0	0.384227988224057	0.0	0.0	1.55617835888382	1.42855368185311	0.697368692170003
acrA|pan_5782	0.513084672490742	0.0	0.0	0.0	0.0	0.0	0.0	0.0	0.0	0.0	1.11125683392393	0.468806200654765
mdtF|pan_5132	0.491829719776771	0.0	0.0	0.0	0.0	0.0	0.0	0.0	0.0	0.0	1.27826653150787	0.462225106178191
qnrS7|pan_1986	0.466227624774692	0.0	0.0	0.0	0.0	0.0	0.0	0.0	0.0	0.0	0.0	0.0
adt|pan_11835	0.457864797424473	0.0	0.0	0.0	0.0	0.0	0.0	0.0	0.0	0.0	0.0	0.0
ant(6)-Ia|pan_1657	0.354527256339089	0.0	0.0	0.0	3.05412744556201	0.0	0.0	0.0	0.774685604692933	0.531076741523845	0.0	0.0
van|pan_13765	0.332585830051002	0.0	0.0	0.0	0.0	0.0	0.0	0.0	0.0	0.0	0.0	0.0
ugd|pan_7128	0.262477763047963	0.0828754359829096	0.0	0.0	0.0	0.166769918509388	0.0	0.0	0.0	0.0	1.26329682919658	0.822261628471229
emrA|pan_7131	0.26113516579452	0.247354562128019	0.0	0.0	0.642739279738296	0.331833750895919	0.25353151141127	0.0	0.0	0.391176730329584	1.75956893396537	1.22708352995642
pbp4b|pan_5325	0.234721493852086	0.370557983877607	0.0	0.0	0.288863285491579	0.0	0.151924629826523	0.0	0.0	0.0	0.90376545573788	0.122551637346861
blaTEM|pan_12228	0.220209597035925	0.0	0.0	0.0	0.0	0.419742260748648	10.2622848443567	0.0	0.0	0.0	10.1746707669699	0.0
baeS|pan_4311	0.218170619285593	0.0	0.0	0.0	0.0	0.138618586111436	0.423635987016268	0.0	0.0	0.0	1.05004800546468	0.512595790825814
lnu(A)|pan_5549	0.0	14.5272454049795	0.52229716089657	0.0	0.0	15.0170134954055	0.611918647912388	0.0	0.0	0.0	0.91004160473606	37.1853440357097
dfrD|pan_8025	0.0	10.7875129998831	0.732220442872307	0.0	0.0	40.7954498925956	26.4984309878676	0.0	0.0	0.882404432070389	4.8197203450829	231.283220820607
lnu(A)|pan_5548	0.0	9.35315800046628	1.04459432179314	0.0	0.0	10.2115691768758	3.2635661221994	0.0	0.344304713196859	0.0	0.91004160473606	50.8419084382048
erm(B)|pan_2882	0.0	4.01363406633697	0.0	0.0	0.0	0.130268068875807	0.0	0.0	0.0	0.0	0.0	0.749336818717255
ant(9)-like|pan_4385	0.0	3.99857917486534	0.0	0.0	0.0	6.28619169575117	0.896531972522801	0.0	0.0	0.0	0.0	8.88499370764745
qnrD1|pan_744	0.0	1.1995737524596	1.77095176880744	0.0	0.0	0.0	0.0	0.0	0.0	0.0	0.0	0.0
catA8|pan_80	0.0	1.04476764898825	0.0	0.0	0.0	7.20816647779468	0.152979661978097	0.0	0.0	0.0	0.0	6.54034259035159
tet(K)|pan_766	0.0	0.911089303838204	0.0	0.0	0.273164193888776	0.846176064784593	0.0	0.0	0.0	0.0	0.0	5.3889418357253
tet_protection|pan_13473	0.0	0.855890564531465	0.0	0.0	2.77998958382382	2.00935614204011	0.0	2.79352013672325	0.0	0.0	0.0	3.77415661917768
qnrB36-like|pan_9298	0.0	0.710100101263256	275.641751446027	0.0	240.516860936342	2.57207702511616	0.0	0.0	0.737145773628518	0.0	122.097916801063	5597.89830429088
aac(6)-IIh|pan_1692	0.0	0.700837926029388	0.0	0.0	0.0	0.0	0.0	0.0	0.0	0.0	0.0	0.0
erm(C)|pan_2811	0.0	0.657929481578609	0.0	0.0	0.0	0.132394894490106	0.404615595762477	0.0	0.0	0.0	0.0	0.108795841318132
erm(B)|pan_5382	0.0	0.647360333280157	0.0	0.0	0.0	0.0	0.0	0.0	0.0	0.0	0.0	0.0
lnu(A)|pan_5376	0.0	0.597010085136145	0.0	0.0	0.0	0.200226846605407	0.0	0.0	0.0	0.0	0.0	0.987221523071939
tet(W)|pan_5690	0.0	0.45335453340026	0.0	0.0	0.687178675251452	1.06433083148687	0.0516306359176077	0.0	0.0	0.0	0.15356952079921	2.70714652029883
dfrD|pan_6344	0.0	0.386090354459303	0.0	0.0	0.0	0.194232030838778	0.0	0.0	0.0	0.0	0.0	3.35182397354365
str|pan_1622	0.0	0.341751356155673	0.0	0.0	0.0	0.0	0.0	0.0	0.0	0.0	0.0	1.22443376183127
tet_protection|pan_7531	0.0	0.219309827192869	0.0	0.0	1.28219927743711	1.76526525986808	0.0	0.0	1.13831354158961	0.0	0.0	0.362652804393773
asmA|pan_12267	0.0	0.208663719076711	0.0684564240010068	0.0	0.0	0.0524866491101554	0.0534686197204999	0.0	0.0	0.0	1.27229117555332	0.862620748315287
acrD|pan_5512	0.0	0.18634996877082	0.0	0.0	0.0	0.0	0.127335672397953	0.0	0.0	0.0	0.899520892542579	0.10271669026182
blaTEM|pan_12672	0.0	0.152548318283999	0.0	0.0	0.0	0.844174070940465	13.4467675121693	0.0	0.0	0.0	14.765927425741	0.0
tet(L)|pan_859	0.0	0.140472961208504	0.0	0.0	0.0	0.0	0.0	0.0	0.0	0.0	0.0	0.0
erm(B)|pan_3148	0.0	0.131050994298178	0.0	0.0	0.0	0.263713407724195	0.0	0.0	0.0	0.0	0.0	0.0
erm(B)|pan_7588	0.0	0.129472066656031	0.0	0.0	0.0	0.0	0.0	0.0	0.0	0.0	0.0	0.0
erm(B)|pan_13031	0.0	0.126923403926582	0.0	0.0	0.0	0.0	0.0	0.0	0.0	0.0	0.0	0.0
acrB|pan_5880	0.0	0.0921101274210053	0.0	0.0	0.0	0.0	0.0	0.0	0.0	0.0	0.514823536393542	0.330014051998334
tet_efflux|pan_9305	0.0	0.070389835365397	0.0	0.0	0.0	0.0	0.0	0.0	0.0	0.0	0.0	0.116397297480097
tet(K)|pan_6732	0.0	0.0700837926029388	0.0	0.0	0.0	0.0	0.0	0.0	0.0	0.0	0.0	0.173836833410493
yojI|pan_5402	0.0	0.0588294609440727	0.0	0.0	0.0	0.11838229616816	0.241194211585904	0.0	0.0	0.0	1.16578322358524	0.486404765017196
tet_protection|pan_10981	0.0	0.0503727259333622	0.0	0.0	0.0	0.0	0.0	0.0	0.0	0.0	0.0	0.0
tet(M)|pan_8334	0.0	0.0503727259333622	0.0	0.0	0.0	0.0	0.0516306359176077	0.0	0.0	0.0	0.0	0.0
qnrB|pan_498	0.0	0.0	8.26444158776806	0.0	10.2277756316495	0.0	0.0	0.0	0.0	0.0	1.14284294548249	88.8912626286031
aadE|pan_4416	0.0	0.0	4.53802135298023	0.0	0.0	0.224475772664886	0.0	0.0	0.0	0.0	0.0	0.0
cat|pan_12531	0.0	0.0	4.04842775431791	0.0	0.0	0.0	0.0	0.0	0.0	0.0	0.0	0.0
sat4|pan_2838	0.0	0.0	2.33735193550399	0.0	0.0	1.97129414724219	0.0	0.0	1.23264891796444	0.0	0.0	0.0
aph(3')_IIIa|pan_490	0.0	0.0	2.23503766210079	0.0	0.0	4.16169611736825	0.0	0.0	1.47336431986882	0.0	0.0	0.201169668852395
tet(W)|pan_8567	0.0	0.0	1.83464629981428	0.0	0.38922724580951	0.200950433557518	0.0	0.0	0.0	0.0	0.0	0.577960354756623
aph7|pan_13239	0.0	0.0	1.79731670073231	0.0	0.0	0.212004896405726	0.0	0.0	0.0	0.0	0.0	0.0
qnrB5|pan_4169	0.0	0.0	1.67733317309955	0.0	0.0	0.0	0.0	0.0	0.0	0.0	0.0	7.74990640578941
tet_protection|pan_10847	0.0	0.0	1.32206468851944	0.0	0.490841910893894	0.405459364375951	0.0	0.0	0.0	0.0	0.0	0.0
aac/aph|pan_12852	0.0	0.0	1.18173379979391	0.0	0.0	0.0	0.0	0.0	0.0	0.0	0.0	0.0
van|pan_13763	0.0	0.0	1.09036262970675	0.0	0.0	0.33439947577398	0.0	0.0	0.0	0.0	0.0	0.0
qnrB74|pan_1602	0.0	0.0	0.983862093781911	0.0	1.16888864361708	0.0	0.0	0.0	0.0	0.0	0.228568589096498	17.1087785812374
van|pan_13409	0.0	0.0	0.958777791107585	0.0	0.0	0.0918888077905838	0.0	0.0	0.0	0.0	0.0	0.0
tet(W)|pan_7320	0.0	0.0	0.859342047537638	0.0	0.0	0.101364841093987	0.0	0.0	0.0	0.0	0.0	0.0832968160091949
aph-like|pan_8823	0.0	0.0	0.783445741344855	0.0	0.0	0.0	0.0	0.0	0.0	0.0	0.0	0.0
tet_protection|pan_13622	0.0	0.0	0.661032344259722	0.0	0.0	0.253412102734969	0.0	0.0	0.0	0.0	0.0	0.0
qnrB|pan_8649	0.0	0.0	0.559111057699853	0.0	0.0	0.0	0.0	0.0	0.0	0.0	0.0	2.70072495959327
erm(G)|pan_2449	0.0	0.0	0.518033510603537	0.0	0.0	0.264789788980212	0.0	0.0	0.0	0.0	0.0	0.0
dfr|pan_13621	0.0	0.0	0.515927683324661	0.0	0.0	0.0	0.0	0.0	0.0	0.0	0.0	0.0
lnu(AN2)|pan_5526	0.0	0.0	0.494807836638856	0.0	0.0	0.0	0.0	0.0	0.0	0.0	0.0	0.0
tet_protection|pan_8475	0.0	0.0	0.462722640981805	0.0	0.0	0.0	0.0	0.0	0.0	0.0	0.0	0.0
ant(6)-Ib|pan_353	0.0	0.0	0.443769965377156	0.0	0.659032495745648	0.793906447729134	0.0	0.0	0.0	0.0	0.0	0.0
qnrB64|pan_2399	0.0	0.0	0.393544837512764	0.0	0.0	0.0	0.0	0.0	0.0	0.0	0.0	6.07485616290314
qnrB67|pan_2432	0.0	0.0	0.393544837512764	0.0	0.0	0.0	0.0	0.0	0.0	0.0	0.0	3.71929969157335
qnrB9|pan_2182	0.0	0.0	0.393544837512764	0.0	0.292222160904272	0.0	0.0	0.0	0.0	0.0	0.0	3.22339306603024
qnrB68|pan_2137	0.0	0.0	0.393544837512764	0.0	0.292222160904272	0.0	0.0	0.0	0.0	0.0	0.228568589096498	1.85964984578667
qnrB71|pan_1615	0.0	0.0	0.393544837512764	0.0	0.0	0.150868600698028	0.0	0.0	0.0	0.0	0.228568589096498	3.09941640964446
qnrB44|pan_6500	0.0	0.0	0.373288853229019	0.0	0.0	0.0	0.0	0.0	0.0	0.0	0.0	2.4695056040373
qnrB56|pan_5785	0.0	0.0	0.372740705133235	0.0	0.553548586734964	0.0	0.0	0.0	0.0	0.0	0.0	3.8749532028947
qnrB1|pan_12627	0.0	0.0	0.372740705133235	0.0	0.0	0.0	0.0	0.0	0.0	0.0	0.0	9.3938259464114
erm(B)|pan_4266	0.0	0.0	0.343951788883107	0.0	2.04317933640385	2.10970726179356	0.0	0.0	0.0	0.0	0.0	0.0
ant(6)-Ia|pan_6277	0.0	0.0	0.279247987014008	0.0	0.0	0.21410395478598	0.0	0.0	0.0	0.0	0.0	0.0
tet_protection|pan_10356	0.0	0.0	0.264412937703888	0.0	0.0	0.0	0.0	0.0	0.0	0.0	0.0	0.0
tet_protection|pan_8761	0.0	0.0	0.257179757037217	0.0	0.0	0.0	0.0	0.0	0.0	0.0	0.0	0.0
tet(X2)|pan_5713	0.0	0.0	0.217511928188289	0.0	0.0	0.0	0.0	0.0	0.0	0.0	0.0	0.0
mef(A)|pan_7181	0.0	0.0	0.208404285874986	0.0	0.0	0.0	0.0	0.0	0.0	0.0	0.0	0.0
tet(O/W)-2|pan_2230	0.0	0.0	0.198309703277916	0.0	0.0	0.0	0.0	0.0	0.0	0.0	0.0	0.0
tet(44)|pan_631	0.0	0.0	0.198000327765782	0.0	0.0	0.303620116849386	0.0	0.0	0.0	0.0	0.0	0.0
qnrD|pan_2104	0.0	0.0	0.196772418756382	0.0	0.0	0.0	0.0	0.0	0.0	0.0	0.0	0.0
qnrB81|pan_3217	0.0	0.0	0.196772418756382	0.0	0.0	0.0	0.0	0.0	0.0	0.0	0.0	1.36374322024356
qnrB90|pan_5962	0.0	0.0	0.196772418756382	0.0	0.0	0.0	0.0	0.0	0.0	0.0	0.0	4.33918297350224
qnrB6|pan_2779	0.0	0.0	0.196772418756382	0.0	0.0	0.0	0.0	0.0	0.0	0.0	0.0	0.619883281928892
qnrB45|pan_7078	0.0	0.0	0.186644426614509	0.0	0.554362628774281	0.0	0.0	0.0	0.0	0.0	0.433608058727181	4.58622469321214
qnrB47|pan_6501	0.0	0.0	0.186644426614509	0.0	0.0	0.0	0.0	0.0	0.0	0.0	0.0	3.88065166348719
qnrB59|pan_5758	0.0	0.0	0.186370352566617	0.0	0.0	0.0	0.0	0.0	0.0	0.0	0.216485668086992	0.821959770310998
qnrB18|pan_4222	0.0	0.0	0.186370352566617	0.0	0.0	0.0	0.0	0.0	0.0	0.0	0.432971336173984	1.76134236495213
qnrB10|pan_4227	0.0	0.0	0.186370352566617	0.0	0.0	0.0	0.0	0.0	0.0	0.0	0.0	4.22722167588513
qnrB23|pan_4444	0.0	0.0	0.186370352566617	0.0	0.276774293367482	0.0	0.0	0.0	0.0	0.0	0.0	4.22722167588513
tet_protection|pan_10848	0.0	0.0	0.16525808606493	0.0	0.0	0.0	0.0	0.0	0.0	0.0	0.0	0.0
aph(3')_IIIa|pan_3171	0.0	0.0	0.159645547292914	0.0	0.0	0.0	0.0	0.0	0.0	0.0	0.0	0.0
erm(F)|pan_4610	0.0	0.0	0.158449700496712	0.0	0.0	0.0	0.0	0.0	0.0	0.0	0.0	0.0
robA|pan_5328	0.0	0.0	0.14588300011249	0.195218871199195	0.0	0.894806873105547	0.911547778959143	0.0	0.0	5.27414143306439	4.06694455082046	0.919137280101461
van|pan_10998	0.0	0.0	0.139623993507004	0.0	0.0	0.0	0.0	0.0	0.0	0.0	0.0	0.0
tet_protection|pan_13795	0.0	0.0	0.11372599471135	0.0	0.0	0.0	0.0	0.0	0.0	0.0	0.0	0.0
mdtH|pan_7085	0.0	0.0	0.104977841272015	0.0	0.46770048085175	0.160976422581022	0.163988124006297	0.0	0.0	0.0	1.34135164569037	0.132282784729242
tet_protection|pan_7846	0.0	0.0	0.0661032344259722	0.0	0.0	0.0	0.0	0.0	0.0	0.0	0.0	0.0
tet_protection|pan_13512	0.0	0.0	0.0661032344259722	0.0	0.0	0.0	0.0	0.0	0.0	0.0	0.0	0.0
tet_protection|pan_13518	0.0	0.0	0.0661032344259722	0.0	0.0	0.0	0.0	0.0	0.0	0.0	0.0	0.0
erm(X)|pan_3661	0.0	0.0	0.0	4.56880656455662	0.0	0.0	1.391309767885	5.26112959082879	0.0	0.0	0.0	0.280578748662551
aac(3)-XI|pan_4476	0.0	0.0	0.0	1.51982476906756	0.0	0.0	0.0	1.58893175561943	0.0	0.0	0.0	0.0
aadC|pan_11397	0.0	0.0	0.0	1.42423830560419	0.0	0.0	0.0	0.0	0.0	0.0	0.0	0.0
bacA|pan_7504	0.0	0.0	0.0	0.619855539939052	0.0	0.0	1.08537395213657	0.0	0.203567020211281	1.11642409896983	2.15221518200352	0.0
tet_efflux|pan_13999	0.0	0.0	0.0	0.379956192266891	0.0	0.0	1.5523842208784	0.0	0.0	0.0	0.0	0.894462453790012
ant(3)-DPRIME|pan_12265	0.0	0.0	0.0	0.322583889730865	0.0	0.0	0.0	0.0	0.0	0.0	0.0	0.0
blaEC|pan_13445	0.0	0.0	0.0	0.299542183321517	0.0	0.0	0.0	0.0	0.0	0.0	0.0	0.0
blaPEN|pan_9301	0.0	0.0	0.0	0.291071838805999	0.0	0.0	0.0	0.0	0.0	0.0	0.0	0.0
cmx|pan_1969	0.0	0.0	0.0	0.288844248202892	0.0	0.0	0.0842949157838493	1.61054987474351	0.0	0.0	0.0	0.0
tufAB|pan_10660	0.0	0.0	0.0	0.286650494419072	0.0	0.0	0.0	0.0	0.0	0.0	0.0	0.269923859472834
mdtK|pan_12497	0.0	0.0	0.0	0.2472204045754	0.0	0.283290385590184	0.0	0.0	0.0	0.0	1.5021647449355	1.39676756976117
blaEC|pan_8497	0.0	0.0	0.0	0.149771091660758	0.0	0.0	0.0	0.0	0.0	0.0	0.0	0.0
lnu(A)|pan_5346	0.0	0.0	0.0	0.144422124101446	0.0	0.0	0.0	0.0	0.0	0.0	0.0	0.0
tufAB|pan_10617	0.0	0.0	0.0	0.133522341150393	1.1854295206494	0.0	0.0	0.0	0.0	0.0	0.0	0.0
spw|pan_4419	0.0	0.0	0.0	0.0	9.77320782579843	0.720816647779468	0.0	0.0	0.826331311672462	0.0	0.0	0.0
lnu(B)|pan_705	0.0	0.0	0.0	0.0	5.39193502116278	0.242065292164746	0.0	0.0	0.416248981626054	0.0	0.0	0.0
aac(6')_entco|pan_5338	0.0	0.0	0.0	0.0	4.85960610122574	0.179208558840199	0.0	0.0	0.0	0.0	0.0	0.0
lsa(E)|pan_4418	0.0	0.0	0.0	0.0	4.1885176396279	0.327643930808849	0.0	0.0	0.22536308500158	0.308990104159328	0.0	0.0
erm(T)|pan_2775	0.0	0.0	0.0	0.0	3.33371812133649	6.88453451348553	0.0	0.0	15.7087268739367	0.0	0.401161197189773	0.54397920659066
mdtJ|pan_13064	0.0	0.0	0.0	0.0	3.08989006202058	1.32937496516705	1.89594466320395	0.0	0.0	8.14898082075933	8.45891130959584	3.05876832558355
soxS|pan_7004	0.0	0.0	0.0	0.0	2.32695424423772	0.300340269908111	1.22383729582477	0.0	0.0	4.95671625422255	16.380748885249	4.93610761535969
cpxAR|pan_8485	0.0	0.0	0.0	0.0	1.61788235007086	0.0	0.85090833443611	0.0	0.0	0.0	0.0	0.0
msrC|pan_2054	0.0	0.0	0.0	0.0	1.52927621730836	0.131589246044933	0.0	0.0	0.113138668433856	0.0	0.0	0.0
soxRB|pan_8574	0.0	0.0	0.0	0.0	1.21602125021455	0.0	0.852738244832747	0.0	0.0	2.46693712191721	10.1454960837671	3.09541716266427
mdtI|pan_13065	0.0	0.0	0.0	0.0	1.14232299262579	1.47439768863982	2.40317141725592	0.0	0.0	5.5618218748679	9.38170163427902	3.6347701531285
qnrB6|pan_4218	0.0	0.0	0.0	0.0	1.10709717346992	0.142893168062009	0.0	0.0	0.0	0.0	0.432971336173984	12.2119737303348
blaAMP|pan_8162	0.0	0.0	0.0	0.0	1.01335104184545	0.0	0.0	0.0	0.0	0.0	0.79261688154431	0.859838100740076
lnu(G)|pan_2050	0.0	0.0	0.0	0.0	0.93772782976744	0.0	0.0	0.0	0.0	0.0	0.0	0.0
blaAMC|pan_12084	0.0	0.0	0.0	0.0	0.927347078884405	0.0	0.0	0.0	0.0	0.282195759333703	1.08802022116045	0.0
mdfA|pan_11777	0.0	0.0	0.0	0.0	0.917193643714138	0.473529184672643	0.401990352643174	0.0	0.0	0.744282732646556	4.54356538422967	1.81591112273086
rpoS|pan_12203	0.0	0.0	0.0	0.0	0.915856626740794	0.0	0.0	0.0	0.0	0.0	3.43852454734091	1.08795841318132
catA|pan_7501	0.0	0.0	0.0	0.0	0.842697289641977	0.0	0.0	0.0	0.0	0.0	0.0	0.0
dfrA1|pan_2372	0.0	0.0	0.0	0.0	0.795288159423019	0.0	0.418273506167961	0.0	0.0	0.0	0.0	0.168702412170521
gadW|pan_12304	0.0	0.0	0.0	0.0	0.775651414745907	0.800907386421631	0.81589153054985	0.0	0.459072950929146	1.25884857250096	5.25801816069723	2.96166456921581
eatAv|pan_12291	0.0	0.0	0.0	0.0	0.75242831849603	0.0	0.0	0.0	0.0	0.0	0.0	0.0
van|pan_13663	0.0	0.0	0.0	0.0	0.700030803280429	0.0	0.0	0.0	0.0	0.0	0.0	0.0
efmA|pan_5277	0.0	0.0	0.0	0.0	0.585806662885021	0.0	0.0	0.0	0.0	0.0	0.0	0.0
qnrB16|pan_5792	0.0	0.0	0.0	0.0	0.553548586734964	0.0	0.0	0.0	0.0	0.0	0.216485668086992	5.16660427052627
bcr|pan_9472	0.0	0.0	0.0	0.0	0.498633052336654	0.0	0.0874169497017697	0.0	0.0	0.0	0.260011887067445	0.211547469229701
emrY|pan_11782	0.0	0.0	0.0	0.0	0.489885104050046	0.0	0.515299914031484	0.0	0.0	0.0	2.20325862199256	1.03918055060204
dfrA14|pan_5174	0.0	0.0	0.0	0.0	0.397644079711509	0.0	0.0	0.0	0.0	0.0	0.0	0.0
aph3-DPRIME|pan_12553	0.0	0.0	0.0	0.0	0.383096125575722	0.0	0.201485408458957	0.0	0.0	0.0	0.0	0.0
van|pan_13608	0.0	0.0	0.0	0.0	0.344261723805032	0.0	0.0	0.0	0.0	0.0	1.34636292207526	0.219082036626923
bla|pan_11688	0.0	0.0	0.0	0.0	0.323021925935313	0.0	0.0	0.0	0.0	0.0	1.38962651211624	0.0
vatE|pan_733	0.0	0.0	0.0	0.0	0.292222160904272	0.0	0.0	0.0	0.0	1.06709373180605	0.0	0.0
qnrB36|pan_908	0.0	0.0	0.0	0.0	0.292222160904272	0.0	0.0	0.0	0.0	0.0	0.0	0.247953312771556
qnrB72|pan_1385	0.0	0.0	0.0	0.0	0.292222160904272	0.0	0.0	0.0	0.0	0.0	0.0	2.60350978410134
baeR|pan_2872	0.0	0.0	0.0	0.0	0.260696118649039	0.403776960374391	0.1371104024368	0.0	0.0	0.0	1.63127789728621	0.884812651383979
mdtB|pan_7082	0.0	0.0	0.0	0.0	0.241413120439648	0.0	0.0	0.0	0.0	0.0	0.0	0.102420676745215
sul2|pan_2816	0.0	0.0	0.0	0.0	0.23098442865595	0.0	0.0	0.0	0.0	0.0	0.0	0.0
aph(6)_Id|pan_5696	0.0	0.0	0.0	0.0	0.225189120410102	0.0	0.236871734675763	0.0	0.0	0.0	0.0	0.0
ant(3'')-Iia|pan_3365	0.0	0.0	0.0	0.0	0.193912853686476	0.0	0.0	0.0	0.0	0.0	0.0	0.0822684602559949
kpnE_kpnH|pan_5012	0.0	0.0	0.0	0.0	0.122471276012511	0.0	0.0	0.0	0.0	0.149074173059325	0.0957938531301116	0.0
tet(W)|pan_7232	0.0	0.0	0.0	0.0	0.0981683821787789	0.0	0.0	0.0	0.17430426105591	0.0	0.0	0.0
dfrD|pan_2582	0.0	0.0	0.0	0.0	0.0	0.994992305217057	1.82449363733386	0.0	0.0	0.0	0.0	3.92465979724304
lnu(A)|pan_6737	0.0	0.0	0.0	0.0	0.0	0.800907386421631	0.0	0.0	0.0	0.0	0.91004160473606	1.64536920511989
dfrF|pan_2055	0.0	0.0	0.0	0.0	0.0	0.786345433941238	0.0	0.0	0.0	0.0	0.0	0.0
emrK|pan_7587	0.0	0.0	0.0	0.0	0.0	0.66879895154796	0.425819677670991	0.0	0.0	0.788402585354986	3.5463476968065	1.03047607434055
mdtG|pan_12503	0.0	0.0	0.0	0.0	0.0	0.475844730807962	0.727120936150172	0.0	0.0	0.0	0.480608769249361	0.977566544851187
fosD|pan_1066	0.0	0.0	0.0	0.0	0.0	0.463382130715372	0.0	0.0	0.0	0.0	0.0	0.0
dfr|pan_8848	0.0	0.0	0.0	0.0	0.0	0.395570111586293	0.0	0.0	0.0	0.0	0.299647845461873	0.0
tet_protection|pan_13826	0.0	0.0	0.0	0.0	0.0	0.347847175872129	0.0	0.0	0.0	0.0	0.0	0.0
blaARL-3|pan_2289	0.0	0.0	0.0	0.0	0.0	0.343852464488439	0.0	0.0	0.0	0.0	0.0	0.0
cpxAR|pan_12253	0.0	0.0	0.0	0.0	0.0	0.278427031331125	0.0	0.0	0.0	0.0	1.05455464926496	0.0
mdtM|pan_5218	0.0	0.0	0.0	0.0	0.0	0.236764592336321	0.401990352643174	0.0	0.542845387230085	1.11642409896983	2.51091771233745	1.23222540471023
tet_protection|pan_12878	0.0	0.0	0.0	0.0	0.0	0.21062824123426	0.0	0.0	0.0	0.0	0.0	0.0
tet(O/W)|pan_7012	0.0	0.0	0.0	0.0	0.0	0.20605663832764	0.0	0.0	0.0	0.0	0.0	0.0
tet(O)|pan_1442	0.0	0.0	0.0	0.0	0.0	0.202729682187975	0.0	0.0	0.0	0.0	0.0	0.0
bla|pan_13529	0.0	0.0	0.0	0.0	0.0	0.166769918509388	0.0	0.0	0.0	0.0	0.0	0.685218023726024
mef(A)|pan_5707	0.0	0.0	0.0	0.0	0.0	0.15861491026932	0.0	0.0	0.0	0.0	0.0	0.0
qnrS3|pan_7518	0.0	0.0	0.0	0.0	0.0	0.148792427293927	0.757880894203416	0.0	0.0	0.0	1.35253889878203	0.0
erm(B)|pan_5379	0.0	0.0	0.0	0.0	0.0	0.131856703862097	0.0	0.0	0.0	0.0	0.0	0.0
lnu(B)|pan_309	0.0	0.0	0.0	0.0	0.0	0.121032646082373	0.0	0.0	0.0	0.0	0.0	0.0
bla|pan_7530	0.0	0.0	0.0	0.0	0.0	0.113020031881798	0.0	0.0	0.0	0.0	0.0	0.0
evgS|pan_6702	0.0	0.0	0.0	0.0	0.0	0.108303002170537	0.0	0.0	0.0	0.0	1.35366789619337	0.467240904492312
tufAB|pan_10661	0.0	0.0	0.0	0.0	0.0	0.10531412061713	0.0	0.0	0.0	0.0	0.0	0.0
tet(W)|pan_4434	0.0	0.0	0.0	0.0	0.0	0.0506824205469938	0.0	0.0	0.0	0.0	0.0	0.0
tet_protection|pan_8881	0.0	0.0	0.0	0.0	0.0	0.0506824205469938	0.0	0.0	0.0	0.0	0.0	0.291538856032182
qnrS15|pan_3055	0.0	0.0	0.0	0.0	0.0	0.0	0.905304301021067	0.0	0.0	0.0	0.673181461037633	0.0
sul2|pan_19	0.0	0.0	0.0	0.0	0.0	0.0	0.850386944525304	0.0	0.0	1.12463309969755	0.361340048939318	0.881966287156181
aph(6)_Id|pan_2232	0.0	0.0	0.0	0.0	0.0	0.0	0.473743469351526	0.0	0.0	0.0	8.45458006980598	0.955375667488973
tet(33)|pan_12681	0.0	0.0	0.0	0.0	0.0	0.0	0.472051528389556	0.0	0.0	0.0	0.0	0.0634642407689104
blaTEM|pan_7493	0.0	0.0	0.0	0.0	0.0	0.0	0.458938985934291	0.0	0.0	0.0	1.50156864781449	0.0
marR|pan_9492	0.0	0.0	0.0	0.0	0.0	0.0	0.455773889479571	0.0	0.0	8.43862629290303	12.8786577442648	4.22803148846672
bla(car)|pan_7461	0.0	0.0	0.0	0.0	0.0	0.0	0.424725025543302	0.0	0.0	0.0	1.26329682919658	0.0
sul1|pan_10634	0.0	0.0	0.0	0.0	0.0	0.0	0.409631491577714	0.0	0.0	0.0	0.0	0.165216825142204
qnrS10|pan_1710	0.0	0.0	0.0	0.0	0.0	0.0	0.301768100340355	0.0	0.0	0.0	0.897575281383511	0.0
aadA1-pm|pan_7105	0.0	0.0	0.0	0.0	0.0	0.0	0.238581999908079	0.0	0.0	0.0	0.0	0.0
mph(C)|pan_2571	0.0	0.0	0.0	0.0	0.0	0.0	0.220290713248459	0.0	0.0	0.509833671862891	0.0	0.444249685382372
dfrA15|pan_2196	0.0	0.0	0.0	0.0	0.0	0.0	0.20913675308398	0.0	0.0	0.0	0.0	0.0
dfr|pan_8172	0.0	0.0	0.0	0.0	0.0	0.0	0.205239794951981	0.0	0.0	0.0	0.0	0.0
lnu(A)|pan_1176	0.0	0.0	0.0	0.0	0.0	0.0	0.203972882637462	0.0	0.0	0.0	0.0	0.493610761535969
blaTEM|pan_8563	0.0	0.0	0.0	0.0	0.0	0.0	0.182393414833131	0.0	0.0	0.0	0.0	0.0
tet(33)|pan_311	0.0	0.0	0.0	0.0	0.0	0.0	0.161978465623867	0.0	0.0	0.0	0.0	0.065330836085643
qnrS|pan_9412	0.0	0.0	0.0	0.0	0.0	0.0	0.151576178840683	0.0	0.0	0.0	0.450846299594011	0.0
qnrS8|pan_1985	0.0	0.0	0.0	0.0	0.0	0.0	0.150884050170177	0.0	0.0	0.0	0.0	0.0
qnrS11|pan_1486	0.0	0.0	0.0	0.0	0.0	0.0	0.150884050170177	0.0	0.0	0.0	0.448787640691755	0.0
qnrS9|pan_2401	0.0	0.0	0.0	0.0	0.0	0.0	0.150884050170177	0.0	0.0	0.0	0.0	0.0
tet(33)|pan_12990	0.0	0.0	0.0	0.0	0.0	0.0	0.134323605639304	0.0	0.0	0.0	0.0	0.0
blaPEN|pan_10515	0.0	0.0	0.0	0.0	0.0	0.0	0.125165177982079	0.0	0.0	1.15871289059748	0.0	0.0
aph(3'')-Ib|pan_6773	0.0	0.0	0.0	0.0	0.0	0.0	0.123297040997272	0.0	0.0	0.0	0.0	0.0
aph(6)-Id|pan_6801	0.0	0.0	0.0	0.0	0.0	0.0	0.119290999954039	0.0	0.0	0.0	0.0	0.0
blaTEM-132|pan_256	0.0	0.0	0.0	0.0	0.0	0.0	0.115134519119404	0.0	0.0	0.0	0.0	0.0
blaTEM|pan_10609	0.0	0.0	0.0	0.0	0.0	0.0	0.105122821804673	0.0	0.0	0.0	0.0	0.0
mdtC|pan_6297	0.0	0.0	0.0	0.0	0.0	0.0	0.0966187338809033	0.0	0.0	0.0	0.526866192215613	0.129897568825255
emrK|pan_6490	0.0	0.0	0.0	0.0	0.0	0.0	0.0938738834865595	0.0	0.0	0.434517333974055	0.279217310544018	0.0
fusF|pan_1790	0.0	0.0	0.0	0.0	0.0	0.0	0.0	0.734111105697041	0.0	0.0	0.0	0.0
ant3-DPRIME|pan_6207	0.0	0.0	0.0	0.0	0.0	0.0	0.0	0.578146108882285	0.0	0.0	0.0	0.0
erm(B)|pan_3142	0.0	0.0	0.0	0.0	0.0	0.0	0.0	0.0	0.906949000616117	0.0	0.0	0.0
erm(T)|pan_4343	0.0	0.0	0.0	0.0	0.0	0.0	0.0	0.0	0.227662708317923	0.0	0.0	0.0
tet(W)|pan_6433	0.0	0.0	0.0	0.0	0.0	0.0	0.0	0.0	0.17430426105591	0.0	0.0	0.0
tolC|pan_11442	0.0	0.0	0.0	0.0	0.0	0.0	0.0	0.0	0.0	8.07835043444722	0.0	0.0
marA|pan_8620	0.0	0.0	0.0	0.0	0.0	0.0	0.0	0.0	0.0	5.29442659242233	13.6086221508223	4.92091959192782
cpxAR|pan_13080	0.0	0.0	0.0	0.0	0.0	0.0	0.0	0.0	0.0	0.984657306172966	4.42912952691284	1.48718778797532
marA|pan_7136	0.0	0.0	0.0	0.0	0.0	0.0	0.0	0.0	0.0	0.597461334214325	0.0	0.0
blaCTX|pan_9733	0.0	0.0	0.0	0.0	0.0	0.0	0.0	0.0	0.0	0.456567467339902	0.0	0.0
aph3-DPRIME|pan_11842	0.0	0.0	0.0	0.0	0.0	0.0	0.0	0.0	0.0	0.0	7.30011635103491	0.869184167052468
tet(A)|pan_6296	0.0	0.0	0.0	0.0	0.0	0.0	0.0	0.0	0.0	0.0	2.08131868189047	0.0
emrD|pan_12294	0.0	0.0	0.0	0.0	0.0	0.0	0.0	0.0	0.0	0.0	1.48540795936767	0.335705051926226
mdtG|pan_5883	0.0	0.0	0.0	0.0	0.0	0.0	0.0	0.0	0.0	0.0	1.44182630774808	0.0
qnrB20|pan_4445	0.0	0.0	0.0	0.0	0.0	0.0	0.0	0.0	0.0	0.0	1.08242834043496	4.22722167588513
dfrA17|pan_2085	0.0	0.0	0.0	0.0	0.0	0.0	0.0	0.0	0.0	0.0	0.933080632704061	0.0
van|pan_7376	0.0	0.0	0.0	0.0	0.0	0.0	0.0	0.0	0.0	0.0	0.640289858706804	0.607768299220184
qnrB78|pan_4754	0.0	0.0	0.0	0.0	0.0	0.0	0.0	0.0	0.0	0.0	0.457137178192997	1.115789907472
qnrB5|pan_3998	0.0	0.0	0.0	0.0	0.0	0.0	0.0	0.0	0.0	0.0	0.457137178192997	0.991813251086227
qnrB13|pan_5760	0.0	0.0	0.0	0.0	0.0	0.0	0.0	0.0	0.0	0.0	0.432971336173984	8.21959770310998
van|pan_9935	0.0	0.0	0.0	0.0	0.0	0.0	0.0	0.0	0.0	0.0	0.320144929353402	0.173648085491481
blaTEM|pan_10607	0.0	0.0	0.0	0.0	0.0	0.0	0.0	0.0	0.0	0.0	0.2885063404447	0.0
emrD|pan_12293	0.0	0.0	0.0	0.0	0.0	0.0	0.0	0.0	0.0	0.0	0.248821502054416	0.0
qnrB48|pan_43	0.0	0.0	0.0	0.0	0.0	0.0	0.0	0.0	0.0	0.0	0.228568589096498	1.85964984578667
qnrB42|pan_906	0.0	0.0	0.0	0.0	0.0	0.0	0.0	0.0	0.0	0.0	0.228568589096498	1.48771987662934
qnrB52|pan_2398	0.0	0.0	0.0	0.0	0.0	0.0	0.0	0.0	0.0	0.0	0.228568589096498	0.495906625543113
qnrB4|pan_351	0.0	0.0	0.0	0.0	0.0	0.0	0.0	0.0	0.0	0.0	0.224393820345877	0.0
qnrB24|pan_4449	0.0	0.0	0.0	0.0	0.0	0.0	0.0	0.0	0.0	0.0	0.216485668086992	0.587114121650713
aph(3')_Ia|pan_692	0.0	0.0	0.0	0.0	0.0	0.0	0.0	0.0	0.0	0.0	0.180670024469659	0.0
aph(6)|pan_9970	0.0	0.0	0.0	0.0	0.0	0.0	0.0	0.0	0.0	0.0	0.176137084787624	0.0
bla|pan_13597	0.0	0.0	0.0	0.0	0.0	0.0	0.0	0.0	0.0	0.0	0.126329682919658	0.0
qnrB91|pan_4862	0.0	0.0	0.0	0.0	0.0	0.0	0.0	0.0	0.0	0.0	0.0	8.18245932146137
qnrB77|pan_2989	0.0	0.0	0.0	0.0	0.0	0.0	0.0	0.0	0.0	0.0	0.0	5.45497288097425
qnrB43|pan_6244	0.0	0.0	0.0	0.0	0.0	0.0	0.0	0.0	0.0	0.0	0.0	4.7038201981663
qnrB3|pan_4892	0.0	0.0	0.0	0.0	0.0	0.0	0.0	0.0	0.0	0.0	0.0	3.28783908124399
qnrB14|pan_2750	0.0	0.0	0.0	0.0	0.0	0.0	0.0	0.0	0.0	0.0	0.0	2.93557060825356
qnrB57|pan_5156	0.0	0.0	0.0	0.0	0.0	0.0	0.0	0.0	0.0	0.0	0.0	2.34845648660285
qnrB17|pan_4146	0.0	0.0	0.0	0.0	0.0	0.0	0.0	0.0	0.0	0.0	0.0	2.10760315855823
qnrB15|pan_2748	0.0	0.0	0.0	0.0	0.0	0.0	0.0	0.0	0.0	0.0	0.0	1.99618801361242
qnrB47|pan_1655	0.0	0.0	0.0	0.0	0.0	0.0	0.0	0.0	0.0	0.0	0.0	1.98362650217245
qnrB46|pan_6499	0.0	0.0	0.0	0.0	0.0	0.0	0.0	0.0	0.0	0.0	0.0	1.76393257431236
qnrB40|pan_6476	0.0	0.0	0.0	0.0	0.0	0.0	0.0	0.0	0.0	0.0	0.0	1.69622607145996
qnrB32|pan_5117	0.0	0.0	0.0	0.0	0.0	0.0	0.0	0.0	0.0	0.0	0.0	1.64391954062199
qnrB49|pan_4318	0.0	0.0	0.0	0.0	0.0	0.0	0.0	0.0	0.0	0.0	0.0	1.64391954062199
qnrB82|pan_4488	0.0	0.0	0.0	0.0	0.0	0.0	0.0	0.0	0.0	0.0	0.0	1.61169653301512
tet(D)|pan_9154	0.0	0.0	0.0	0.0	0.0	0.0	0.0	0.0	0.0	0.0	0.0	1.5340996329751
qnrB66|pan_1752	0.0	0.0	0.0	0.0	0.0	0.0	0.0	0.0	0.0	0.0	0.0	0.991813251086227
qnrB41|pan_4890	0.0	0.0	0.0	0.0	0.0	0.0	0.0	0.0	0.0	0.0	0.0	0.93938259464114
tet(K)|pan_6471	0.0	0.0	0.0	0.0	0.0	0.0	0.0	0.0	0.0	0.0	0.0	0.900506119018323
tet(B)|pan_2130	0.0	0.0	0.0	0.0	0.0	0.0	0.0	0.0	0.0	0.0	0.0	0.861977001488186
qnrB29|pan_4886	0.0	0.0	0.0	0.0	0.0	0.0	0.0	0.0	0.0	0.0	0.0	0.704536945980855
qnrB95|pan_6577	0.0	0.0	0.0	0.0	0.0	0.0	0.0	0.0	0.0	0.0	0.0	0.619883281928892
qnrB10|pan_3614	0.0	0.0	0.0	0.0	0.0	0.0	0.0	0.0	0.0	0.0	0.0	0.619883281928892
qnrB16|pan_4715	0.0	0.0	0.0	0.0	0.0	0.0	0.0	0.0	0.0	0.0	0.0	0.619883281928892
qnrB43|pan_7308	0.0	0.0	0.0	0.0	0.0	0.0	0.0	0.0	0.0	0.0	0.0	0.496676666887124
qnrB1|pan_1933	0.0	0.0	0.0	0.0	0.0	0.0	0.0	0.0	0.0	0.0	0.0	0.495906625543113
aph(3')-Ia|pan_2197	0.0	0.0	0.0	0.0	0.0	0.0	0.0	0.0	0.0	0.0	0.0	0.489981270642323
mecI|pan_3648	0.0	0.0	0.0	0.0	0.0	0.0	0.0	0.0	0.0	0.0	0.0	0.429919050370038
tet_protection|pan_9384	0.0	0.0	0.0	0.0	0.0	0.0	0.0	0.0	0.0	0.0	0.0	0.416484080045974
qnrB80|pan_2664	0.0	0.0	0.0	0.0	0.0	0.0	0.0	0.0	0.0	0.0	0.0	0.371929969157335
qnrB7|pan_1128	0.0	0.0	0.0	0.0	0.0	0.0	0.0	0.0	0.0	0.0	0.0	0.371929969157335
qnrB70|pan_2143	0.0	0.0	0.0	0.0	0.0	0.0	0.0	0.0	0.0	0.0	0.0	0.371929969157335
qnrB30|pan_4164	0.0	0.0	0.0	0.0	0.0	0.0	0.0	0.0	0.0	0.0	0.0	0.352268472990427
qnrB62|pan_5607	0.0	0.0	0.0	0.0	0.0	0.0	0.0	0.0	0.0	0.0	0.0	0.352268472990427
tet_protection|pan_12080	0.0	0.0	0.0	0.0	0.0	0.0	0.0	0.0	0.0	0.0	0.0	0.291538856032182
qnrB45|pan_5840	0.0	0.0	0.0	0.0	0.0	0.0	0.0	0.0	0.0	0.0	0.0	0.248338333443562
qnrB23|pan_4532	0.0	0.0	0.0	0.0	0.0	0.0	0.0	0.0	0.0	0.0	0.0	0.247953312771556
qnrB61|pan_2138	0.0	0.0	0.0	0.0	0.0	0.0	0.0	0.0	0.0	0.0	0.0	0.247953312771556
qnrB26|pan_4889	0.0	0.0	0.0	0.0	0.0	0.0	0.0	0.0	0.0	0.0	0.0	0.234845648660285
erm(B)|pan_8637	0.0	0.0	0.0	0.0	0.0	0.0	0.0	0.0	0.0	0.0	0.0	0.20988174112553
tet_protection|pan_13521	0.0	0.0	0.0	0.0	0.0	0.0	0.0	0.0	0.0	0.0	0.0	0.208242040022987
aph(2'')-Ic|pan_284	0.0	0.0	0.0	0.0	0.0	0.0	0.0	0.0	0.0	0.0	0.0	0.173648085491481
qnrB26|pan_3765	0.0	0.0	0.0	0.0	0.0	0.0	0.0	0.0	0.0	0.0	0.0	0.123976656385778
qnrB50|pan_1629	0.0	0.0	0.0	0.0	0.0	0.0	0.0	0.0	0.0	0.0	0.0	0.123976656385778
erm(C)|pan_7192	0.0	0.0	0.0	0.0	0.0	0.0	0.0	0.0	0.0	0.0	0.0	0.108795841318132
aadA1|pan_6571	0.0	0.0	0.0	0.0	0.0	0.0	0.0	0.0	0.0	0.0	0.0	0.100965837586902
sul1|pan_5024	0.0	0.0	0.0	0.0	0.0	0.0	0.0	0.0	0.0	0.0	0.0	0.0979962541284645
mph(C)|pan_2648	0.0	0.0	0.0	0.0	0.0	0.0	0.0	0.0	0.0	0.0	0.0	0.0888499370764745
tet(W/N/W)|pan_3881	0.0	0.0	0.0	0.0	0.0	0.0	0.0	0.0	0.0	0.0	0.0	0.0832968160091949
msr(A)|pan_2848	0.0	0.0	0.0	0.0	0.0	0.0	0.0	0.0	0.0	0.0	0.0	0.0545091638505978
vga(A)lc|pan_1099	0.0	0.0	0.0	0.0	0.0	0.0	0.0	0.0	0.0	0.0	0.0	0.0509655470801957
tet(M)|pan_4593	0.0	0.0	0.0	0.0	0.0	0.0	0.0	0.0	0.0	0.0	0.0	0.0416484080045974
tet(M)|pan_3646	0.0	0.0	0.0	0.0	0.0	0.0	0.0	0.0	0.0	0.0	0.0	0.0416484080045974
tet(W)|pan_5835	0.0	0.0	0.0	0.0	0.0	0.0	0.0	0.0	0.0	0.0	0.0	0.0416484080045974
tet(W)|pan_5670	0.0	0.0	0.0	0.0	0.0	0.0	0.0	0.0	0.0	0.0	0.0	0.0416484080045974

## Sheet: MGE_plasmidome
MGE	H1_13d	H1_20d	H1_27d	H1_35d	H2_10d	H2_17d	H2_24d	H2_31d	H3_9d	H3_16d	H3_23d	H3_30d
MITEEc1	136.96857903441884	19.657649144726744	0.0	5.523265624172374	21.453383032240467	40.348151381801955	11.283182873701596	0.0	21.766776014786824	177.19828839137082	148.62533134908927	60.46129864472293
ISLjo1	19.8702521564675	261.14035914367156	4.2769405256231385	4.8648476917204855	100.35504774306446	46.97453394185407	2.2548712434446387	4.587421336569341	5.074941248603415	5.41188227925226	2.732424835113159	45.67500556366031
ISLre2	14.242511536190465	4.373764330723533	3.476103843444755	4.435323016353706	72.9922564459996	65.69991229123691	0.5682658526473006	14.174890553634281	3.0908475336283683	3.7993974272584907	1.3146333500263598	9.117022205745258
ISL2	13.566245781031439	56.69925850513281	1.0354632525466974	1.3856444354348523	3.07548498014636	16.898865815948728	0.5776854368403664	0.0	1.1701544798159	1.871766977119007	0.0	16.216666837034868
ISLdl1	6.703104199429781	41.49536807921748	1.8515919245046855	1.3515152621482796	3.9996454914218678	10.195636006058397	0.262946474699753	0.0	0.0	1.2171095614763987	1.368683262295348	57.00418708321561
ISEc1	4.982604600322566	0.674237570974826	0.0	0.0	2.335966460520595	0.6783828249822262	1.3053632504653112	0.0	0.0	1.9548231415347113	9.249857426294797	2.9111946849999026
ISLcr1	4.411500086393476	30.58321544457612	3.0994428264350646	1.5952450025983136	4.4848873912108385	6.702646975281844	0.6828046528364907	5.1886531656577075	0.0	0.0	1.2000924355504967	26.087498744620486
ISEc5	4.270803943133628	0.1498305713277391	0.0	0.0	1.0219853264777603	0.07537586944246959	0.7678607355678302	0.0	0.0	1.2439783627948162	1.5987407897299648	1.672388436063774
IS421	3.880250626757483	0.8648193781703928	0.0	0.0	2.1067432241049424	0.0	2.5853790861872135	0.0	0.24937718422306068	3.419152791926992	16.91782261919168	3.694356549081431
IS629	3.7412097646042506	2.65783421107939	0.0	0.0	0.7194018846689142	1.1885221062623297	0.9837409713767096	0.0	0.0	0.0	14.29251601209138	31.863893464525002
ISLhe30	3.5860864329011473	11.417162623257294	3.838501963935479	5.136637030480307	15.81420806376583	29.525353128800962	22.534128082049758	4.157575579093978	12.080560688206686	1.5668059184079104	1.438309658216993	14.12063878025142
IS3	3.408872569696043	0.4612828320765767	0.0	0.13500828135397494	0.14982773750656242	0.1547062757555298	1.339605688673066	0.0	0.6650719022801022	0.3647458701721799	11.836328089579826	21.739277132065876
IS100	3.136831023829729	0.4952157388226092	0.0	0.0	0.0	0.0	0.10151645771818418	0.0	0.0	0.0	1.1323098307775865	20.513280403370395
IS679	2.94530336035551	8.226551690892302	0.0	0.0	0.0	0.35987517548161335	1.3197890364737601	0.0	0.0	0.0	11.613127075821929	340.0580191561179
ISLjo2	2.935223608951145	53.75297374342856	0.0	1.5112425963469585	26.188986062971164	12.788205003726095	0.339256745249168	1.1343297885770511	1.1453257399977668	1.0992307093553102	0.0	3.338714267966088
ISLh1	2.865700566832388	20.509344380020103	0.5277264453133748	1.4123943280108149	3.7226430165092053	4.754242858794935	0.3091397743091691	0.9844109421509187	0.0	2.861852212120181	1.0727517461233809	32.584467568170716
ISEnfa4	2.776237608552626	0.3652403088823851	0.0	0.0	40.0028742848148	1.4699433149581305	0.0	0.0	384.33299664364176	1.386254696908164	0.0	0.0
IS153	2.1743499519217253	0.343267555606231	0.0	0.1507013468884654	0.6689735360541457	5.9577702520547895	1.0555189454673315	0.0	0.0	2.442858764915363	0.6540671693311526	0.14190761911060712
ISLfr1	1.6692727491933135	0.0	0.0	0.0	0.0	0.3314381725144014	0.0	0.0	0.0	2.0316941283364547	0.0	0.0
ISSfl9	1.644310464983751	0.07416843082212851	0.0	0.0	0.0	0.29849769156511735	0.0	0.0	0.0	0.0	1.9219743707385815	35.199292556523595
ISSso4	1.6256109524934128	14.48168132974297	0.0	0.0	0.0	1.1066366275613522	0.0	0.0	0.0	0.0	0.16765739950785644	0.060625430908890915
ISEc52	1.4702954374894703	0.0	0.0	0.0	0.0	1.0120265734823737	0.0	0.0	0.0	0.36708024374128184	0.0	0.12794390939012337
ISL5	1.3485414127917053	27.129039415884776	0.558759415525199	0.5340893646015737	0.829800664454584	7.344169618885151	0.3117321413893298	1.1911991526404828	0.0	0.7214627432022049	0.0	3.6210540393431145
IS30	1.254347049455254	0.4752610997152608	0.0	0.0	1.389311747788124	0.5578802065123649	0.48712934133566027	0.0	0.0	1.5031951013156506	13.160945664561305	1.5063011445397405
ISEc26	0.9388859754083465	0.0	0.0	0.0	0.7221582137289483	0.0	0.07596231491326197	0.0	0.0	0.0	1.3556481836068208	0.9804130987748917
ISEc45	0.846749272914922	0.0	0.0	0.0	0.0	0.26899861078155696	0.0	0.0	0.0	0.0	0.0	0.6078883048079461
ISEc47	0.8438334696335344	0.0	0.0	0.0	0.0	0.0	0.11703756902220411	0.0	0.0	0.0	0.4641534512939529	1.5105538298715866
ISKpn26	0.7683400070492633	1.2129887181277874	0.0	0.28401407682826163	6.934167998715084	0.24408924945709423	8.454300784368144	0.0	0.13990977476059674	4.795676261252114	25.14636701782385	0.0
ISEfm1	0.5884948116752604	0.0	0.4876780407218698	0.0	7.42345345351919	0.3739106530268136	0.0	0.0	0.0	0.0	0.0	2.1508342116495283
IS621	0.4299109466343481	0.0	0.0	0.1191862582058249	1.587227737122152	0.40972735768517154	0.8347858607310054	0.0	0.704556171004942	0.161000106904071	10.966480306335177	0.0
ISEnfa1	0.3828894368462163	0.12089454224006947	0.0	0.0	10.130977040849984	0.2432756186255706	0.0	0.0	8.575769643950778	0.28678144042287645	0.0	0.0
ISS1E	0.3790984523229864	2.633346464635177	0.0	0.0	0.4665428063941968	0.24086694913422835	0.0	0.0	0.4141883431031527	0.0	0.0	0.0
ISEc17	0.24349089783543165	0.07688047201276278	0.0	0.0	1.498277375065624	0.46411882726658943	0.47280200776696446	0.0	0.13301438045602043	0.9118646754304498	0.937530937788501	2.3519100990831503
ISL4	0.18474761729612368	22.57475891286219	2.7557633073119416	3.5852922967524226	2.2736223616798017	7.8059486796624595	0.8370515642130859	5.4261348614699925	1.4129368326848202	0.0	1.1559394569204726	82.23174212536203
MTnSag1	0.17767491268965954	10.322318223746073	1.3251321239916471	0.0	1.9679230209388632	2.42711174034792	0.0	0.0	0.0	0.0	0.0	0.37106702259316526
ISLjo5	0.0	9.57489377855667	0.2416339078493415	0.0	4.485561489368289	1.3431685749912514	0.0	0.22536966357667387	0.0	0.0	0.0	0.30448336361285905
ISS1N	0.0	1.6757659320405671	0.0	0.0	0.0	0.12043347456711417	0.0	0.0	0.20709417155157636	0.8518260606620092	0.0	0.0
ISLhe6	0.0	1.4822319355104303	0.0	0.0	0.0	0.298268957701849	0.0	0.0	0.0	0.0	0.11297068196723506	3.799100757752705
ISLdl4	0.0	0.9372805213039911	0.0	0.0	0.0	0.0	0.0	0.0	0.0	0.0	0.0	1.7920671742256833
ISLhe2	0.0	0.7938355714806204	0.08681136121605106	0.11616991651388542	0.0	0.0	0.0	0.0	0.0	0.0	0.0	2.844170352379624
ISL6	0.0	0.6633445390401618	0.4352476340804754	0.4659545073890273	0.12927523579098457	0.3337114110090132	0.0	0.0	0.0	0.0	0.404462935438249	7.459007063210211
ISLga1	0.0	0.6562553607603433	0.0	0.0	0.0	0.0	0.0	0.0	0.0	0.0	0.0	0.0
ISLhe4	0.0	0.4078370099664994	0.0	0.0	0.0	0.0	0.0	0.0	0.0	0.0	0.0	2.264067673695707
ISSbo1	0.0	0.3961436141277877	0.148529210178896	0.0	0.0	0.62633863192072	0.11601032295120757	0.0	0.0	0.0	0.0	0.0
ISEc32	0.0	0.24588720455607352	0.0	0.0	0.0	0.0	3.024330131038176	0.0	0.0	0.0	3.373323711114854	0.0
IS102	0.0	0.1830002531543152	0.0	0.0	0.8915955240456741	0.0	0.28135521559642446	0.0	0.0	0.0	2.3711017780918735	0.0
ISKpn19	0.0	0.1696170357629877	0.0	0.0	0.0	0.0	8.275389473486507	0.0	0.0	0.0	7.549738349778077	0.0
IS4	0.0	0.13564605019923645	0.0	0.0	0.0	0.06824000522456398	1.3903340948360012	0.0	0.0	0.0	7.9606304189885115	0.0
ISEsa1	0.0	0.12021831422256754	0.0	0.0	0.0	0.0	0.3080510284705	0.0	0.0	0.0	0.7330105156854781	0.0
IS150	0.0	0.06702400124189577	0.0	0.0	0.2612381064216986	0.2697442756763084	0.20609318287277936	0.0	0.0	1.5899178956223228	2.8606713229956826	1.6624728351107505
ISEnfa110	0.0	0.0	22.531724449404006	0.0	0.4679907977237878	4.047043190046737	0.0	0.0	0.0	0.0	0.0	0.0
IS4351	0.0	0.0	3.846006366602019	0.0	0.0	0.0	0.0	0.0	0.0	0.0	0.0	0.0
ISCx1	0.0	0.0	0.7103631162194027	236.38237273451892	0.0	0.0	0.0	4.416993126628656	0.0	0.0	0.0	0.1491883271806476
ISLsa1	0.0	0.0	0.613131449748148	1.969164266009281	0.0	0.28205868826153113	4.214257123014012	0.45748952963728684	0.0	1.1083340692671553	0.28488258930867977	0.5408257039437583
ISSsu6	0.0	0.0	0.358526017225612	0.0	0.5324386830035467	0.0	0.49005349345525995	0.0	0.0	0.0	0.5205746467769836	0.0
ISBian1	0.0	0.0	0.22384164038424448	0.0	0.0	0.0	0.0	0.0	0.0	0.0	0.0	0.0
ISCau1	0.0	0.0	0.17518041421375657	2.3442431738205722	0.0	0.0	0.0	4.901673531828074	0.0	0.0	0.0	0.0
ISEc31	0.0	0.0	0.0	0.13500828135397494	0.0	0.0	0.07880033462782741	0.0	0.0	0.0	2.1094446100241275	0.0
IS600	0.0	0.0	0.0	0.13436741925894025	0.0	0.0	0.0	0.0	0.0	0.0	0.0	0.0
ISEfm2	0.0	0.0	0.0	0.0	16.501178927439728	0.293766784755406	0.0	0.0	0.3788651108234122	0.34630211673705835	0.0	0.0
ISEfa4	0.0	0.0	0.0	0.0	10.55984626904074	0.15429743253207437	0.0	0.0	173.7883499238207	0.0	0.2337633297577829	0.0
ISEf1	0.0	0.0	0.0	0.0	8.311296213162986	0.0	0.0	0.0	0.12506135322397138	0.6858748948828136	0.0	0.0
ISEc18	0.0	0.0	0.0	0.0	1.663087886322843	0.0	0.0	0.0	0.0	0.0	0.0	0.0
Tn559	0.0	0.0	0.0	0.0	0.6599555104455724	0.0	0.0	0.0	0.0	0.0	0.0	0.0
ISEfa10	0.0	0.0	0.0	0.0	0.4829808937431275	0.0	0.0	0.0	0.0	0.0	0.0	0.0
ISSsu5	0.0	0.0	0.0	0.0	0.33597735077229157	0.0	0.0	0.0	0.0	0.0	0.0	0.0
ISEnfa200	0.0	0.0	0.0	0.0	0.0	0.618235371348337	0.0	0.0	0.0	0.0	0.0	0.0
ISEam1	0.0	0.0	0.0	0.0	0.0	0.3955701115862937	0.0	0.0	0.0	0.0	0.0	0.0
ISLpl1	0.0	0.0	0.0	0.0	0.0	0.3731936623211055	0.0	0.0	0.0	0.0	0.0	0.0
ISEc43	0.0	0.0	0.0	0.0	0.0	0.22977626316464758	0.0	0.0	0.0	0.0	0.0	0.0
ISS1D	0.0	0.0	0.0	0.0	0.0	0.12043347456711417	0.0	0.0	0.0	0.0	0.0	0.0
ISEch12	0.0	0.0	0.0	0.0	0.0	0.0	1.8008902239139155	0.0	0.0	0.0	1.9478347146786694	0.0
IS5	0.0	0.0	0.0	0.0	0.0	0.0	0.4147733094636271	0.0	0.0	0.0	1.9739145100216475	0.0
ISEc38	0.0	0.0	0.0	0.0	0.0	0.0	0.34540355735821215	0.0	0.0	0.0	0.7705230311876748	0.5108097427741569
IS6100	0.0	0.0	0.0	0.0	0.0	0.0	0.33794598055161434	0.26903503589465444	0.0	0.0	0.0	0.09086925382821262
ISEc44	0.0	0.0	0.0	0.0	0.0	0.0	0.21102888975371342	0.0	0.0	0.0	0.0	0.0
ISShdy1	0.0	0.0	0.0	0.0	0.0	0.0	0.17850688048344576	0.0	0.0	0.0	0.0	0.0
ISVsa5	0.0	0.0	0.0	0.0	0.0	0.0	0.14918106991995017	0.0	0.0	0.0	0.0	18.231285057001216
IS609	0.0	0.0	0.0	0.0	0.0	0.0	0.11342199194714746	0.0	0.0	0.0	3.0362486492109295	0.8234376319444439
ISEc78	0.0	0.0	0.0	0.0	0.0	0.0	0.08135479767074837	0.0	0.0	0.0	0.36297104628783367	0.0
ISCje1	0.0	0.0	0.0	0.0	0.0	0.0	0.0	0.1670789213742385	0.0	0.0	0.0	0.0
ISEc48	0.0	0.0	0.0	0.0	0.0	0.0	0.0	0.0	0.0	0.34345082685374423	0.0	0.0
Tn6062	0.0	0.0	0.0	0.0	0.0	0.0	0.0	0.0	0.0	0.0	1.4921734814498155	0.0
Tn5403	0.0	0.0	0.0	0.0	0.0	0.0	0.0	0.0	0.0	0.0	1.408663909050904	0.0
Tn1721	0.0	0.0	0.0	0.0	0.0	0.0	0.0	0.0	0.0	0.0	0.37058521582572673	0.0
ISEc30	0.0	0.0	0.0	0.0	0.0	0.0	0.0	0.0	0.0	0.0	0.0	1.2527145175273176
ISEic2	0.0	0.0	0.0	0.0	0.0	0.0	0.0	0.0	0.0	0.0	0.0	0.6689082715263103
ISCgl2	0.0	0.0	0.0	0.0	0.0	0.0	0.0	0.0	0.0	0.0	0.0	0.664003088471874
ISLhe10	0.0	0.0	0.0	0.0	0.0	0.0	0.0	0.0	0.0	0.0	0.0	0.05004064040602447

## Sheet: Plasmids_metagenome
Plasmid	H1_13d	H1_20d	H1_27d	H1_35d	H2_10d	H2_17d	H2_24d	H2_31d	H3_9d	H3_16d	H3_23d	H3_30d
NC_011754|MOBP	0.5099904079182684	0	0	0	0	0	0	0	0.10893007247232643	0	0	0
NZ_CP016585|MOBP	0.2549952039591342	0	0	0	0	0	0	0	0	0	0	0
NC_019078|MOBP	1.0191030354442507	0.2493590257413198	0.9559081860424775	0	0.09197346235855434	0.28934729479940513	0.2162998536405959	0	0.19751778201307385	0.22494390934446304	0	0
NC_010485|MOBP	0.10559994000233809	0	0.08627080040760307	0	0	0	0	0	0	0	0	0
NZ_CP008845|MOB_unknown	0.2008203987223951	0.762862788686185	0	0	0	0	0	0	0.030025596899423312	0	0	0
NC_019986|MOB_unknown	0.3759357864083236	0	0.051187341575177826	0	0.02544599125253337	0.12007912734175312	0	0	0.5386592083756542	0	0	0
AP017298|MOBP	0.07285577255975263	0	0	0	0	0	0	0	0	0	0	0
MF083142|MOBP	0.07039996000155872	0.02906853811310329	10.783850050950385	0	0.028591001407340867	0	0.03361964017260198	0	4.8681950927941395	0.38958985262066714	0	0
KU254578|MOBP	0.19338260617712116	0	0.7583309862989307	0	0	0	0	0	0	0.16464148567540063	0	0
CP022165|MOBP	5.56071684062312	0	1.0877310084725287	0	0	0.487821454825872	0	0	0.8196987953542562	0	0	0
CP019195|MOBP	0.9058693648393341	1.8390228148422334	11.47089823250973	0	1.4409175769506848	0.28934729479940513	0	0	4.03500611826708	5.687867421995708	0	0
KY014464|MOBP	0.9722477234698024	1.7544700417460386	49.510514868404755	0.03491508983242711	2.0181303407181637	0.7246154236140274	0.6534576038145972	0	17.443836433154615	7.112512181177307	0.026819589110168563	0
NZ_CP011417|MOBP	1.358804047259001	1.8078529366245684	0	0	0	0	0	0	0	0	0	0
NZ_CP009579|MOBV	0.21359987864109292	15.522599352397155	22.3944619391403	13.807330979187082	63.78847352623707	16.510880009491053	28.833425944393372	12.695864866888972	8.62280550957075	7.637868194559722	1.1666521262923328	2.1030583586428944
DQ318958|MOBQ	0.07831995550173408	0	0.11374964794483962	0	0	0	0	0	0.026022183979500204	0.022226600566179082	0	0
CP016690|MOBV	0.19996584383421467	0	0	0	0	0	0	0	0.24914857001649132	0	0	0
HM021326|MOBP	1.2463820875544778	0.7510935170514753	0	0	0	0	0	0	0.37774138034758353	0	0	0
KT325596|MOBF	0.18364679221096267	0	0.05295242231914948	0	0	0	0	0	0	0	0	0
AB290882|MOBP	0.06265596440138727	0	0	0.03037612815421158	0.05089198250506674	0.09005934550631484	0	0	0.04683993116310037	0	0	0
CP018359|MOB_unknown	0.28479983818812393	0	1.0237468315035565	0	0.46265438640969764	0.27290710759489345	0.027201345230559785	0	2.0226333911338794	0.5091912129706481	0	0
JN985534|MOB_unknown	6.066236553407039	6.4677497301654805	0.16286881410283852	0	0	0.46394208291131883	0.027201345230559785	0	0.06387263340422777	0.024247200617649907	0	0
AB027308|MOBP	1.8388163465624523	0.8154988790208652	0.2781920737781403	0	0.05531737228811602	0.13052079058886207	0	0	0.4582167178998948	0.26092096316818925	0.3804300411822824	0
NC_017721|MOBP	0	0.17441122867861975	0	0	0	0	0	0	0	0	0	0
NC_018997|MOBP	0	0.031169878217664974	0.15417873968427057	0	0.21460474550329348	0.2531788829494795	0.2162998536405959	0.16415458540790911	0.05643365200373538	0	0	0
NZ_CP014319|MOB_unknown	0	0.617497093579585	0	0	0	0	0	0	0	0	0	0
NZ_CP009103|MOBQ	0	0.08720561433930987	0	0	0	0	0	0	0	0	0	0
CP020736|MOBP	0	0.3316794733418195	21.19680939587492	0.077887508087722	0.06524613141675223	0.15394759915609377	4.833469806353316	0.978192965353797	0	5.881500457512004	6.64094287274097	0
NC_017657|MOBP	0	0.11627415245241315	0	0	0	0	0	0	0	0	0	0
NZ_CP012500|MOBP	0	0.031169878217664974	0.09250724381056234	0	0	0.03616841184992564	0	0	0.02821682600186769	0.06426968838413229	0	0
NZ_CP010316|MOBP	0	0.3695856988665989	7.1906027450845045	1.5188064077105792	1.5146423364603199	0	1.781040461524748	1.3624830588856458	0.390332759692503	1.651118899201875	0.49999376841099974	0
NZ_CP007150|MOBP	0	0.032610502841170494	0.021507286376125135	0	0	0	0	0	0	0	0	0
JN253636|MOBP	0	0.3616376193210807	0.495361370082366	0	0	0	0	0	0	0.0573589692030428	0	0
KR905385|MOBP	0	0	0.057513866938402054	0	0	0	0	0	0.02631456806915751	0	0	0
NZ_CP016533|MOBP	0	0	0.057513866938402054	0	0	0	0	0	0	0	0	0
KX712120|MOBP	0	0	0.1488004115557495	0	0	0	0	0	0	0	0	0
NZ_CP015833|MOBP	0	0	0.030835747936854115	0	0	0	0	0	0	0.03213484419206614	0	0
NZ_CP011595|MOBP	0	0	0.6167149587370823	0	0	0	0	0	0.11286730400747076	0	0	0
NZ_CP011065|MOBP	0	0	0.029760082311149898	0	0	0	0	0	0	0	0	0
GQ900390|MOBP	0	0	0.1385782513033579	0	0	0	0	0	0	0	0	0
CP018223|MOBP	0	0	0.11699963788612075	0	0	0	0	0	0	0	0	0
JQ319772|MOBH	0	0	0.2572228219858182	0	0	0	0	0	0	0.04691041325525234	0	0
GQ900404|MOB_unknown	0	0	0.06980092032978794	0	0	0	0	0	0	0.048494401235299814	0	0
CP001386|MOBP	0	0	0.07678101236276674	0	0	0	0	0	0	0	0.09333217010338661	0
NC_017536|MOBP	0	0	0	0	0.06206339329886188	0	0	0	0.02856093363603681	0.1626336626793592	0	0
NC_011990|MOBP	0	0	0	0	3.866468800709616	0.38986729656413355	0	0	0.7908040326237723	11.465462006345886	0	0
NC_008487|MOBP	0	0	0	0	0.40390462305608527	0	0	0	0	0	0	0
NZ_CP013027|MOBF	0	0	0	0	1.1868466069278625	0.16802116698939334	0.07815311875944415	0	0.2621637938233229	1.234073941883376	0	0
KT693143|MOBP	0	0	0	0	0	0.037999723842326937	0	0	0	0.4389050238384731	0	0
CP010224|MOB_unknown	0	0	0	0	0	0.0747380460633318	0	0	0.6705301349074534	0	0	0
KY421937|MOBP	0	0	0	0	0	0.03450549636257273	0	0	0	0	0	0
NZ_CP011431|MOBQ	0	0	0	0	0	0	0.06839195372255032	0	0	0	0	0
NC_019136|MOBP	0	0	0	0	0	0	0	0	1.1568898660765754	0	0	0
NZ_CP011607|MOB_unknown	0	0	0	0	0	0	0	0	0.17492090475846608	0	0	0
NZ_CP006661|MOBP	0	0	0	0	0	0	0	0	0.053227194503523145	0	0	0
CP018984|MOBP	0	0	0	0	0	0	0	0	0.025456484327771936	0	0	0
KT693145|MOBP										0.03419477010181398	0	0
CP018941|MOBP										0.10391657407564248	0	0
CP016722|MOB_unknown										0.09787860799785285	0	0
EU164802|MOBP										0.02256507671693308	0	0

## Sheet: ARGs_metagenome
ARGs	H1_13d	H1_20d	H1_27d	H1_35d	H2_10d	H2_17d	H2_24d	H2_31d	H3_9d	H3_16d	H3_23d	H3_30d
sul2|pan_19	1.6408519658045677	0.8088391809257033	0.1098523142373864	0	0	0	0	0	0	0.04251098505828815	0	0
dfrG|pan_481	0.6170614542547692	1.5384186188209361	3.2451243368659384	1.22057432848306	3.7117216883199604	1.3868030777690679	2.1104099173750814	2.7321339019775857	3.6893283935232684	0.6001180022315524	0.20624396136371984	1.5170897671362404
aph(3')_IIIa|pan_490	4.626606555624957	0.341849012315769	0.10953252852478161	0.09557327289065472	0.2626121712220557	1.0235721617148366	0.07532721524146933	0.13719037402451068	0.3006724507082017	0.057059737274172545	2.457628514562433	0.12395581690465099
aadA5|pan_522	0.04769094501728487	0	0	0	0	0	0	0	0	0	0	0
lnu(B)|pan_705	2.6676677490825282	2.50136534757919	4.258990618851268	0.12096438121085852	1.2666950377474477	1.6171419796217568	0.297936000581931	0.12548056131626187	5.371924259717303	1.1582901233103267	0.9987580707016502	0.055712841722748506
lnu(C)|pan_762	16.128162324082787	12.873451723242548	9.427021523639985	2.284027452499574	5.853359384732841	15.389750244474856	3.9379013749642673	5.5304349868123195	7.8826026181655555	13.482066586280558	6.0503342153336535	0.8928461228650895
tet(L)|pan_859	0.11841346478874144	0.2105213961102194	1.0266832162376685	1.5295471633990665	6.80427730952093	1.34763052138082	3.892316399759366	2.0375684717251468	0.37270976284442925	0.8158233485829887	0.11188397904044932	0.9173319664571766
APH(2'')-IVa |pan_1057	0.0726813160404151	0	0	0	0	0	0	0	0	0	0	0
ant(6)-Ia|pan_1657	2.65661746844549	1.2761684854605542	2.816055357037763	0.11608170436510769	1.0608570941134872	0.8723209093950178	0.3569542256972058	0.05049367932846573	3.382309187730759	0.8801953957581458	0.7402778045034275	0.18663801977120745
aac(6)-IIh|pan_1692	0.10793100192544045	0.24382398497470478	0.14383147727478918	0	0.06457391007647315	0.11967402741050655	0	0	0.1613262776338231	0.2126971024989936	0	0
lnu(G)|pan_2050	1.0179258516235963	0.9335855222625034	0	0.06426232751826859	0.8201850369414724	0.49672028473370355	0	0	2.90019785047136	0.09292872049481131	0	0
msrC|pan_2054	1.513776375462439	0.2677536598926466	0	0	0.29265023285889313	0.03857462657450958	0	0	0.6021102451242077	0.08118808817498005	0	0
dfrF|pan_2055	0.09502059499656001	0	0	0	0.07200969366103671	0.3457689254769676	0	0	0.052077254534427096	0	0	0
aph(6)_Id|pan_2232	0.5806814138678669	0.04329270645814996	0.30598903709748193	0.17429276432532304	0.14296855461887858	0	0.21464206493536964	0.2345512846225505	0.08679542422404515	0.08288880240755828	0.033466762059020036	1.0631900576691964
erm(G)|pan_2449	0.12372069307715367	0.10564430118213271	0	0	0.06581644012459187	0.4248761017676165	0	0.029677917646118636	0.07333327679337692	0	0.07304633065739169	0
mef(En2)|pan_2597	0.26000660322441793	0.03648495144474151	0	0	0	0	0	0	0	0	0.07742310625594187	0.049522525975776444
erm(T)|pan_2775	8.7500393621118	1.2959034278341612	0	0.27704546288548154	3.200757403953836	18.919242570056078	0.08147637566934439	0.6343654896857859	2.25420116056163	0.3703060500650382	0.05081483871818552	0.05281728994885872
sat4|pan_2838	2.6044042639664875	0.42423093688331553	0.18394843716340883	0.1063450671833031	0.21099920103914666	0.9013720316664773	0.038599995655504316	0.15064412617332318	0.19421075586043254	0	2.0161875148180624	0.0549946282935418
baeR|pan_2872	1.118956218258246	0.8949811130574865	2.6886532981244753	0	0.658523739748455	0.058144152133056355	0.053838642428809515	0	1.1960481487471117	1.0518517592462486	0	0
erm(52)|pan_3145	0.11463775009262402	0.08627617929874168	0.2478511200489603	0	0.07118008889535656	0.28412930378752516	0.038635571688366524	0	0.1133940219701235	0	0.08283023609607458	0
erm(B)|pan_3148	0.484373276933684	0	0.14228490225032905	0	0	0	0	0	0	0	0.3068126631447355	0
dfrK|pan_3577	0.121093319233421	0.0683896543221733	0	0	0	0.09764976072520268	0	0	0.2429213397490044	0	0	0
cepA|pan_3656	0.23265840037363697	0	0	0	0	0	0	0	0	0	0	0
aac(3)-Id |pan_4196	0.4151770945145863	0	0	0	0	0	0	0	0	0	0	0
tet(W)|pan_4205	10.81972790683486	5.924747000280778	2.6238225255599743	15.170823472298078	5.068244767127186	8.022919598957765	5.567446248374381	8.797734659245647	7.170793837259981	7.531229762547461	12.517719430019271	1.8974865343406093
baeS|pan_4311	1.2350646994958858	0.8480137281500252	2.7380722856121023	0	0.5512830027529918	0.05988350711139566	0	0	0.9213668109937101	0.9426762025285621	0	0
aadE|pan_4416	1.269461997514596	0.6209496641570337	0.36334345280533864	0.3435346570201112	0.2554866911775042	0.6441843211854633	0.21066858726269064	0.14466701205525823	0.6811488655367972	0.1631190738888161	0.8507968887460906	0.17910361297536867
lsa(E)|pan_4418	2.6352378345712646	1.983480647312486	3.4113883230442537	0.1575897077441462	1.0938615370414626	1.393185904407197	0.27825416781621554	0.09915122486316909	4.721671077788057	1.033211820220088	0.8111126149940674	0.11663305208598015
spw|pan_4419	3.2518159176600543	1.6967648595419202	2.9468784199401488	0.09755553336542386	1.043569052579786	1.2159203539190053	0.2328866404548761	0.1346498115425753	3.7264168800190056	1.1200615094559798	0.9020222007185317	0.10691363107881514
mdtF|pan_5132	1.315092358112313	1.0265036747008285	3.323545028864623	0	0.5567966713612986	0.0829270366852275	0.07403910534692591	0	1.3606311589341644	1.1610974250098325	0	0
msbA|pan_5165	1.6440355775819913	0.8124463539452692	3.3328346914759757	0	0.5517184750175118	0.06523941990131465	0.0770391974060482	0	1.1536496437600787	1.0191418315280016	0	0
ampH|pan_5204	1.5434692503327234	0.8202942435916633	3.260019884719975	0	0.4177468349876945	0.0674188114851464	0	0	1.2101890496730856	1.1152822162123393	0	0
acrE|pan_5215	0.9612834804703804	0.585605154825656	3.7620717936965247	0	0.6903816115059793	0.07779093632901508	0.043957137909691635	0	1.3680397952826184	1.3871898639665874	0	0
mdtM|pan_5218	1.5207919072685443	1.0768778584003524	2.9225526637403356	0	0.5657904501938599	0.09741217006650388	0	0	1.2011979878013839	1.2703488523950064	0	0
evgA|pan_5231	1.2287785235896613	1.16998916317318	3.6855260046304745	0	0.6872284004793713	0.08300229661642226	0.06329323329435656	0	1.3946542799707549	1.3493768285368521	0	0
mdtA|pan_5232	1.4547744459930065	0.6885502770957269	2.7971296408730555	0	0.43046316703451115	0.03609050651802863	0	0	0.9670595944193493	1.026300704365773	0	0
acrS|pan_5234	1.0594151405951306	0.6246239225248267	4.70119618204481	0	0.8333248485886942	0.10416710900889832	0.14451918218272852	0	1.883971266980745	1.573661080027519	0.024645771606812267	0
aad9|pan_5245	4.689394769289692	1.722192459360983	0.8635979395270938	0.6532193346372085	1.435229057055467	6.364860417462125	1.7611008497718426	1.6984592058285464	2.6300018892289825	3.6780398215919337	2.472502414319821	0.31130356965699474
mdtP|pan_5252	1.8938051509948342	1.0991832250125986	3.030755709283083	0	0.6143859489835166	0.09824883901186035	0.07551976947265919	0	1.1102359478965285	1.0931816500626839	0	0
efmA|pan_5277	1.5130202434067634	0.1950766758036817	0	0	0.17804594586520067	0.0583280913422685	0	0	0.47342958667660995	0	0	0
gadX|pan_5303	1.3720973917503265	1.455714443440587	3.9612116786491613	0	0.6357427240360098	0.06915378509539354	0.0798468481559575	0	1.5537959034726339	1.5492786632934956	0	0
tet(M)|pan_5312	2.1443475836489316	0	0	0	0	0	0	0	0	0	0	0
pbp4b|pan_5325	1.5426102111855329	0.8528449907691708	3.012514826955243	0	0.5501824377747189	0.06902827913333291	0.05506679183169483	0	0.9751016969722037	1.3699738137970703	0	0
robA|pan_5328	2.198579973885923	1.3566185434560762	3.9300071276728827	0	0.6526100192753316	0.0828339349599995	0.09292521121598504	0	1.4411033366854393	1.594894887704052	0	0
aac(6')_entco|pan_5338	0.2656376854599965	0.70069604181851	0	0	0.6705085721910661	0.4700406300101262	0	0	2.3952659889453347	0.03931317615250107	0	0
yojI|pan_5402	1.207351100293882	0.7541293774470305	2.7839027772409275	0	0.4924854831066991	0.08219151849361264	0.07831693591939264	0	1.1845674776854629	1.0079471516234655	0	0
aacA-ENT2|pan_5426	0.23988805949951214	0.19329635799171635	0	0	0	0	0	0	0.3372215662475197	0	0	0
tet(40)|pan_5448	0.4468536089027417	0	0.0650245499227548	0	0	0.08853258404815671	0.06621206695979277	0	0.04030549183868435	0	0.061177569955555046	0
hns|pan_5454	0.9543372801828418	0.7502276460760148	3.7117800587042367	0	0.424342837645395	0.05077079950748762	0	0	1.2906102210705845	1.3470816491602926	0	0
acrD|pan_5512	1.3342246359102719	0.7804752635984437	2.6277471831780423	0	0.5306329511211201	0	0.05673126253855362	0	0.9542479588100224	1.0351333501194668	0	0
lnu(AN2)|pan_5526	0.40342077173978114	0.020181562409062385	0	0	0	0	0	0	0	0	0	0
aacA-ENT1|pan_5537	0.3369856073921718	0	0	0	0.23188133204666386	0	0	0	0	0	0	0
aacA-ENT1|pan_5575	0.8396082082482925	0	0	0	0	0	0	0	0.40551960498119455	0	0	0
lnu(A)|pan_5689	14.355734953955592	8.712828971156876	3.9576282070369304	24.02617687115118	6.270844156315279	37.67005283457405	3.8321558297072196	8.741016932638844	18.627262432082578	16.78994164664895	7.5840950741989435	1.775749389757332
crp|pan_5775	1.956703721611627	1.2552979642044406	3.8315773203145485	0	0.8044413983798956	0.11384758833364861	0.0709539527452229	0	1.6400633003851566	1.4501158767531557	0	0
emrE|pan_5777	1.3559695718428022	1.6400246695526575	3.17641430429113	0	0.06881235205060458	0.054103245807206886	0	0	1.3441561643345372	0	0	0
acrA|pan_5782	1.61248517237881	0.8996134273612514	3.198192802842824	0	0.5139026325253275	0.06287123413525926	0.042631797068193394	0	1.0677145653289575	1.1978665507572375	0	0
eptA|pan_5873	1.7909994994880807	1.220146696286949	3.4662471624852063	0	0.5885046653476279	0.08949743124860043	0.10563679728662262	0	1.310009039702696	1.2497895438809477	0	0
acrB|pan_5880	1.514085309416615	0.7156814492305145	2.716422048104854	0	0.47849706644966433	0.055288364524888556	0.0741435018591034	0	1.0341054828979095	0.9792537768386564	0	0
pmrF|pan_5928	1.4464899863717822	0.889472684411176	3.4359821596054703	0	0.4834618088343819	0.058877061613725135	0.05871091776173347	0	1.3132174556746397	1.3741202619650712	0	0
kdpE|pan_5935	1.3920937612106645	0.9276598039643463	3.675483448395668	0	0.5895736770825398	0.09300491591194635	0.09274246743778249	0	1.216672141335288	1.1925069246303188	0	0
vanR(D)|pan_6094	0.07626116422470695	0	0	0	0	0	0	0	0	0	0	0
vanY(D)|pan_6144	0.06626796538664992	0	0	0	0	0	0	0	0	0	0	0
cfrC|pan_6167	0.21806884751009098	0	0	0	0	0	0	0	0	0	0	0
pbp2|pan_6256	1.4590307449392927	0.7389268984103587	2.9677847750131727	0	0.546157343089341	0.039468061807307865	0.05824789790556837	0	0.993082030475116	1.083065601368549	0	0
ant(6)-Ia|pan_6277	1.652354835105197	0	0	0	0	0.6705766984454307	0	0	0.0902328667675717	0	0	0
tet(A)|pan_6296	0.7132134071506504	0	0.06829675308015795	0	0	0	0	0	0	0	0	0
mdtC|pan_6297	1.199056182671016	0.7013092937149178	2.393881074702905	0	0.3879469607323396	0.05658165960149413	0.06031316503008485	0	0.8222724400172698	0.8201069566140531	0	0
CpxA |pan_6345	0.328630180075439	0	0	0	0	0	0	0	0.04946202122811307	0	0	0
emrB|pan_6360	1.601458215088222	0.8762161679267918	3.068694266077273	0	0.5707535243183675	0.054630567891097784	0.06420433696750968	0	1.1359541486164506	1.2570349757826396	0	0
mdtO|pan_6367	2.0216881856504942	1.2499955217113015	3.193921621566597	0	0.6774596179952795	0.0775558954882549	0.07004109487364693	0	1.4195620040853703	1.3276890106283536	0	0
cfrE|pan_6480	0.042414990230348525	0	0	0	0	0	0	0	0	0	0	0
evgS|pan_6702	0.9038853928053404	0.8289138762341544	3.356403453751502	0	0.523521464140145	0.07686454454412865	0.06498387057767828	0	1.2701981448213355	1.1359555375534351	0	0
mdtN|pan_6708	1.7379929759254522	1.0307997003425242	3.347831391901638	0	0.7031262135403347	0.06692131131094922	0.04061976287003652	0	1.4374230575708873	1.140267817466856	0	0
mdtE|pan_6789	1.310594942387786	1.061688734893842	3.253384837464778	0	0.4859055291172657	0.10372124843868678	0	0	1.289114422477852	1.3618425408708523	0	0
aadA1|pan_6803	1.12045118266777	0	0	0	0	0	0	0	0	0	0	0
soxS|pan_7004	1.5678398174432402	1.4379363216456948	3.9997866965925835	0	0.8329692738965159	0.03707074249753064	0.12938146691937558	0	1.9890618051343683	1.7624497281145561	0	0
mdtB|pan_7082	1.1657137547560692	0.6555663575917836	2.2880396384923234	0	0.38887902700644256	0.05961231790669193	0.07861961513915124	0	0.8419406280637924	0.86980874297641	0	0
mdtH|pan_7085	1.1411902724152616	0.7150432725999931	2.4763928148481593	0	0.4022306798524587	0.10679685369636	0.0742991763237818	0	0.8877685822618218	0.9159457899178406	0	0
tolC|pan_7114	1.658454215494395	1.1323748532959845	3.270257833979337	0	0.5543833846657578	0.08475447982298336	0.08853985178583997	0	1.3591533466696748	1.221215072009434	0	0
acrF|pan_7123	0.920001335710655	0.5309944561671348	3.5633088563560666	0	0.6158096059356359	0.06866146219107849	0.10607673064197252	0	1.433256613925754	1.2753232327616424	0	0
ugd|pan_7128	0.857139506022954	0.5278594003367744	3.024194271994141	0	0.4799764744575161	0.07719100622879131	0.06414431889135404	0	1.1546692040088269	1.2415864048188505	0	0
emrR|pan_7129	1.9192012831226104	1.0382387678323155	3.8489271862970376	0	0.5753801188412135	0.10178746245084687	0.11841693582451325	0	1.3637179365371161	1.5226359602624409	0	0
emrA|pan_7131	1.729569244477027	0.7237490232733319	2.9148390461000915	0	0.5491495545999228	0.08447578405447519	0.03318443177837108	0	1.2346704591665962	1.0919209540055284	0	0
bacA|pan_7137	0.21362294349591593	0.9666710600260474	3.910238372061963	0	0.6597447037844459	0.06575321479489012	0.05828237091675731	0	1.522404411754602	1.6133646839190414	0	0
dfrA1|pan_7139	4.041983664378987	1.053879911687161	0	0	0	0	0	0	0	0	0	0
blaTEM|pan_7493	2.517253929117202	0.7692959320804468	0	0	1.1339383605968607	0.1556971184896287	0.07208396014079495	0	0	0.9957017389207937	0	0
bacA|pan_7504	1.5983573807997995	0.22356236241644745	0	0	0	0	0	0	0.11403778365203011	0	0	0
emrK|pan_7587	1.0479204278100007	0.8916687602782324	3.8482932067395703	0	0.6496382617560942	0.07223062197972464	0	0	1.207977553633618	1.47632121940726	0	0
evgS|pan_7774	0.2242263957055719	0	0	0	0	0	0	0	0	0	0	0
dfr|pan_8172	0.058428813072418886	0	0	0	0.03689937718655608	0	0	0	0	0	0	0
blaPEN|pan_8180	0.7864817384886842	0.6555297936914196	2.58623734090304	0	0.4430638451885741	0.03434495260800633	0	0	0.9592170780054401	0.8284191960076666	0	0
narA|pan_8333	2.8725954024810383	9.117690104802396	3.7545791552994996	0.7684221172072435	10.787545471298237	5.539049820319808	2.070857881595837	1.273677298979258	12.442744029832758	3.1100867603501565	1.4344605513154454	1.063117246406515
soxRB|pan_8574	1.48354735413984	1.2134327152984314	3.5965951420438014	0	0.629670017151231	0.07103232594688129	0.18029933454571045	0	1.6731917908480445	1.5952906432593137	0	0
marA|pan_8620	1.0371863407701436	0.8826716805178958	3.467373617915712	0	0.4635129457357391	0.06929377251461497	0	0	1.1056401731924523	1.0810367419319478	0	0
blaPEN|pan_8724	0.5696350322158816	0.3238129094502902	0	0	0	0	0	0	0	0	0	0
aph-like|pan_8823	0.18872145950705668	0	0	0	0	0	0	0	0	0	0.04322790099290088	0
dfr|pan_8848	0.07010665850355952	0	0	0	0	0.07934043058922717	0	0	0	0	0.02846715431239814	0
tufA|pan_9162	3.389709377459562	1.9286548435642765	5.982449763477127	0	0.9518170991235947	0.1875122620508006	0.30574267806553346	0	2.0784757411018813	1.808194608080052	0	0
narB|pan_9184	3.0268828197974824	7.6622227637432685	2.9594201787754315	0.65529867851124	9.39390928690828	4.963620830022523	1.5973079986589083	1.1504675115396523	10.043263093344763	2.312928241672901	1.0471115348317552	0.9343464682474326
ermT|pan_9483	1.4871109379542928	0	0	0	0.5726903337328094	3.885646728857023	0	0	0.387403966658543	0	0	0
marR|pan_9492	1.347981820054648	0.5831079704328749	3.3382981893491004	0	0.4565343632598732	0.0828339349599995	0.061950140810656695	0	0.8619683509146553	1.1348290547124986	0	0
blaCTX-M-9-like|pan_9506	5.4034776316972755	3.7932241715014112	0	0	1.703671244247577	0.16558002905577843	0	0	0.35537341774023157	3.296569282634069	0	0
dfr|pan_9550	0.15647103966499404	0	0	0	0	0	0	0	0	0	0	0
dfr|pan_9613	2.19656745997124	1.0992548732986884	3.479840908843073	0	0.5600463847096583	0.08129218659356974	0.06079709250453617	0	1.241130507812869	1.24614786032636	0	0
van|pan_9791	1.2542718539545923	0.8013047885554365	3.2090118228074216	0	0.46038291426733263	0.09049323716520494	0	0	1.1899295967592383	1.1087796650819266	0	0
mphB|pan_9923	1.847224271285327	1.3619698744644129	3.409468412413546	0	0.6618680738116852	0.06295031744863694	0	0	1.562317636032813	1.3202056859514433	0	0
tufAB|pan_10617	6.145636265544022	3.286227112440279	1.1094195444329902	0	2.415951910556564	1.971131815110444	0	0	4.769858914727537	1.4663513365678902	0	0
sul1|pan_10634	0.466464739074022	0	0.15610182457629077	0.8351603313300312	0	0	1.4569162763993795	2.850597714816111	0	0.15436919685501713	0.06993274065587064	4.451548140989296
pbp5|pan_10658	0.9590222938312603	0.13087550026171418	0	0	0.15748806345602284	0	0	0	0.3761987238458982	0.04715844179118133	0	0
tet_protection|pan_10847	0.979899885902025	0.6066293856942776	0.2134273533754936	0.2580179701569894	0.19891070514627887	0.6928174234577563	0.11540364772540733	0.18461751504470286	0.39302053031450446	0.10979279410246345	0.5641241079573565	0.12131471285128485
van|pan_10998	0.19662677578496082	0	0	0	0	0	0	0	0	0	0	0
van|pan_11002	0.041571510310995	0	0	0	0	0	0	0	0	0	0	0
tufA|pan_11453	0.7698985770209081	0.4334851935497753	0	0	0.36017392073316445	0	0	0	0.5391901109723001	0.6681801658992773	0	0
blaPEN|pan_11628	1.090904825847396	0.6609331987410032	3.368750513433241	0	0	0	0.030789273067849936	0	0.9157028817878696	0	0	0
bla|pan_11688	0.0618000270800249	0	0	0	0	0	0	0	0.26306376647853275	0	0	0
mdfA|pan_11777	1.3631178299263207	0.8165798965258033	3.061721838204161	0	0.5492710209911195	0.06818851904655271	0.053425506673694195	0	0.9731224204973237	1.0669199049927398	0	0
emrY|pan_11782	1.1246882121230262	0.9317154645517133	3.423158408525461	0	0.6220386236049453	0.06438602644307953	0.06809550890493452	0	1.3445677121023136	1.418282220951999	0	0
aph3-DPRIME|pan_11842	0.6892435912431636	0	0	0.11378759953575777	0.09839833916414956	0	0	0	0	0	0	0
rpoS|pan_12203	1.8740942424248646	0.9231299650914928	3.0315395499866034	0	0.5245520791884766	0.09921557321496541	0.11348495182515826	0	1.1318831852890787	1.1280331357023223	0	0
cpxAR|pan_12256	1.7138976752545465	1.179233367707692	3.526677315165362	0	0.5355243671594722	0.07430336596666622	0.07845214338467439	0	1.3218298776478492	1.1555219720915946	0	0
asmA|pan_12267	1.3090701388361035	0.6366009346314921	2.563891054141852	0	0.4820205048981671	0	0.05975593409729829	0	0.9593843735832565	1.0549751253399626	0	0
eatAv|pan_12291	1.8630485122778624	0.2100936901087123	0	0	0.1998900392900463	0.04594996225741822	0	0	0.4256613918532514	0.04615963247846059	0	0
emrD|pan_12294	1.648140597345875	1.1517978596557454	3.1073302330235593	0	0.5857427582611496	0.08824143995004144	0.08296429436859563	0	1.1176277295549593	1.1179870141428667	0	0
gadW|pan_12304	1.8452764929578878	1.5337987430887412	4.68310554814046	0	0.6565963249163312	0.12768811304705	0.09036165943575437	0.02992218034279451	1.7391231298225345	1.855788187235888	0	0
mdtK|pan_12497	0.9265545354904738	0.5820816463605062	2.380320788301357	0	0.36504602190455365	0.048078648566666375	0	0	0.7896867527109087	0.8137205148006356	0	0
van|pan_12823	1.6921094229517706	0.7812631219886056	2.7974972963615183	0	0	0	0	0	0.9872626103920704	1.0459129653829693	0	0
aac/aph|pan_12852	0.10510657994032896	0	0.01907730532965306	0	0	0	0	0	0	0	0	0
mdtJ|pan_13064	0.9681196686944599	0.742540887407203	2.973987710969993	0	0.4730379173751944	0.05742926501666632	0.07362926571758376	0	0.979649993086149	1.1665057186233923	0	0
mdtI|pan_13065	1.0072183069635363	0.6745228563356168	3.0423099099343087	0	0.5014960808536485	0.07279345799515108	0	0	0.9942021320208808	1.2452448546304715	0	0
cpxAR|pan_13080	2.0141919256996133	1.3145083112040041	4.286867012005623	0	0	0.09450652808383347	0.08995621305123967	0	1.693069541194357	0.11070539786720929	0	0
aph7|pan_13239	0.07173123347779531	0	0.03347880052948919	0	0	0	0	0	0.07658419784474572	0	0.10171270821859031	0
dfr|pan_13283	0.3379774456763871	0	0	0	0	0	0	0	0	0	0	0
van|pan_13409	0.34347387879776364	0	0	0	0	0	0	0	0	0	0	0
tet_protection|pan_13473	0.046248962166467254	0	0	0	0	0	0	0	0.013825819787900998	0	0.02754344134060941	0
bla|pan_13529	0.11822613876178675	0	0	0	0.5519729456261435	0.07204493914687189	0	0	0.0843410549015143	1.4770991114419476	0	0
tet_protection|pan_13622	0.5765077662056914	0.19007720751754031	0.09470838806037528	0.15037857156388953	0	0.37377734583838323	0.0623803501218418	0	0.24533269128327764	0	0.19452555446805395	0.08243179206561663
van|pan_13650	0.32804033103427793	0	0	0	0	0	0	0	0	0	0	0
van|pan_13663	2.2243818394180788	0.4926634193939289	0.045182392358043215	0	0.4444370667260961	0.1589188654699155	0	0	1.059677839481866	0.15361158174908324	0	0
van|pan_13763	0.16163297087043713	0.12229870776883486	0.03300422990342684	0	0.09186803701601332	0.2295901912926962	0.036013398008485985	0.032794863893745786	0.10066479613613483	0	0.0641733787935848	0.05130942124294363
catA8|pan_80	0	2.640210857243901	5.794157408305066	2.2137601802153872	7.75997318842273	2.233512235476221	1.889893570358022	0.942548680798027	1.515303447911455	1.4947879703401492	0.2701743812056305	0.179725500520422
vatE|pan_733	0	0.11235967536580313	0.059561121872230775	0.04240786155241144	0.21315826263117513	0.20483740505612277	0.09748743088808765	0.1395034675400402	1.3624863104937317	0.13238483504377105	0	0.03240846234786859
tet(K)|pan_766	0	7.4797696313778665	15.196027560335144	4.6821761925100835	3.4187272963344206	0.9747993505437623	1.3495853139403684	0.594727727394842	4.49336137493785	3.865286435413529	0.7273564210544626	0.22721150233016563
fosD|pan_1066	0	3.432559419242794	9.207865817057009	3.495114589611243	3.66753452536377	1.0509555498049934	1.1050233450154832	0.5777919591728721	4.731590554842232	4.021632617250451	1.3005422784435607	0.46215128705251374
ant(4')-Ia|pan_1440	0	0.08152079933739372	0.699100622080357	0.8575255469204807	5.209058928261186	0.803880510537003	2.4087656456497024	0.7228150316468559	0	0	0	0.2860803242687275
str|pan_1622	0	1.810885176800444	2.08449895664263	0.9379013903601635	0.2639022594543799	0	0.03174123822454141	0	0.8722480088098389	0.826601203351373	0.12097702327341872	0
fusF|pan_1790	0	0.08426975652435234	1.1475442814049797	1.521971031269877	1.038159686518501	0.2467359651812388	1.8058386007364806	1.111800362516078	0.07629923338764898	0.6371020186481482	0.5102902917208484	0.8889178243986812
cmx|pan_1969	0	0.050621227649771915	0.3571641423834791	0.47811017382289256	0.14072594105587077	0	0.6390803216564201	1.256674325327836	0.10362310851238045	0.18832967006984172	0.18460078128090834	3.13094800514148
catA(7)|pan_2051	0	0.3355184750506621	0.17785612781291132	0.0609722083533899	0	0	0	0	0.06509656816803387	0	0	0
blaARL-3|pan_2289	0	0.25303614423305865	1.2911223638828446	1.8256859125331428	7.746131092848446	1.5066702480798497	2.7685413340294454	0.6712269315678024	0.5382543092339196	1.9989291457470466	0.34918368081191314	1.1677516619842805
dfrK|pan_2446	0	0.14204005128451375	1.4159082955642504	1.3837145070217716	6.639412935354167	1.092456698113205	2.9212261520472262	1.2192376228092947	0.10002643401429594	0.2874476363040723	0.061678834343529304	0.5401880897443079
mph(C)|pan_2571	0	3.143328799117489	6.730075876440565	2.9615608648203477	3.2532950886146947	0.6806188322546626	1.4705127868722172	1.0512784036186567	1.7029262232757658	2.540892477186462	0.68472995172755	0.9688586981900903
msr(A)|pan_2848	0	1.6602430413111642	2.8125273315985293	0	0	0	0	0	0.7428197349235766	1.0295188251838254	0.6539877536717398	0
tet(M)|pan_3024	0	2.213523225133342	0.8963948841770731	0.19470067686693068	2.8298362985477272	1.63429843682473	0.5006023097277804	0	2.648616617336878	0.5823187434042049	0.47780339316215753	0
blaR|pan_3033	0	0.07361448745626425	0.14859788426143586	0	0	0	0	0	0	0.08196394703808565	0	0
blaI|pan_3632	0	0.1494547987852218	0.2083857623508756	0.11965472747727637	0	0	0	0	0.03075428417387427	0.07703989539333626	0	0
erm(B)|pan_4266	0	0.29810874960947337	0	0.20590989687823985	0.13454772900951548	0.37432408277994356	0	0.2512368434879758	0.17782477158097054	0	0	0.121390581965013
ant(9)-like|pan_4385	0	4.400753951827289	10.181642888936338	7.295722848553746	17.164503308788145	8.146942246550338	5.473996615343017	2.071415124079385	8.02958598984306	10.497703716361533	2.750500863176205	0.23148901677048989
msrA|pan_4483	0	0.825710673043172	4.362821726669599	2.5440862547302134	0	0.8985675067959727	2.0288284015087363	0.8605609888004774	1.1677445725357731	2.020839955440336	0	0.9811536526759046
erm(F)|pan_4610	0	0.05170108122771038	0	0	0	0.08996944246591707	0	0	0	0	0	0
lnu(A)|pan_5548	0	0.511266247696247	4.874575354872384	7.910753186362895	18.27293602107577	4.182815445138041	8.896516106265635	3.4560118295927653	6.528944688853175	6.621540100019174	1.7915563411502253	0.47312353983153826
lnu(A)|pan_5549	0	11.428930912043187	28.731010632177558	3.2956260309986134	4.578711606198458	2.1439246077738554	1.608026803140811	1.3521085242400268	4.233687914928424	3.804914833593107	0.8069208185341498	0.16590046201885109
fusF|pan_6047	0	0.0963082931706884	1.6955066026295027	1.2769478311892777	0.7460539192091129	0.1675942405004641	1.2766211187725762	0.6214245372238155	0	0.41783963560690235	0.2859073265670002	0.8102115586967146
lnu(A)|pan_6737	0	0.22367898336710806	0.29510942688957137	0.22512815392020888	0	0	0.11705942245086362	0.9088862279123832	0.15912494441074945	0.15373393267042856	0.03362170077225624	0
lnu(A)|pan_6797	0	2.2847210443926036	0.8273603575296912	0.2751566325691442	0.36147723206829935	0.4819196524678983	0.16634760032491147	0.09537694984265749	2.049336405289955	0.28550587495936736	0.17771470408192583	0
fusD|pan_7133	0	3.14464578752423	4.444076105799998	1.159830792976777	1.0945665718703645	0.2525660867355125	0.2098778134940472	0	1.5988203845382523	1.3300345576827466	0.2181595003380044	0.2837363042004649
aacA-ENT1|pan_7196	0	0.18858181267484522	0	0	0	0	0	0	0	0	0	0
dfrD|pan_8025	0	10.91061836670241	32.383496502550855	21.672048324880414	43.136081534491495	11.317982844053777	30.247751925233995	21.771320874762775	4.114603851051802	5.567681321184319	2.055985475685432	1.849152072810117
tet_protection|pan_8761	0	0.044580396598134016	0	0.04157001626338203	0	0.10191637261099232	0	0	0	0	0.07213409618572214	0
tet|pan_9715	0	0.043600519400589226	1.2433042147632125	0	0.5666568980502058	0.2866312080704934	0.3377900735541081	0.03897215066086789	0	0.15664313966583265	0.1811202712351865	0
tufAB|pan_10660	0	5.189676000349627	8.67973925221248	6.296464001097488	10.171336675510378	3.038205435120404	7.0371351934918245	5.540754523577263	4.821430881832908	6.363584012994056	2.2476319761827805	8.258062998011772
cat|pan_10854	0	0.043734468768947404	0	0	0	0	0	0	0	0	0.028685796050588602	0.03210976684235827
msrA|pan_11773	0	0.3022103455662139	1.0273452264176304	0	0.326048734010021	0	0	0.236207720248416	0	0.2914616689611273	0	0
tet_efflux|pan_13999	0	0.10422625687096314	0.6589032386089064	0.5371346222727131	0.42719077615308215	0	1.5339704889022039	1.1284829004281267	0.19397903534635594	0.2626595091262739	0.16188703861770934	2.6521805404624383
tet(33)|pan_311	0	0	0.17157885271363213	0.13160064879894562	0	0	0.37672838897112304	0.2784577904143331	0.12253471655159315	0.08502197011657629	0	0.783147769236047
qnrS1|pan_456	0	0	0.12084471150027949	0	1.871758818107084	0.1919553515625559	0.11393671255130922	0	0.37809513566090897	1.6814460855088558	0	0
APH(4)-Ia|pan_483	0	0	0.11233018598710189	0	0.02233383356028394	0	0.131327052888088	0.07972686209757747	0	0.04161219230177014	0	0.45695390415718634
tet(44)|pan_631	0	0	0.06126463809842562	0	0.11651222999311935	0.5933632106469023	0	0	0	0	0.09346937718589801	0
aph(3')_Ia|pan_692	0	0	0.1945955280776559	0.20857461319078177	0	0	0.2311742386868255	0.08019584363932791	0.043078611287669474	0.13734318249600788	0	0.6770202677975172
ANT(9)-Ia|pan_843	0	0	0.016354586465555064	0.06598583821799225	0	0	0	0.06268180882154366	0	0	0	0.08008987821599707
FosB4|pan_1089	0	0	0.6402820601264808	0.13025271762526372	0.20004733774711475	0.028597429926666487	0.18535875464775847	0	0	0.06353290074645261	0.011115745969603083	0
catA9|pan_1925	0	0	0.12589263240582113	0	0	0	0	0	0.39957893456138766	0	0.22590064389838524	0
APH(2'')-If |pan_2006	0	0	0.14323983448019706	0	0.028479385076872143	0.06045765387181172	0	0	0	0	0	0
dfrA15|pan_2196	0	0	0.09185481031350357	0.7758372139845172	0	0	0.6380167455499769	2.812945350944021	0	0	0	2.778307737353671
lnu(P)|pan_2214	0	0	1.0326305480682565	0	0.5031130649927438	0.4075561869788399	0.2689452220821922	0	0	0.14913112031502654	0.24694262004327808	0
dfrA1|pan_2372	0	0	0.09185481031350357	0.07694253361829922	0.15039999308950705	0	0.593797763185127	0.20133555681603424	0	0	0	0.5670015790517695
dfrD|pan_2582	0	0	0.07332473490201008	0	0	0.030702762191206365	0	0.09479181518104611	0	0	0	0
mph(C)|pan_2605	0	0	1.5992823012936987	1.2393304873307498	3.408887462418006	0	1.4671858348657192	0.8695011580361799	0.4739030162632865	0	0.23861801348081288	0.3848890718837345
sal(B)|pan_3176	0	0	0.03465241161816132	1.0224224185878121	0	0	0.3977610516994193	1.4304058162532525	0	0.0836946330866553	0.10623535815967522	0.5013744590163802
erm(X)|pan_3661	0	0	0.08387320553703607	0.1848420632186978	0.10720240108936291	0	0.4202465692418815	1.2820079425290456	0	0	0.4777820636057465	0.8207707068301053
blaZ|pan_4042	0	0	0.12412087217581896	0	0	0	0	0	0.07479180172497507	0.09146935355694952	0	0
APH(3')-Ib|pan_4198	0	0	0.25802411378231316	0	0	0	0.3389022006619465	0.18652515871336223	0.06412497759836172	0.11616090061851414	0.05226059672276077	0
AAC(3)-IV |pan_4219	0	0	0.15640477804616323	0.05413386907241664	0	0	0.118094097940586	0	0	0.04752842956604853	0	0.41791719439863245
mphO|pan_6755	0	0	0.08053862391528062	0.6594555829455176	0	0	0.45196329144881603	0.7431145259660995	0	0.21537253775055326	0.051384108727410484	3.9565695092797695
aadA1-pm|pan_7105	0	0	0.0585576854026625	0	0.1225538881286339	0	0.3819388946088219	0	0	0	0	0.18686261425950015
tetA|pan_7197	0	0	1.2572442669150217	0	0.49590659411290805	0.32095690357125695	0.2181089676469148	0	0	0.1373276476942325	0.14600967983825427	0
van|pan_9935	0	0	0.628463607333701	0	0.4782495824928555	0	0	0	0	0.24626759572729193	0	0
tolC|pan_11442	0	0	0.05410834310928007	0	0	0	0	0	0	0	0	0
blaAMC|pan_12084	0	0	0.9860186214985903	0	0	0	0	0	0.36319561280467605	0.3774463845084454	0	0
erm(Q)|pan_12459	0	0	0.10413736174865251	0	0	0.12209322052553928	0	0	0.3543503151611907	0.14240411298188366	0	0
tet(33)|pan_12681	0	0	0.37400602877229355	0.2773900467945431	0.2364195809738629	0	0.8959006474641661	0.5907760481430492	0	0.28801581671725196	0	1.6092344815828556
erm(A)|pan_262	0	0	0	0.09549493414238369	0	0	0.049086177145055844	0.059599096912287416	0	0	0	0
erm(43)|pan_529	0	0	0	0.5231461609539281	0	0	0.1840731642939594	0.7822381469737724	0	0.04009863407767911	0.07015675734913421	0.1264651062930586
erm(36)|pan_560	0	0	0	0.19758587977039604	0	0	0.1415724258084353	0.42221310587419214	0	0.0851611222771599	0	1.2213097842238823
blaARL|pan_1588	0	0	0	0.14677082826246834	0	0	0	0	0	0	0	0
erm(C)|pan_2811	0	0	0	0.18607531089323387	0.04156827797342644	0.06945090125047577	0.6029251799531485	0	0.11797092353717158	0.26139250592826224	0	0
mecI|pan_3648	0	0	0	0.3758187730764777	0	0	0.24147232305229083	0.41046474808946337	0	0	0	0.10435674223766439
mecA|pan_4203	0	0	0	0.2968057275898718	0	0	0.08354677684479857	0.41164802250740223	0	0	0	0
tet(Z)|pan_5095	0	0	0	0.0413004886688153	0	0	0	0.17872582898996506	0	0	0	0.31031741097051285
aadA9|pan_5249	0	0	0	0.03714614539683447	0	0	0	0	0	0	0	0.3948430996048656
mecA|pan_9422	0	0	0	0.2766079706869461	0	0	0	0.3955050991768903	0	0	0	0.12400068662842453
myrA|pan_9917	0	0	0	0.05350757179441585	0	0	0	0.14721396649285082	0	0	0	0.357503812519496
adt|pan_11835	0	0	0	0.15900306835171701	0	2.028750410044233	0	0.7988417070440678	0.8372060874704983	1.423934699241122	0.5617688658180572	0
ant(3)-DPRIME|pan_12265	0	0	0	0.5252990258138207	0	0	0.6113629755530934	1.9239386533871816	0	0.05068151626497645	0	2.14678033757727
AAC(3)-IV |pan_2342	0	0	0	0	0.04915168003614614	0	0	0.07720269117402484	0	0	0.027038301007142634	0
cpxAR|pan_8485	0	0	0	0	0.20761838408401298	0	0	0	0	0	0	0
sulI|pan_11806	0	0	0	0	0.08514322308742553	0	0.2810143927818893	0.5118000118341576	0	0	0	0.7827924712734139
cpxAR|pan_12253	0	0	0	0	0.5791460187606677	0	0	0	0	1.099419123646768	0	0
tet|pan_12898	0	0	0	0	0.11404213761719989	0	0	0	0	0	0	0
tet|pan_13627	0	0	0	0	0.03650260968992645	0.16143710442473022	0	0	0	0	0.04183345257377504	0
ant(6)-Ib|pan_353	0	0	0	0	0	0.2169804997932388	0	0	0.08467106069408602	0	0.029927008379700613	0
tet(X)|pan_941	0	0	0	0	0	0.06689887206495247	0	0	0	0	0.024003153250556786	0
tet(44)|pan_5519	0	0	0	0	0	0.29512012319016984	0	0	0	0	0	0
aacA-ENT1|pan_5542	0	0	0	0	0	0.08751126097777726	0	0	0	0	0	0
dfr|pan_9603	0	0	0	0	0	0.02426448599838369	0	0	0.061545846267959295	0	0	0
AAC(6') |pan_12578	0	0	0	0	0	0.04779432060408276	0	0	0.05351883943503408	0	0	0
tet|pan_13684	0	0	0	0	0	0.06476476777509765	0	0	0	0	0	0
erm(B)|pan_3142	0	0	0	0	0	0	0.048687102534120424	0	0	0	0.05377129147897426	0
mecR1|pan_5197	0	0	0	0	0	0	0.14817994431673	0	0	0	0	0
ANT(6)-Ia|pan_2152	0	0	0	0	0	0	0	0.18897634441742622	0	0	0	0
aadA7|pan_2552	0	0	0	0	0	0	0	0.10933969659096338	0	0	0	0.0486475039002646
erm(51)|pan_3054	0	0	0	0	0	0	0	0.1721375431652241	0	0	0	0.3204895289000532
tet(M)|pan_3646	0	0	0	0	0	0	0	0.34509273966048304	0	0	0	0
aac(3)-XI|pan_4476	0	0	0	0	0	0	0	0.2012969498060983	0	0	0.10966541325715794	0.12693055483321494
aadA2|pan_5688	0	0	0	0	0	0	0	0.5232981312222813	0	0	0	0
erm(X)|pan_5718	0	0	0	0	0	0	0	0.6856510140391662	0	0	0.1665411764568602	0.2340069674792215
erm(X)|pan_6883	0	0	0	0	0	0	0	0.06378148967806196	0	0	0	0
fosA|pan_3629	0	0	0	0	0	0	0	0	0.06094146807220191	0	0	0
qnrB36-like|pan_9298	0	0	0	0	0	0	0	0	0.03785351100520031	0	0	0
tet(O)|pan_1442	0	0	0	0	0	0	0	0	0	0.13341909156755052	0	0
erm(B)|pan_2882	0	0	0	0	0	0	0	0	0	0.2500491675964802	0	0
ANT(4')-Ia|pan_5633	0	0	0	0	0	0	0	0	0	0.1661249389167944	0.039359256156960336	0
erm(Q)|pan_384	0	0	0	0	0	0	0	0	0	0	0.05428620124689878	0
aadA2|pan_4877	0	0	0	0	0	0	0	0	0	0	0.04189781173158086	0
emtA|pan_1590	0	0	0	0	0	0	0	0	0	0	0	0.02328427537106682
tet(M)|pan_10620	0	0	0	0	0	0	0	0	0	0	0	0.2426294257025697
mecA|pan_13061	0	0	0	0	0	0	0	0	0	0	0	0.1322251443553231

## Sheet: MGE_metagenome
MGE	H1_13d	H1_20d	H1_27d	H1_35d	H2_10d	H2_17d	H2_24d	H2_31d	H3_9d	H3_16d	H3_23d	H3_30d
Tn5403	0.3107430268806422	0	0	0	0	0	0	0	0	0	0	0
Tn559	0.6653437880746523	0.5564451059813803	0	0.27668060933471045	1.2189456022558893	0.46120364930751356	0.4654937051108867	0	1.3528051519289725	0.13578600355614384	0	0
MTnSag1	12.249885348584945	8.41643145850486	6.327056366771885	1.4473363654145217	4.263611736481167	11.878549634852599	2.909153219139258	3.789486198511723	5.320398399738193	9.142767678532724	3.941511988792379	0.7863912851612825
NBU2	0.3098185668201242	0	0	0	0	0	0	0	0	0	0	0
IS150	2.9314149878460585	2.3371696803796347	4.172704430651023	0	0.6669504891058599	0.07907397464130236	0.10582612411522434	0	1.289480460509411	1.6772157456932548	0	0
IS153	5.31702198959012	20.93135132552081	5.676750971414194	0.7065468326670621	21.16367543777494	16.13001622137009	3.5468791799535246	0.8274332474162425	16.283730356397015	3.0803591504770758	1.949052849204317	0.7525138969302279
IS3	2.886420522415377	1.8681741844973956	11.869139620150662	0	0	0	0.1547112022099733	0	4.183981014145108	0.3881668323825397	0	0
IS30	2.6631447840927764	1.8633110959113992	6.003234254158847	0	2.9297380191242253	0.34675262085528047	0.23787298129999623	0.04689584959744483	2.387620564158254	6.669861874924884	0	0
IS4	0.22209231635591484	0.10527387936873112	0.17241817046884195	0	0	0.04211402724123397	0	0	0.0246508743413312	0.06362200719911244	0	0
IS421	3.2922299594299935	2.7348648788140624	12.177764010930176	0	0.06450517055116287	0.09397516093636306	0.22311898702298108	0	4.040837939396344	0.21474309820112453	0	0
IS5	0.16531198075133746	0	0	0	0	0	0	0	0	0.3974660803183932	0	0
IS609	1.6324190318917031	0.9669052359624426	3.180897831886933	0	0.39618278663460216	0.07730140526515972	0	0	1.4733870840961623	0.844173428339307	0	0
IS621	1.4457133474529247	0.8173532775670265	0	0	0.18403078853673968	0.2128250837700338	0.0525308211552352	0	2.34018736428915	0.31084307649422294	0	0
IS629	1.3428368512758133	0.304271716305486	20.442104490633536	0	2.8784049277228845	0.3873751099608374	0.25599752843894774	0	6.652968650846601	8.208838763621811	0.0623669716615135	0
IS630	0.06527000107309239	0	0	0	0	0	0	0	0	0	0	0
IS640	1.065836645848738	1.4265948520665175	0	0	0	0	0	0	0	0	0	0
IS679	2.020101303244175	2.3461122277501762	16.31961523073856	0	1.6025847108116766	0.2520783070643846	0.317807582573407	0	6.612694284169949	3.4341600492239337	0	0
IS911	2.3906421536374527	1.463934210341049	0	0	0.5988326124851814	0.07446770752903956	0	0	0.5436865373394189	1.312843861024697	0	0
ISEc1	3.993073059452652	3.207789780278545	13.476176713986627	0	1.7177503249688877	0.20235284460116065	0.21569781792711215	0	4.630680429341253	3.9808701837196323	0	0
ISEc15	0.07138132502180605	0	0	0	0	0	0	0	0	0	0	0
ISEc18	0.2797518105634017	0	0	0	0	0	0	0	0.31476105314190495	0	0	0
ISEc26	0.6559697627003901	0.5890580517638225	2.7279450224545845	0	0	0	0	0	0.7883418876073617	0	0	0
ISEc31	0.2916331615911909	0.4341241772345269	0	0	0.028334497903190124	0	0	0	0.19187446324886295	0	0	0
ISEc32	0.7759478418532645	0	0	0	0	0	0	0	0	0	0	0
ISEc37	0.35679505692362584	0.23362532140523598	0	0	0	0.065705254754923	0	0	0	0	0	0
ISEc38	0.411535190176739	0.8071482279342211	2.44809354464155	0	0	0	0	0	0.7199181441301028	0.055784986021275476	0	0
ISEc43	2.45819513289802	1.0237020093888476	0	0	0	0	0	0	0	0	0	0
ISEc45	0.3618925356088751	0	0.09734765254169023	0	0.4134923297028381	0.03942769364457475	0	0	0.07773798880052696	1.003178794923946	0	0
ISEc46	0.3930715821383507	0	0	0	0	0	0	0	0	0	0	0
ISEc48	0.9059673196603155	0.8098078506034586	0	0	0	0	0	0	0	0	0	0
ISEc5	2.08154720921589	1.7702989849912218	7.63378889966444	0	0.9525527060390043	0.13955368593183495	0.09973124914909486	0	2.7627971828527587	2.2405312975867506	0	0
ISEc52	2.571257300606914	2.530307786473496	3.464694283756413	0	2.49717273097562	0.2546315160670385	0.15570135390411713	0	1.8091638225259972	5.81066827594996	0	0
ISEf1	16.24085192060038	4.0778068601288675	0.4498244667555246	0.07268711696078492	3.893297963329497	1.2365503052371374	0.2372131699700531	0.0774387369073331	9.99392873453277	1.0071246822363678	0	0
ISEfa10	4.125999980817957	0.5620940060654728	0.08531625144542473	0	0.6687273418370733	0.14234595165291394	0	0	1.3166104101224634	0.1811969725324837	0	0
ISEfa4	7.18952339119321	2.329730444171624	0.39933024891609264	0.06907341086188226	2.2796091975834005	0.7363989355323423	0.13926775841155378	0.11096866736139563	5.136573390561369	0.6360677621243687	0	0
ISEfa5	0.46600258774733033	0.10941232777647558	0	0	0	0	0	0	0.29873907241182246	0	0	0
ISEfa9	0.15839084539324094	0.03410624950316289	0	0	0	0	0	0	0	0	0	0
ISEfm1	18.934565019112792	7.548544102333711	1.798448361008482	4.014352888706894	6.5106664773028315	9.287983725461999	1.461174310634957	7.331333002670779	15.783010008971255	3.7039498043248895	1.9777699024878799	0.4188149992176183
ISEfm2	9.399939252655924	3.307145016289125	0.22421952898014122	0.04587517098751426	3.662479012311499	2.26621142815093	0.16496660137881786	0	10.344900965836892	0.6102035433202687	0	0
ISEhe3	0.3469913997921573	0	1.2086691452346914	0	0.7934416931725937	0.10261567614043879	0	0	0.5415356492676797	1.7955669442858304	0	0
ISEnfa1	2.896584062726386	1.824741192168387	0.14086205322782577	0	2.5046835992019436	1.4262968175924913	0.0973133461900732	0.06475814373875731	5.026756993935575	0.5570247072945234	0	0
ISEnfa110	16.65550008424805	1.9890113588797433	0.7487842341888825	0.3810828527252698	0.7965318069768307	2.667229567741325	0.6579558716761862	0.4434416977896544	1.4255784760820824	0.28157970908111224	1.572143214881479	0.3966781996875322
ISEnfa200	0.17531118670267487	0.07564239354019285	0	0	0	0.04578495769707723	0	0	0	0	0	0
ISEnfa4	28.36084866145438	28.30106301452908	0	0	25.831709991347083	17.177249318565003	0	0.4489513542709204	84.86429159051653	3.889710675609856	0	0
ISEsa1	0.34104657309206593	0.41341786351354787	0.03979378869648731	0	0	0	0	0	0.05971568341579738	0	0	0
ISKox3	1.5869016997221854	0.9558561505894027	0	0	0	0	0	0	0	0	0	0
ISKpn26	3.3663985377878265	1.820023414470947	1.173493541636493	0	0.7514700084723632	0.09540446940418003	0.09513524968414669	0	0.22141541748123889	1.9365848073684588	0	0
ISL2	2.320695300877523	12.40446326141349	4.880471647117931	12.337573847791587	13.448403777684822	7.713306799101585	2.592928679190403	1.773281521591293	25.18554356968281	10.490037199471978	1.7520903087751996	0.5951534057039903
ISL4	8.975835673806538	7.984969670320817	5.346239348848615	61.29969423149399	2.8777508241766108	3.350452812578388	16.224609857504273	21.155450728344206	6.005688451902976	29.14458780695745	79.68038905997237	6.516346012373739
ISL5	28.520879798571244	11.58542581262537	8.264873586186095	7.187110121377234	12.637410093197948	31.602318365564713	7.696558217297129	9.015122453085658	22.668344568098735	18.292680479072963	7.229010039250548	1.1062117599521126
ISLcr1	11.776960832842272	21.952614563584024	9.477938573193493	47.28600485043726	19.55378172969606	8.970585791429688	19.943587754420474	22.94866585354479	28.845157581243267	28.035553380237072	28.149077980807384	4.154887212840305
ISLdl1	18.10501497410914	33.724946559170604	13.243818315295217	99.40781456463208	30.247089932694625	19.073708244755654	7.79340713723806	3.402898967369573	54.479611438729094	18.535344617640476	38.18634670959488	5.865483443632005
ISLdl4	5.925693798210671	5.007258328531452	0	38.151449645639275	1.7749919059837052	0	9.962115466096483	13.302989519989545	0	17.76874006897214	49.040233967712545	0
ISLfr1	0.0982569912839088	1.5427450317383988	0.34543827767041746	0.06003928628049168	2.6327755894238805	1.6240924611622518	0.34062730693234594	0	2.0752856881907253	0.29083180723171775	0.13675093474865918	0
ISLgar5	0.6595254321879499	0.25960347363842934	0.036423230965278844	0	0.19629032459944165	0.08990210006886175	0	0	0.2911804576139	0.1358158417154706	0	0
ISLh1	5.267420259850886	11.501995836864472	4.802781024815682	33.804326230534485	9.755474217635713	7.837687512801722	9.455875443001517	7.029224049551072	15.749038747846365	13.721917795939136	42.98084589970029	2.0766874881819177
ISLhe30	40.78524965103078	46.38207399100354	20.039266818397564	20.63711350472471	16.12337185847566	66.6606091590596	59.49953426489789	32.79970884924786	13.06402386188999	12.938397757867826	35.02143192128469	3.898094368060497
ISLjo1	146.67953810199816	99.88121320029055	44.41734284671857	94.55666956839912	57.83431810328281	184.67928731138184	61.11109130453538	86.52030271521461	107.72489405117237	172.99971406510505	169.37194174337606	8.898246684829127
ISLjo2	81.29158237574286	39.90671899144672	17.933156673768373	10.467765744084621	26.80069199239642	74.51333422935377	18.783274213279018	27.408425345218195	52.02325245323636	54.77031783610821	35.39007007365417	1.7986744136746073
ISLjo5	7.174303667253361	7.24374965649597	3.3303200157364024	7.368794867652947	4.305635703438615	12.937036291337188	5.224628962513211	7.558334209464617	7.640558643615969	13.26189580341135	11.18933950907818	0.8414256655273095
ISLpl1	0.4689990633195503	3.4345033216526892	1.7090558536837226	7.9317202992386555	3.0977433996472072	2.021013000857706	3.284208807181761	2.5724181637558536	3.6466560737506066	4.617861175060953	10.97996974366565	0.861791661762354
ISLre2	89.55461092272287	37.568055551459736	16.10574466147451	27.246600857811266	39.204413121314985	158.97065394766383	14.488770034414234	105.36191233521126	46.91281622567701	19.550570831866672	7.942589900394988	4.819778263441934
ISS1E	1.8666607727480162	3.850394833555229	0.5800575099165642	0	1.3423518477990464	1.2189300577653392	0.4224570245875227	0	2.3782805598024255	1.7106705304948309	0	0
ISSso4	1.456105971469272	0	4.499935327803243	0	2.900265869122999	0.25497026227262926	0.14301605668570858	0	1.8157944928266128	5.872867669758895	0	0
ISSsu6	1.277745161955861	5.176570757924502	68.80680828059769	0.45717232104347505	3.518809039288296	1.7452308666051448	22.7593121478435	3.0482349550536068	0.5560791585879503	20.37844712163123	18.770067484519174	0.2340883637808365
MITEEc1	14.88810493311955	7.407125637355384	19.093939809300256	0	4.781619292492011	0.6103110045325167	0.5355581278753248	0.11083978389175406	8.059272683437557	9.241712684191304	0	0
IS102	0	0.6023824060782532	0	0	0	0	0	0	0	0.37614843223396455	0	0
ISEc13	0	0.31560383007991316	0	0	0	0	0	0	0	0	0	0
ISL6	0	1.8426887677385573	0.8414131873815756	8.982196437427593	0	0.7846640495310653	1.659368655092944	0.7817169614555065	2.1039853760976874	3.3016192206839663	7.423991737188199	0.8581764640234396
ISLhe2	0	7.644470770423393	2.960538116590295	22.274521398729835	7.450090257648425	4.325410177622273	2.811979886750932	1.663597500611175	11.92576252949808	5.4042945298429155	11.925401091561383	1.0825515784267028
ISLsa1	0	12.011144613676997	6.364465540658198	1.6062404373176642	0.35177406251183463	0.20598438657323548	15.91150959629588	3.6671583456638768	0	0	5.974471812010144	0.45586561737353865
ISS1M	0	0.5894115219418986	0	0	0	0	0	0	0	0	0	0
ISS1N	0	1.5504085685862985	0	0	0	0	0	0	0	0	0	0
ISSau4	0	0.3263579502418698	2.510352502192959	0	0	0	0	0	0	0	0.8904056307609893	0
Tn5564	0	0	0.19350198929712703	0.28300819060542143	0	0	0.3213278477883516	0.6882254473629139	0.06033493276786969	0.10016062697082714	0.08986743613538584	1.6827959280237452
IS600	0	0	2.4213198159846345	0	0	0	0	0	0.7601466346203954	0	0	0
ISCgl2	0	0	2.0841446891898734	1.3627864406344319	0	0	0	0	0	0	0.40704991468760043	9.971739514229164
ISCx1	0	0	0.21024187048929222	0	0	0	0	1.1954566990265487	0	0.03982659449777627	0.548736265588988	1.2479676545895664
ISKpn19	0	0	0.937852642261727	0	0	0	0	0	0	0.32102945217586687	0	0
ISMlu11	0	0	0.08394213898450376	0.7100014477713701	0	0	1.035670415412001	1.9527743850753505	0	0.19538360689808654	0	4.2335854303471665
ISMlu5	0	0	0.05388067827151311	0.6223388378355283	0	0	0.2309735263978434	0.562158241948613	0	0.2282907317144623	0.05401971919309212	3.4992665474074354
ISSfl9	0	0	4.863001168322597	0	0	0	0	0	1.6084443453788737	0	0	0
tISCpe8	0	0	1.540067439937625	0	0.8841195985972281	0.672709400515271	0.46956776792327354	0	0	0.3124887073374401	0.4088602285357061	0
Tn6191	0	0	0	1.7559245816751805	0	0	1.3873738294315052	1.1941570877680947	0	0	0	0.6055814389529752
ISBli11	0	0	0	0.32151969373307887	0	0	0.09417247995520363	0.12473635150763229	0	0	0	0.9797495476767316
ISBli31	0	0	0	0.3628931436325755	0	0	0.1383274288416108	0.17828898287407088	0	0	0	1.4708190214805603
ISBli32	0	0	0	0.6055608801876294	0	0	0.21199938537648488	0.29214200182898026	0	0	0.02925196307790285	2.385598748955283
ISBli33	0	0	0	0.3477488960632694	0	0	0.04223873237090228	0.08333831400137055	0	0	0	1.1467414380926855
ISBli34	0	0	0	0.5506818134919718	0	0	0.11451389665000176	0.22052600012670365	0	0	0	1.8329140700289617
ISBli35	0	0	0	0.3892840994870278	0	0	0	0	0	0	0	0.9815777336115356
ISLhe6	0	0	0	25.853251413809367	0	0	12.75255120835666	11.422714960912641	0	17.325056901944144	37.98927563947154	1.7642656029866783
IS1070	0	0	0	0	0.2999736125906103	0.08186606035481937	0	0	0	0	0	0
ISEam1	0	0	0	0	0.39950325690517663	0	0	0	0	0.7180767367294182	0	0
ISEc17	0	0	0	0	1.2507656931551068	0	0	0	0.6687663330712796	2.7680749522361436	0	0
ICEBfrYCH46-1	0	0	0	0	0	0.058137057056530064	0	0	0	0	0	0
ICECp1	0	0	0	0	0	1.7109191514998667	0	0	0	0	0	0
IS4351	0	0	0	0	0	0.062394392567272354	0	0	0	0	0.33347237908809246	0
ISClsp5	0	0	0	0	0	0.15078008062988277	0	0	0	0	0	0
ISCre1	0	0	0	0	0	0	0.03891452888467243	0	0	0	0	0.2932305639149079
ISLhe4	0	0	0	0	0	0	7.0599524928256985	7.2387860356804925	0	14.034723957545584	0	1.646012415331613
ISOih1	0	0	0	0	0	0	0.1398469269526127	0	0	0	0	0
ISCau1	0	0	0	0	0	0	0	2.756766716131763	0	0	0.5541763208034001	0.6842106011212243
ISCje1	0	0	0	0	0	0	0	0.04810618708075423	0	0	0	0
ISEc10	0	0	0	0	0	0	0	0	0.28199509198102635	0	0	0
ISPp1	0	0	0	0	0	0	0	0	0.45561332407886646	0	0	0
ISSen4	0	0	0	0	0	0	0	0	0.0383861827035089	0	0	0
ISSpl1	0	0	0	0	0	0	0	0	0	0.753864517388677	0	0
ISLdl3	0	0	0	0	0	0	0	0	0	0	0.13719848709170693	0
ISLpl3	0	0	0	0	0	0	0	0	0	0	0.06849491354508942	0
