# Supplementary material for: Dynamic changes in the plasmidome and resistome in the gastrointestinal tract of chickens
Source: Microbiol Spectr. 2026 Mar 26;14(5):e04074-25. doi: 10.1128/spectrum.04074-25 (PMC13142040; doi:10.1128/spectrum.04074-25)
Supplement: Table S5 — Overview of sequencing statistics. [file spectrum.04074-25-s0010.xlsx]

## Sheet: List 1
Table S5: Overview of sequencing statistics
ID	pDNA extraction (HS) MINI	pDNA extraction (HS) MIDI	DNase (HS) MINI	DNase (HS) MIDI	MINI reduction (%)	MIDI reduction (%)	amplification (BR) MINI	amplification (BR) MIDI	MIX MINI + MIDI (BR)	2. wash LFB (BR)	2. wash reduction (%)	Flow cell	Generated bases (basecalling) in Gb	Pores	0-5 kb	5-10 kb	10-25 kb	25-50 kb	50-75 kb	75-100 kb	100-200 kb	Weighted total read length (kb)	0-5 kb trimmed	5-10 kb trimmed	10-25 kb trimmed	25-50 kb trimmed	50-75 kb trimmed	75-100 kb trimmed	100-200 kb trimmed	Weighted total read length after trimming (kb)	Total RPKM ARGs LR	Total RPKM MOB LR	Total RPKM MGE LR	Total RPKM ARGs SR	Total RPKM MOB SR	Total RPKM MGE SR	Assembly 0-1 kbp	Assembly 1-5 kbp	Assembly 5-10 kbp	Assembly 10-15 kbp	Assembly 15-20 kbp	Assembly 20-50 kbp	Assembly 50-100 kbp	Total contig length (kb)	Number of contigs
H1_13d	1.89	1.52	0.67	0.45	64.55	70.39	68.8	48.7	47	36.3	22.77	PAS12596	1.05	5141	247297	71539	14166	1077	53	6	0	1446915.0	241713	69926	8274	1029	52	6	0	1315885.0	110.33	80503.15	251.26	220.16	21.78	633.92	176.00	886.00	407.00	61.00	11.00	4.00	1.00	6968.5	1546
H1_20d	1.51	2.55	0.31	0.56	79.47	78.04	36.2	56	34	2025-02-07	78.82	PAQ63584	2025-04-04	7469	758687	178740	92178	10916	744	120	10	5318232.5	758541	175195	89202	10216	686	110	10	5208450.0	198.25	674687.32	610.48	195.71	32.15	492.59	1292.00	2807.00	1418.00	484.00	166.00	114.00	1.00	32722.0	7828
H1_27d	3.01	1.67	0.74	0.42	75.42	74.85	67.4	39.5	38	27	28.95	PAQ61140	2025-09-02	5593	621547	126534	46682	3734	209	26	7	3476220.0	617311	122095	44678	3598	197	25	7	3391330.0	345.81	345959.73	52.60	406.86	129.48	390.44	574.00	1952.00	711.00	128.00	40.00	26.00	3.00	14910.5	9716
H1_35d	1.45	2.74	0.47	0.47	67.59	82.85	32.5	38.1	31	2025-04-16	47.10	PAS86867	2.95	6946	392429	129438	62026	7322	527	82	9	3353350.0	398195	123821	59300	6881	501	81	9	3259682.5	12.91	333539.82	273.57	130.47	15.47	541.24	807.00	1565.00	550.00	88.00	30.00	20.00	0.00	11548.5	6494
H2_10d	2.45	1.24	0.98	0.59	60.00	52.42	71.1	68.2	68	15	77.94	PAW63690	1.82	8247	433820	68023	30118	3618	264	26	5	2276987.5	431286	66382	29243	3361	252	23	5	2232382.5	396.21	1906217.63	379.60	249.21	75.28	352.94	2648.00	5858.00	1111.00	159.00	27.00	15.00	0.00	30215.5	12878
H2_17d	1.67	2.04	0.42	0.47	74.85	76.96	36.3	49.5	35	4	88.57	PAW63785	3.92	8496	803045	155500	68144	7091	416	66	15	4666320.0	801506	152479	66446	6746	389	64	14	4595150.0	280.93	458273.15	276.48	169.35	20.53	657.85	1479.00	3012.00	1813.00	492.00	109.00	45.00	0.00	33005.5	16768
H2_24d	2025-04-03	1.32	0.72	0.83	78.82	37.12	94.3	106	93	2025-07-04	94.95	PAS12100	3.72	5412	795062	153192	60079	4909	267	33	5	4392390.0	798160	148093	57668	4562	253	31	5	4305637.5	136.46	1312568.25	81.88	117.75	36.77	316.28	1046.00	1692.00	581.00	91.00	24.00	20.00	0.00	12214.0	10404
H2_31d	1.23	1.73	0.17	0.27	86.18	84.39	2025-09-26	2025-01-29	25	2025-03-17	30.80	PAS04863	2.38	4859	264223	97206	56406	7611	589	58	11	2705657.5	264959	94979	54649	7190	563	54	11	2642285.0	15.76	138660.08	47.28	100.54	2025-02-15	391.22	462.00	398.00	206.00	65.00	18.00	13.00	1.00	4627.5	4617
H3_9d	1.03	2025-12-01	0.05	0.14	95.15	87.50	2025-09-14	2025-07-18	14	2025-03-08	40.71	PAW63786	2025-03-03	8269	364148	137143	87507	10365	658	98	17	3911252.5	366186	135295	85478	9919	629	94	16	3847942.5	347.84	7675949.94	615.46	233.38	43.69	615.84	119.00	118.00	87.00	32.00	13.00	8.00	0.00	1973.5	1540
H3_16d	1.87	1.32	0.42	0.23	77.54	82.58	43.4	2025-07-25	24	13	45.83	PAS84171	1.67	8156	337515	73359	26467	2351	176	29	7	1959902.5	336843	70942	25613	2274	164	29	7	1921512.5	131.4	2398346.95	221.54	197.78	43.38	561.21	248.00	1164.00	432.00	69.00	18.00	7.00	0.00	8278.5	2315
H3_23d	1.43	1.13	0.17	0.26	88.11	76.99	67.2	34.6	27	11	59.26	PAW63603	2025-04-04	7521	392528	145986	119807	23387	2413	416	116	5254462.5	391224	144802	117229	22241	2299	400	112	5145107.5	457.11	3230522.65	320.20	61.03	8.81	612.16	69.00	39.00	19.00	17.00	13.00	11.00	1.00	1194.0	2107
H3_30d	1.99	1.27	0.44	0.26	77.89	79.53	60	33.6	32	2025-03-15	52.19	PAS13198	5.24	8063	935713	212592	107171	11943	650	50	6	6302977.5	927640	207945	103288	11013	617	42	6	6142352.5	6535.94	191401.23	861.03	59.66	2025-01-02	80.84	2205.00	3450.00	1958.00	609.00	190.00	168.00	13.00	43930.0	8762
A	concentrations (ng/μL) after pDNA extraction and DNase treatment
B	concentrations (ng/μL) after phi29 amplification and washing steps in library preparation
C	sequencing output
D	number of generated reads of specific length before and after trimming (> 200bp)
E	relative abundance (using RPKM) of ARGs, MOB and MGE in plasmidome (LR) and metagenome (SR)
F	number of assembled contigs of specific length
